# Supplementary material for: The AMerican PREGNANcy Mother–Child CohorT: description and prevalence of baseline outcomes and medication dispensing
Source: Front Pharmacol. 2025 Aug 5;16:1608403. doi: 10.3389/fphar.2025.1608403 (PMC12361823; doi:10.3389/fphar.2025.1608403)
Supplement: Supplementary file 1 [file Supplementaryfile1.xlsx]

## Sheet: Legend
	Supplementary File S1
	Abbreviations	Description
	ECT	ectopic pregnancy
	LBandSB	live birth and still birth (mixed birth)
	LB/lb	live birth
	SAB	spontaneous abortion
	SB/sb	still birth
	TAB	induced abortion (elective termination)
	NOSAB	not otherwise specified abortion
	NOSDEL	not otherwise specified delivery
	PREGM	pregnancy marker
	ICD-9-CM	International Classification of Diseases, Ninth revision, Clinical Modification
	ICD-10-CM	International Classification of Diseases, Tenth revision, Clinical Modification
	ICD9_proc	International Classification of Diseases, Ninth revision, Procedure Codes
	ICD-10-PCS	International Classification of Diseases, Tenth revision, Procedure Codes
	CPT	Current Procedural Terminology Codes
	MS-DRG codes	Diagnosis Related Group, version 25
	HCPC	Healthcare Common Procedure Coding System

## Sheet: diagnosis
Code	Description - ECT	Type	Definition
7614	Ectopic pregnancy affecting fetus or newborn	ICD-9-CM	Macdonald2019;Sumner2021
63300	Abdominal pregnancy without intrauterine pregnancy	ICD-9-CM	Macdonald2019;Sarayani2020
63301	Abdominal pregnancy with intrauterine pregnancy	ICD-9-CM	Macdonald2019;Sarayani2020
63310	Tubal pregnancy without intrauterine pregnancy	ICD-9-CM	Macdonald2019;Sarayani2020;Sumner2021
63311	Tubal pregnancy with intrauterine pregnancy	ICD-9-CM	Macdonald2019;Sarayani2020;Sumner2021
63320	Ovarian pregnancy without intrauterine pregnancy	ICD-9-CM	Macdonald2019;Sarayani2020
63321	Ovarian pregnancy with intrauterine pregnancy	ICD-9-CM	Sarayani2020
63380	Other ectopic pregnancy without intrauterine pregnancy	ICD-9-CM	Macdonald2019;Sarayani2020;Sumner2021
63381	Other ectopic pregnancy with intrauterine pregnancy	ICD-9-CM	Macdonald2019;Sumner2021
63390	Unspecified ectopic pregnancy without intrauterine pregnancy	ICD-9-CM	Macdonald2019;Sarayani2020;Sumner2021
63391	Unspecified ectopic pregnancy with intrauterine pregnancy	ICD-9-CM	Macdonald2019;Sarayani2020;Sumner2021
630	Hydatidiform mole	ICD-9-CM	Macdonald2019
6318	Other abnormal products of conception	ICD-9-CM	Sarayani2020;Sumner2021
O00	Ectopic pregnancy	ICD-10-CM	Moll2021
O000	Abdominal pregnancy	ICD-10-CM	Sarayani2020
O001	Tubal pregnancy	ICD-10-CM	Sarayani2020
O002	Ovarian pregnancy	ICD-10-CM	Sarayani2020
O008	Other ectopic pregnancy	ICD-10-CM	Sarayani2020
O009	Ectopic pregnancy, unspecified	ICD-10-CM	Sarayani2020
O01	Hydatidiform mole	ICD-10-CM	Moll2021
O020	Blighted ovum and nonhydatidiform mole	ICD-10-CM	Sarayani2020;Moll2021
O0289	Other abnormal products of conception	ICD-10-CM	Sarayani2020;Moll2021
O029	Abnormal product of conception, unspecified	ICD-10-CM	Sarayani2020;Moll2021
O08	Complications following ectopic and molar pregnancy	ICD-10-CM	Moll2021
Code	Description - LB	Type	Definition
7660	Exceptionally large baby	ICD-9-CM	Macdonald2019
7661	Other "heavy-for-dates" infants	ICD-9-CM	Macdonald2019;Sumner2021
76510	Other preterm infants, unspecified [weight ]	ICD-9-CM	Macdonald2019;Sumner2021
76511	Other preterm infants, less than 500 grams	ICD-9-CM	Macdonald2019;Sumner2021
76512	Other preterm infants, 500-749 grams	ICD-9-CM	Macdonald2019;Sumner2021
76513	Other preterm infants, 750-999 grams	ICD-9-CM	Macdonald2019;Sumner2021
76514	Other preterm infants, 1,000-1,249 grams	ICD-9-CM	Macdonald2019;Sumner2021
76515	Other preterm infants, 1,250-1,499 grams	ICD-9-CM	Macdonald2019;Sumner2021
76516	Other preterm infants, 1,500-1,749 grams	ICD-9-CM	Macdonald2019;Sumner2021
76517	Other preterm infants, 1,750-1,999 grams	ICD-9-CM	Macdonald2019;Sumner2021
76518	Other preterm infants, 2,000-2,499 grams	ICD-9-CM	Macdonald2019;Sumner2021
76519	Other preterm infants, 2,500 grams and over	ICD-9-CM	Macdonald2019;Sumner2021
76621	Postterm infant	ICD-9-CM	Macdonald2019;Sumner2021
76622	Prolonged gestation of infant	ICD-9-CM	Macdonald2019;Sumner2021
O6022X0	Term delivery with preterm labor, second trimester, not applicable or unspecified	ICD-10-CM	Sarayani2020
O6022X1	Term delivery with preterm labor, second trimester, fetus 1	ICD-10-CM	Sarayani2020
O6022X2	Term delivery with preterm labor, second trimester, fetus 2	ICD-10-CM	Sarayani2020
O6022X3	Term delivery with preterm labor, second trimester, fetus 3	ICD-10-CM	Sarayani2020
O6022X4	Term delivery with preterm labor, second trimester, fetus 4	ICD-10-CM	Sarayani2020
O6022X5	Term delivery with preterm labor, second trimester, fetus 5	ICD-10-CM	Sarayani2020
O6022X9	Term delivery with preterm labor, second trimester, other fetus	ICD-10-CM	Sarayani2020
O6023X0	Term delivery with preterm labor, third trimester, not applicable or unspecified	ICD-10-CM	Sarayani2020
O6023X1	Term delivery with preterm labor, third trimester, fetus 1	ICD-10-CM	Sarayani2020
O6023X2	Term delivery with preterm labor, third trimester, fetus 2	ICD-10-CM	Sarayani2020
O6023X3	Term delivery with preterm labor, third trimester, fetus 3	ICD-10-CM	Sarayani2020
O6023X4	Term delivery with preterm labor, third trimester, fetus 4	ICD-10-CM	Sarayani2020
O6023X5	Term delivery with preterm labor, third trimester, fetus 5	ICD-10-CM	Sarayani2020
O6023X9	Term delivery with preterm labor, third trimester, other fetus	ICD-10-CM	Sarayani2020
V270	Outcome of delivery, single liveborn	ICD-9-CM	Macdonald2019;Sarayani2020;Sumner2021
V272	Outcome of delivery, twins, both liveborn	ICD-9-CM	Macdonald2019;Sarayani2020;Sumner2021
V275	Outcome of delivery, other multiple birth, all liveborn	ICD-9-CM	Macdonald2019;Sarayani2020;Sumner2021
V300	Single liveborn-in hospital	ICD-9-CM	Macdonald2019
V3000	Single liveborn, born in hospital, delivered without mention of cesarean section	ICD-9-CM	Macdonald2019;Sarayani2020;Sumner2021
V3001	Single liveborn, born in hospital, delivered by cesarean section	ICD-9-CM	Macdonald2019;Sarayani2020;Sumner2021
V310	Twin, mate liveborn, born in hospital	ICD-9-CM	Macdonald2019;Sarayani2020
V3100	Twin birth, mate liveborn, born in hospital, delivered without mention of cesarean section	ICD-9-CM	Macdonald2019;Sarayani2020;Sumner2021
V3101	Twin birth, mate liveborn, born in hospital, delivered by cesarean section	ICD-9-CM	Macdonald2019;Sarayani2020;Sumner2021
V340	Other multiple nb-in hospital	ICD-9-CM	Macdonald2019;Sarayani2020
V3400	Other multiple birth (three or more), mates all liveborn, born in hospital, delivered without mention of cesarean section	ICD-9-CM	Macdonald2019;Sarayani2020;Sumner2021
V3401	Other multiple birth (three or more), mates all liveborn, born in hospital, delivered by cesarean section	ICD-9-CM	Macdonald2019;Sarayani2020;Sumner2021
V390	Liveborn NOS-in hospital	ICD-9-CM	Macdonald2019;Sarayani2020
V3900	Liveborn, unspecified whether single, twin or multiple, born in hospital, delivered without mention of cesarean section	ICD-9-CM	Macdonald2019;Sarayani2020;Sumner2021
V3901	Liveborn, unspecified whether single, twin or multiple, born in hospital, delivered by cesarean section	ICD-9-CM	Macdonald2019;Sarayani2020;Sumner2021
Z370	Single live birth	ICD-10-CM	Sarayani2020;Moll2021
Z372	Twins, both liveborn	ICD-10-CM	Sarayani2020;Moll2021
Z3750	Multiple births, unspecified, all liveborn	ICD-10-CM	Sarayani2020;Moll2021
Z3751	Triplets, all liveborn	ICD-10-CM	Sarayani2020;Moll2021
Z3752	Quadruplets, all liveborn	ICD-10-CM	Sarayani2020;Moll2021
Z3753	Quintuplets, all liveborn	ICD-10-CM	Sarayani2020;Moll2021
Z3754	Sextuplets, all liveborn	ICD-10-CM	Sarayani2020;Moll2021
Z3759	Other multiple births, all liveborn	ICD-10-CM	Sarayani2020;Moll2021
Z3800	Single liveborn infant, delivered vaginally	ICD-10-CM	Sarayani2020
Z3801	Single liveborn infant, delivered by cesarean	ICD-10-CM	Sarayani2020
Z381	Single liveborn infant, born outside hospital	ICD-10-CM	Sarayani2020
Z382	Single liveborn infant, unspecified as to place of birth	ICD-10-CM	Sarayani2020
Z3830	Twin liveborn infant, delivered vaginally	ICD-10-CM	Sarayani2020
Z3831	Twin liveborn infant, delivered by cesarean	ICD-10-CM	Sarayani2020
Z384	Twin liveborn infant, born outside hospital	ICD-10-CM	Sarayani2020
Z385	Twin liveborn infant, unspecified as to place of birth	ICD-10-CM	Sarayani2020
Z3861	Triplet liveborn infant, delivered vaginally	ICD-10-CM	Sarayani2020
Z3862	Triplet liveborn infant, delivered by cesarean	ICD-10-CM	Sarayani2020
Z3863	Quadruplet liveborn infant, delivered vaginally	ICD-10-CM	Sarayani2020
Z3864	Quadruplet liveborn infant, delivered by cesarean	ICD-10-CM	Sarayani2020
Z3865	Quintuplet liveborn infant, delivered vaginally	ICD-10-CM	Sarayani2020
Z3866	Quintuplet liveborn infant, delivered by cesarean	ICD-10-CM	Sarayani2020
Z3868	Other multiple liveborn infant, delivered vaginally	ICD-10-CM	Sarayani2020
Z3869	Other multiple liveborn infant, delivered by cesarean	ICD-10-CM	Sarayani2020
Z387	Other multiple liveborn infant, born outside hospital	ICD-10-CM	Sarayani2020
Z388	Other multiple liveborn infant, unspecified as to place of birth	ICD-10-CM	Sarayani2020
Code	Description - Mixed birth	Type	Definition
65131	Twin pregnancy with fetal loss and retention of one fetus, delivered, with or without mention of antepartum condition	ICD-9-CM	Macdonald2019;Sarayani2020;Sumner2021
65141	Triplet pregnancy with fetal loss and retention of one or more fetus(es), delivered, with or without mention of antepartum condition	ICD-9-CM	Macdonald2019
65151	Quadruplet pregnancy with fetal loss and retention of one or more fetus(es), delivered, with or without mention of antepartum condition	ICD-9-CM	Macdonald2019;Sarayani2020;Sumner2021
V273	Outcome of delivery, twins, one liveborn and one stillborn	ICD-9-CM	Macdonald2019;Sarayani2020;Sumner2021
V276	Outcome of delivery, other multiple birth, some liveborn	ICD-9-CM	Macdonald2019;Sarayani2020;Sumner2021
V320	Twin, mate stillborn, born in hospital	ICD-9-CM	Macdonald2019;Sarayani2020
V3200	Twin birth, mate stillborn, born in hospital, delivered without mention of cesarean section	ICD-9-CM	Macdonald2019;Sarayani2020;Sumner2021
V3201	Twin birth, mate stillborn, born in hospital, delivered by cesarean section	ICD-9-CM	Macdonald2019;Sarayani2020;Sumner2021
V350	Other multiple sb-in hospital	ICD-9-CM	Macdonald2019
V3500	Other multiple birth (three or more), mates all still born, born in hospital, delivered without mention of cesarean section	ICD-9-CM	Macdonald2019;Sarayani2020;Sumner2021
V3501	Other multiple birth (three or more), mates all still born, born in hospital, delivered by cesarean section	ICD-9-CM	Macdonald2019;Sarayani2020;Sumner2021
V360	Multiple nb/sb-in hospital	ICD-9-CM	Macdonald2019
V3600	Other multiple birth (three or more), mates liveborn and stillborn, born in hospital, delivered without mention of cesarean section	ICD-9-CM	Macdonald2019;Sarayani2020;Sumner2021
V3601	Other multiple birth (three or more), mates liveborn and stillborn, born in hospital, delivered without mention of cesarean section	ICD-9-CM	Macdonald2019;Sarayani2020;Sumner2021
Z373	Twins, one liveborn and one stillborn	ICD-10-CM	Sarayani2020;Moll2021
Z3760	Multiple births, unspecified, some liveborn	ICD-10-CM	Sarayani2020;Moll2021
Z3761	Triplets, some liveborn	ICD-10-CM	Sarayani2020;Moll2021
Z3762	Quadruplets, some liveborn	ICD-10-CM	Sarayani2020;Moll2021
Z3763	Quintuplets, some liveborn	ICD-10-CM	Sarayani2020;Moll2021
Z3764	Sextuplets, some liveborn	ICD-10-CM	Sarayani2020;Moll2021
Z3769	Other multiple births, some liveborn	ICD-10-CM	Sarayani2020;Moll2021
Code	Description - NOSAB	Type	Definition
7680	Fetal death from asphyxia or anoxia before onset of labor or at unspecified time	ICD-9-CM	Macdonald2019
63700	Unspecified abortion, complicated by genital tract and pelvic infection, unspecified	ICD-9-CM	Macdonald2019;Sarayani2020;Sumner2021
63701	Unspecified abortion, complicated by genital tract and pelvic infection, incomplete	ICD-9-CM	Macdonald2019;Sarayani2020;Sumner2021
63702	Unspecified abortion, complicated by genital tract and pelvic infection, complete	ICD-9-CM	Macdonald2019;Sarayani2020;Sumner2021
63710	Unspecified abortion, complicated by delayed or excessive hemorrhage, unspecified	ICD-9-CM	Macdonald2019;Sarayani2020;Sumner2021
63711	Unspecified abortion, complicated by delayed or excessive hemorrhage, incomplete	ICD-9-CM	Macdonald2019;Sarayani2020;Sumner2021
63712	Unspecified abortion, complicated by delayed or excessive hemorrhage, complete	ICD-9-CM	Macdonald2019;Sarayani2020;Sumner2021
63720	Unspecified abortion, complicated by damage to pelvic organs or tissues, unspecified	ICD-9-CM	Macdonald2019;Sumner2021
63721	Unspecified abortion, complicated by damage to pelvic organs or tissues, incomplete	ICD-9-CM	Macdonald2019;Sumner2021
63722	Unspecified abortion, complicated by damage to pelvic organs or tissues, complete	ICD-9-CM	Macdonald2019;Sumner2021
63730	Unspecified abortion, complicated by renal failure, unspecified	ICD-9-CM	Macdonald2019;Sumner2021
63731	Unspecified abortion, complicated by renal failure, incomplete	ICD-9-CM	Macdonald2019;Sumner2021
63732	Unspecified abortion, complicated by renal failure, complete	ICD-9-CM	Macdonald2019;Sumner2021
63740	Unspecified abortion, complicated by metabolic disorder, unspecified	ICD-9-CM	Macdonald2019;Sumner2021
63741	Unspecified abortion, complicated by metabolic disorder, incomplete	ICD-9-CM	Macdonald2019;Sumner2021
63742	Unspecified abortion, complicated by metabolic disorder, complete	ICD-9-CM	Macdonald2019;Sumner2021
63750	Unspecified abortion, complicated by shock, unspecified	ICD-9-CM	Macdonald2019;Sumner2021
63751	Unspecified abortion, complicated by shock, incomplete	ICD-9-CM	Macdonald2019;Sumner2021
63752	Unspecified abortion, complicated by shock, complete	ICD-9-CM	Macdonald2019;Sumner2021
63760	Unspecified abortion, complicated by embolism, unspecified	ICD-9-CM	Macdonald2019;Sumner2021
63761	Unspecified abortion, complicated by embolism, incomplete	ICD-9-CM	Macdonald2019;Sumner2021
63762	Unspecified abortion, complicated by embolism, complete	ICD-9-CM	Macdonald2019;Sumner2021
63770	Unspecified abortion, with other specified complications, unspecified	ICD-9-CM	Macdonald2019;Sumner2021
63771	Unspecified abortion, with other specified complications, incomplete	ICD-9-CM	Macdonald2019;Sumner2021
63772	Unspecified abortion, with other specified complications, complete	ICD-9-CM	Macdonald2019;Sumner2021
63780	Unspecified abortion, with unspecified complication, unspecified	ICD-9-CM	Macdonald2019;Sumner2021
63781	Unspecified abortion, with unspecified complication, incomplete	ICD-9-CM	Macdonald2019;Sumner2021
63782	Unspecified abortion, with unspecified complication, complete	ICD-9-CM	Macdonald2019;Sumner2021
63790	Unspecified abortion, without mention of complication, unspecified	ICD-9-CM	Macdonald2019;Sumner2021
63791	Unspecified abortion, without mention of complication, incomplete	ICD-9-CM	Macdonald2019;Sumner2021
63792	Unspecified abortion, without mention of complication, complete	ICD-9-CM	Macdonald2019;Sumner2021
Code	Description - NOSDEL	Type	Definition
650	Normal delivery	ICD-9-CM	Macdonald2019;Sarayani2020;Sumner2021
7630	Breech delivery and extraction affecting fetus or newborn	ICD-9-CM	Macdonald2019;Sumner2021
7632	Forceps delivery affecting fetus or newborn	ICD-9-CM	Macdonald2019;Sumner2021
7633	Delivery by vacuum extractor affecting fetus or newborn	ICD-9-CM	Macdonald2019;Sumner2020
7634	Cesarean delivery affecting fetus or newborn	ICD-9-CM	Macdonald2019
7636	Precipitate delivery affecting fetus or newborn	ICD-9-CM	Macdonald2019
64421	Early onset of delivery, delivered, with or without mention of antepartum condition	ICD-9-CM	Macdonald2019;Sarayani2020;Sumner2021
64511	Post term pregnancy, delivered, with or without mention of antepartum condition	ICD-9-CM	Macdonald2019;Sarayani2020;Sumner2021
64521	Prolonged pregnancy, delivered, with or without mention of antepartum condition	ICD-9-CM	Macdonald2019;Sarayani2020;Sumner2021
64981	Onset (spontaneous) of labor after 37 completed weeks of gestation but before 39 completed weeks gestation, with delivery by (planned) cesarean section, delivered, with or without mention of antepartum condition	ICD-9-CM	Macdonald2019;Sumner2021
64982	Onset (spontaneous) of labor after 37 completed weeks of gestation but before 39 completed weeks gestation, with delivery by (planned) cesarean section, delivered, with mention of postpartum complication	ICD-9-CM	Macdonald2019;Sumner2021
65101	Twin pregnancy, delivered, with or without mention of antepartum condition	ICD-9-CM	Macdonald2019;Sarayani2020;Sumner2021
65111	Triplet pregnancy, delivered, with or without mention of antepartum condition	ICD-9-CM	Macdonald2019
65121	Quadruplet pregnancy, delivered, with or without mention of antepartum condition	ICD-9-CM	Macdonald2019;Sarayani2020;Sumner2021
65181	Other specified multiple gestation, delivered, with or without mention of antepartum condition	ICD-9-CM	Macdonald2019
65191	Unspecified multiple gestation, delivered, with or without mention of antepartum condition	ICD-9-CM	Macdonald2019;Sarayani2020;Sumner2021
65820	Delayed delivery after spontaneous or unspecified rupture of membranes, unspecified as to episode of care or not applicable	ICD-9-CM	Macdonald2019;Sumner2020
65821	Delayed delivery after spontaneous or unspecified rupture of membranes, delivered, with or without mention of antepartum condition	ICD-9-CM	Macdonald2019;Sarayani2020;Sumner2021
65830	Delayed delivery after artificial rupture of membranes, unspecified as to episode of care or not applicable	ICD-9-CM	Sumner2021;Macdonald2019
65831	Delayed delivery after artificial rupture of membranes, delivered, with or without mention of antepartum condition	ICD-9-CM	Macdonald2019;Sarayani2020;Sumner2021
66201	Prolonged first stage of labor, delivered, with or without mention of antepartum condition	ICD-9-CM	Macdonald2019
66211	Unspecified prolonged labor, delivered, with or without mention of antepartum condition	ICD-9-CM	Macdonald2019;Sarayani2020;Sumner2021
66221	Prolonged second stage of labor, delivered, with or without mention of antepartum condition	ICD-9-CM	Macdonald2019;Sarayani2020;Sumner2021
66231	Delayed delivery of second twin, triplet, etc., delivered, with or without mention of antepartum condition	ICD-9-CM	Macdonald2019;Sarayani2020;Sumner2021
66950	Forceps or vacuum extractor delivery without mention of indication, unspecified as to episode of care or not applicable	ICD-9-CM	Macdonald2019;Sumner2021
66951	Forceps or vacuum extractor delivery without mention of indication, delivered, with or without mention of antepartum condition	ICD-9-CM	Macdonald2019;Sarayani2020;Sumner2021
66960	Breech extraction, without mention of indication, unspecified as to episode of care or not applicable	ICD-9-CM	Macdonald2019;Sumner2021
66961	Breech extraction, without mention of indication, delivered, with or without mention of antepartum condition	ICD-9-CM	Macdonald2019;Sarayani2020;Sumner2021
66970	Cesarean delivery, without mention of indication, unspecified as to episode of care or not applicable	ICD-9-CM	Macdonald2019;Sumner2021
66971	Cesarean delivery, without mention of indication, delivered, with or without mention of antepartum condition	ICD-9-CM	Macdonald2019;Sarayani2020;Sumner2021
67912	Fetal complications from in utero procedure, delivered, with mention of postpartum complication	ICD-9-CM	Macdonald2019
O632	Delayed delivery of second twin, triplet, etc	ICD-10-CM	Sarayani2020
O665	Attempted application of vacuum or forceps, with subsequent delivery by forceps or cesarean delivery	ICD-10-CM	Sarayani2020
O68	Labor and delivery complicated by abnormality of fetal acid-base balance	ICD-10-CM	Sarayani2020
O690XX0	Labor and delivery complicated by prolapse of cord, not applicable or unspecified	ICD-10-CM	Sarayani2020
O690XX1	Labor and delivery complicated by prolapse of cord, fetus 1	ICD-10-CM	Sarayani2020
O690XX2	Labor and delivery complicated by prolapse of cord, fetus 2	ICD-10-CM	Sarayani2020
O690XX3	Labor and delivery complicated by prolapse of cord, fetus 3	ICD-10-CM	Sarayani2020
O690XX4	Labor and delivery complicated by prolapse of cord, fetus 4	ICD-10-CM	Sarayani2020
O690XX5	Labor and delivery complicated by prolapse of cord, fetus 5	ICD-10-CM	Sarayani2020
O690XX9	Labor and delivery complicated by prolapse of cord, other fetus	ICD-10-CM	Sarayani2020
O691XX0	Labor and delivery complicated by cord around neck, with compression, not applicable or unspecified	ICD-10-CM	Sarayani2020
O691XX1	Labor and delivery complicated by cord around neck, with compression, fetus 1	ICD-10-CM	Sarayani2020
O691XX2	Labor and delivery complicated by cord around neck, with compression, fetus 2	ICD-10-CM	Sarayani2020
O691XX3	Labor and delivery complicated by cord around neck, with compression, fetus 3	ICD-10-CM	Sarayani2020
O691XX4	Labor and delivery complicated by cord around neck, with compression, fetus 4	ICD-10-CM	Sarayani2020
O691XX5	Labor and delivery complicated by cord around neck, with compression, fetus 5	ICD-10-CM	Sarayani2020
O691XX9	Labor and delivery complicated by cord around neck, with compression, other fetus	ICD-10-CM	Sarayani2020
O692XX0	Labor and delivery complicated by other cord entanglement, with compression, not applicable or unspecified	ICD-10-CM	Sarayani2020
O692XX1	Labor and delivery complicated by other cord entanglement, with compression, fetus 1	ICD-10-CM	Sarayani2020
O692XX2	Labor and delivery complicated by other cord entanglement, with compression, fetus 2	ICD-10-CM	Sarayani2020
O692XX3	Labor and delivery complicated by other cord entanglement, with compression, fetus 3	ICD-10-CM	Sarayani2020
O692XX4	Labor and delivery complicated by other cord entanglement, with compression, fetus 4	ICD-10-CM	Sarayani2020
O692XX5	Labor and delivery complicated by other cord entanglement, with compression, fetus 5	ICD-10-CM	Sarayani2020
O692XX9	Labor and delivery complicated by other cord entanglement, with compression, other fetus	ICD-10-CM	Sarayani2020
O693XX0	Labor and delivery complicated by short cord, not applicable or unspecified	ICD-10-CM	Sarayani2020
O693XX1	Labor and delivery complicated by short cord, fetus 1	ICD-10-CM	Sarayani2020
O693XX2	Labor and delivery complicated by short cord, fetus 2	ICD-10-CM	Sarayani2020
O693XX3	Labor and delivery complicated by short cord, fetus 3	ICD-10-CM	Sarayani2020
O693XX4	Labor and delivery complicated by short cord, fetus 4	ICD-10-CM	Sarayani2020
O693XX5	Labor and delivery complicated by short cord, fetus 5	ICD-10-CM	Sarayani2020
O693XX9	Labor and delivery complicated by short cord, other fetus	ICD-10-CM	Sarayani2020
O694XX0	Labor and delivery complicated by vasa previa, not applicable or unspecified	ICD-10-CM	Sarayani2020
O694XX1	Labor and delivery complicated by vasa previa, fetus 1	ICD-10-CM	Sarayani2020
O694XX2	Labor and delivery complicated by vasa previa, fetus 2	ICD-10-CM	Sarayani2020
O694XX3	Labor and delivery complicated by vasa previa, fetus 3	ICD-10-CM	Sarayani2020
O694XX4	Labor and delivery complicated by vasa previa, fetus 4	ICD-10-CM	Sarayani2020
O694XX5	Labor and delivery complicated by vasa previa, fetus 5	ICD-10-CM	Sarayani2020
O694XX9	Labor and delivery complicated by vasa previa, other fetus	ICD-10-CM	Sarayani2020
O695XX0	Labor and delivery complicated by vascular lesion of cord, not applicable or unspecified	ICD-10-CM	Sarayani2020
O695XX1	Labor and delivery complicated by vascular lesion of cord, fetus 1	ICD-10-CM	Sarayani2020
O695XX2	Labor and delivery complicated by vascular lesion of cord, fetus 2	ICD-10-CM	Sarayani2020
O695XX3	Labor and delivery complicated by vascular lesion of cord, fetus 3	ICD-10-CM	Sarayani2020
O695XX4	Labor and delivery complicated by vascular lesion of cord, fetus 4	ICD-10-CM	Sarayani2020
O695XX5	Labor and delivery complicated by vascular lesion of cord, fetus 5	ICD-10-CM	Sarayani2020
O695XX9	Labor and delivery complicated by vascular lesion of cord, other fetus	ICD-10-CM	Sarayani2020
O6981X0	Labor and delivery complicated by cord around neck, without compression, not applicable or unspecified	ICD-10-CM	Sarayani2020
O6981X1	Labor and delivery complicated by cord around neck, without compression, fetus 1	ICD-10-CM	Sarayani2020
O6981X2	Labor and delivery complicated by cord around neck, without compression, fetus 2	ICD-10-CM	Sarayani2020
O6981X3	Labor and delivery complicated by cord around neck, without compression, fetus 3	ICD-10-CM	Sarayani2020
O6981X4	Labor and delivery complicated by cord around neck, without compression, fetus 4	ICD-10-CM	Sarayani2020
O6981X5	Labor and delivery complicated by cord around neck, without compression, fetus 5	ICD-10-CM	Sarayani2020
O6981X9	Labor and delivery complicated by cord around neck, without compression, other fetus	ICD-10-CM	Sarayani2020
O6982X0	Labor and delivery complicated by other cord entanglement, without compression, not applicable or unspecified	ICD-10-CM	Sarayani2020
O6982X1	Labor and delivery complicated by other cord entanglement, without compression, fetus 1	ICD-10-CM	Sarayani2020
O6982X2	Labor and delivery complicated by other cord entanglement, without compression, fetus 2	ICD-10-CM	Sarayani2020
O6982X3	Labor and delivery complicated by other cord entanglement, without compression, fetus 3	ICD-10-CM	Sarayani2020
O6982X4	Labor and delivery complicated by other cord entanglement, without compression, fetus 4	ICD-10-CM	Sarayani2020
O6982X5	Labor and delivery complicated by other cord entanglement, without compression, fetus 5	ICD-10-CM	Sarayani2020
O6982X9	Labor and delivery complicated by other cord entanglement, without compression, other fetus	ICD-10-CM	Sarayani2020
O6989X0	Labor and delivery complicated by other cord complications, not applicable or unspecified	ICD-10-CM	Sarayani2020
O6989X1	Labor and delivery complicated by other cord complications, fetus 1	ICD-10-CM	Sarayani2020
O6989X2	Labor and delivery complicated by other cord complications, fetus 2	ICD-10-CM	Sarayani2020
O6989X3	Labor and delivery complicated by other cord complications, fetus 3	ICD-10-CM	Sarayani2020
O6989X4	Labor and delivery complicated by other cord complications, fetus 4	ICD-10-CM	Sarayani2020
O6989X5	Labor and delivery complicated by other cord complications, fetus 5	ICD-10-CM	Sarayani2020
O6989X9	Labor and delivery complicated by other cord complications, other fetus	ICD-10-CM	Sarayani2020
O699XX0	Labor and delivery complicated by cord complication, unspecified, not applicable or unspecified	ICD-10-CM	Sarayani2020
O699XX1	Labor and delivery complicated by cord complication, unspecified, fetus 1	ICD-10-CM	Sarayani2020
O699XX2	Labor and delivery complicated by cord complication, unspecified, fetus 2	ICD-10-CM	Sarayani2020
O699XX3	Labor and delivery complicated by cord complication, unspecified, fetus 3	ICD-10-CM	Sarayani2020
O699XX4	Labor and delivery complicated by cord complication, unspecified, fetus 4	ICD-10-CM	Sarayani2020
O699XX5	Labor and delivery complicated by cord complication, unspecified, fetus 5	ICD-10-CM	Sarayani2020
O699XX9	Labor and delivery complicated by cord complication, unspecified, other fetus	ICD-10-CM	Sarayani2020
O755	Delayed delivery after artificial rupture of membranes	ICD-10-CM	Sarayani2020
O7582	Onset (spontaneous) of labor after 37 completed weeks of gestation but before 39 completed weeks gestation, with delivery by (planned) cesarean section	ICD-10-CM	Sarayani2020
O770	Labor and delivery complicated by meconium in amniotic fluid	ICD-10-CM	Sarayani2020
O778	Labor and delivery complicated by other evidence of fetal stress	ICD-10-CM	Sarayani2020
O779	Labor and delivery complicated by fetal stress, unspecified	ICD-10-CM	Sarayani2020
V279	Outcome of delivery, unspecified outcome of delivery	ICD-9-CM	Macdonald2019;Sumner2021
V33	Twin NOS	ICD-9-CM	Macdonald2019
V330	Twin NOS-in hospital	ICD-9-CM	Macdonald2019
V3300	Twin birth, unspecified whether mate liveborn or stillborn, born in hospital, delivered without mention of cesarean section	ICD-9-CM	Macdonald2019;Sarayani2020;Sumner2021
V3301	Twin birth, unspecified whether mate liveborn or stillborn, born in hospital, delivered by cesarean section	ICD-9-CM	Macdonald2019;Sarayani2020;Sumner2021
V37	Other/unspecified multiple births	ICD-9-CM	Macdonald2019
V370	Multiple birth NOS-in hospital	ICD-9-CM	Macdonald2019
V3700	Other multiple birth (three or more), unspecified whether mates liveborn or stillborn, born in hospital, delivered without mention of cesarean section	ICD-9-CM	Macdonald2019;Sarayani2020;Sumner2021
V3701	Other multiple birth (three or more), unspecified whether mates liveborn or stillborn, born in hospital, delivered by cesarean section	ICD-9-CM	Macdonald2019;Sarayani2020;Sumner2021
Z379	Outcome of delivery, unspecified	ICD-10-CM	Sarayani2020
Code	Description - SAB	Type	Definition
632	Missed abortion	ICD-9-CM	Macdonald2019;Sarayani2020
63400	Spontaneous abortion, complicated by genital tract and pelvic infection, unspecified	ICD-9-CM	Macdonald2019;Sarayani2020;Sumner2021
63401	Spontaneous abortion, complicated by genital tract and pelvic infection, incomplete	ICD-9-CM	Macdonald2019;Sarayani2020;Sumner2021
63402	Spontaneous abortion, complicated by genital tract and pelvic infection, complete	ICD-9-CM	Macdonald2019;Sarayani2020;Sumner2021
63410	Spontaneous abortion, complicated by delayed or excessive hemorrhage, unspecified	ICD-9-CM	Macdonald2019;Sarayani2020;Sumner2021
63411	Spontaneous abortion, complicated by delayed or excessive hemorrhage, incomplete	ICD-9-CM	Macdonald2019;Sarayani2020;Sumner2021
63412	Spontaneous abortion, complicated by delayed or excessive hemorrhage, complete	ICD-9-CM	Macdonald2019;Sarayani2020;Sumner2021
63420	Spontaneous abortion, complicated by damage to pelvic organs or tissues, unspecified	ICD-9-CM	Macdonald2019;Sarayani2020;Sumner2021
63421	Spontaneous abortion, complicated by damage to pelvic organs or tissues, incomplete	ICD-9-CM	Macdonald2019;Sarayani2020;Sumner2021
63422	Spontaneous abortion, complicated by damage to pelvic organs or tissues, complete	ICD-9-CM	Macdonald2019;Sarayani2020;Sumner2021
63430	Spontaneous abortion, complicated by renal failure, unspecified	ICD-9-CM	Macdonald2019;Sarayani2020;Sumner2021
63431	Spontaneous abortion, complicated by renal failure, incomplete	ICD-9-CM	Macdonald2019;Sarayani2020;Sumner2021
63432	Spontaneous abortion, complicated by renal failure, complete	ICD-9-CM	Macdonald2019;Sarayani2020;Sumner2021
63440	Spontaneous abortion, complicated by metabolic disorder, unspecified	ICD-9-CM	Macdonald2019;Sarayani2020;Sumner2021
63441	Spontaneous abortion, complicated by metabolic disorder, incomplete	ICD-9-CM	Macdonald2019;Sarayani2020;Sumner2021
63442	Spontaneous abortion, complicated by metabolic disorder, complete	ICD-9-CM	Macdonald2019;Sarayani2020;Sumner2021
63450	Spontaneous abortion, complicated by shock, unspecified	ICD-9-CM	Macdonald2019;Sarayani2020;Sumner2021
63451	Spontaneous abortion, complicated by shock, incomplete	ICD-9-CM	Macdonald2019;Sarayani2020;Sumner2021
63452	Spontaneous abortion, complicated by shock, complete	ICD-9-CM	Macdonald2019;Sarayani2020;Sumner2021
63460	Spontaneous abortion, complicated by embolism, unspecified	ICD-9-CM	Macdonald2019;Sarayani2020;Sumner2021
63461	Spontaneous abortion, complicated by embolism, incomplete	ICD-9-CM	Macdonald2019;Sarayani2020;Sumner2021
63462	Spontaneous abortion, complicated by embolism, complete	ICD-9-CM	Macdonald2019;Sarayani2020;Sumner2021
63470	Spontaneous abortion, with other specified complications, unspecified	ICD-9-CM	Macdonald2019;Sarayani2020;Sumner2021
63471	Spontaneous abortion, with other specified complications, incomplete	ICD-9-CM	Macdonald2019;Sarayani2020;Sumner2021
63472	Spontaneous abortion, with other specified complications, complete	ICD-9-CM	Macdonald2019;Sarayani2020;Sumner2021
63480	Spontaneous abortion, with unspecified complication, unspecified	ICD-9-CM	Macdonald2019;Sarayani2020;Sumner2021
63481	Spontaneous abortion, with unspecified complication, incomplete	ICD-9-CM	Macdonald2019;Sarayani2020;Sumner2021
63482	Spontaneous abortion, with unspecified complication, complete	ICD-9-CM	Macdonald2019;Sarayani2020;Sumner2021
63490	Spontaneous abortion, without mention of complication, unspecified	ICD-9-CM	Macdonald2019;Sarayani2020;Sumner2021
63491	Spontaneous abortion, without mention of complication, incomplete	ICD-9-CM	Macdonald2019;Sarayani2020;Sumner2021
63492	Spontaneous abortion, without mention of complication, complete	ICD-9-CM	Macdonald2019;Sarayani2020;Sumner2021
6391	Delayed or excessive hemorrhage following abortion or ectopic and molar pregnancies	ICD-9-CM	Sumner2021
O021	Missed abortion	ICD-10-CM	Sarayani2020;Moll2021
O03	Spontaneous abortion	ICD-10-CM	Moll2021
O031	Delayed or excessive hemorrhage following incomplete spontaneous abortion	ICD-10-CM	Sarayani2020
O0332	Renal failure following incomplete spontaneous abortion	ICD-10-CM
O0334	Damage to pelvic organs following incomplete spontaneous abortion	ICD-10-CM	Sarayani2020
O0339	Incomplete spontaneous abortion with other complications	ICD-10-CM	Sarayani2020
O034	Incomplete spontaneous abortion without complication	ICD-10-CM	Sarayani2020
O036	Delayed or excessive hemorrhage following complete or unspecified spontaneous abortion	ICD-10-CM	Sarayani2020
O0382	Renal failure following complete or unspecified spontaneous abortion	ICD-10-CM
O0384	Damage to pelvic organs following complete or unspecified spontaneous abortion	ICD-10-CM	Sarayani2020
O0389	Complete or unspecified spontaneous abortion with other complications	ICD-10-CM	Sarayani2020
O039	Complete or unspecified spontaneous abortion without complication	ICD-10-CM	Sarayani2020
Code	Description - SB	Type	Definition
64601	Papyraceous fetus, delivered, with or without mention of antepartum condition	ICD-9-CM	Macdonald2019;Sarayani2020;Sumner2021
65640	Intrauterine death, affecting management of mother, unspecified as to episode of care or not applicable	ICD-9-CM	Macdonald2019;Sarayani2020;Sumner2021
65641	Intrauterine death, affecting management of mother, delivered, with or without mention of antepartum condition	ICD-9-CM	Macdonald2019;Sarayani2020;Sumner2021
65643	Intrauterine death, affecting management of mother, antepartum condition or complication	ICD-9-CM	Macdonald2019;Sarayani2020;Sumner2021
O364XX0	Maternal care for intrauterine death, not applicable or unspecified	ICD-10-CM	Sarayani2020;Moll2021
O364XX1	Maternal care for intrauterine death, fetus 1	ICD-10-CM	Sarayani2020;Moll2021
O364XX2	Maternal care for intrauterine death, fetus 2	ICD-10-CM	Sarayani2020;Moll2021
O364XX3	Maternal care for intrauterine death, fetus 3	ICD-10-CM	Sarayani2020;Moll2021
O364XX4	Maternal care for intrauterine death, fetus 4	ICD-10-CM	Sarayani2020;Moll2021
O364XX5	Maternal care for intrauterine death, fetus 5	ICD-10-CM	Sarayani2020;Moll2021
O364XX9	Maternal care for intrauterine death, other fetus	ICD-10-CM	Sarayani2020;Moll2021
V271	Outcome of delivery, single stillborn	ICD-9-CM	Macdonald2019;Sarayani2020;Sumner2021
V274	Outcome of delivery, twins, both stillborn	ICD-9-CM	Macdonald2019;Sarayani2020;Sumner2021
V277	Outcome of delivery, other multiple birth, all stillborn	ICD-9-CM	Macdonald2019;Sarayani2020;Sumner2021
Z371	Single stillbirth	ICD-10-CM	Sarayani2020;Moll2021
Z374	Twins, both stillborn	ICD-10-CM	Sarayani2020;Moll2021
Z377	Other multiple births, all stillborn	ICD-10-CM	Sarayani2020;Moll2021
Code	Description - TAB	Type	Definition
7796	Termination of pregnancy (fetus)	ICD-9-CM	Macdonald2019/Sarayani2020
63500	Legally induced abortion, complicated by genital tract and pelvic infection, unspecified	ICD-9-CM	Macdonald2019;Sarayani2020;Sumner2021
63501	Legally induced abortion, complicated by genital tract and pelvic infection, incomplete	ICD-9-CM	Macdonald2019;Sarayani2020;Sumner2021
63502	Legally induced abortion, complicated by genital tract and pelvic infection, complete	ICD-9-CM	Macdonald2019;Sarayani2020;Sumner2021
63510	Legally induced abortion, complicated by delayed or excessive hemorrhage, unspecified	ICD-9-CM	Macdonald2019;Sarayani2020;Sumner2021
63511	Legally induced abortion, complicated by delayed or excessive hemorrhage, incomplete	ICD-9-CM	Macdonald2019;Sarayani2020;Sumner2021
63512	Legally induced abortion, complicated by delayed or excessive hemorrhage, complete	ICD-9-CM	Macdonald2019;Sarayani2020;Sumner2021
63520	Legally induced abortion, complicated by damage to pelvic organs or tissues, unspecified	ICD-9-CM	Macdonald2019;Sarayani2020;Sumner2021
63521	Legally induced abortion, complicated by damage to pelvic organs or tissues, incomplete	ICD-9-CM	Macdonald2019;Sarayani2020;Sumner2021
63522	Legally induced abortion, complicated by damage to pelvic organs or tissues, complete	ICD-9-CM	Macdonald2019;Sarayani2020;Sumner2021
63530	Legally induced abortion, complicated by renal failure,unspecified	ICD-9-CM	Macdonald2019;Sarayani2020;Sumner2021
63531	Legally induced abortion, complicated by renal failure, incomplete	ICD-9-CM	Macdonald2019;Sarayani2020;Sumner2021
63532	Legally induced abortion, complicated by renal failure, complete	ICD-9-CM	Macdonald2019;Sarayani2020;Sumner2021
63540	Legally induced abortion, complicated by metabolic disorder, unspecified	ICD-9-CM	Macdonald2019;Sarayani2020;Sumner2021
63541	Legally induced abortion, complicated by metabolic disorder, incomplete	ICD-9-CM	Macdonald2019;Sarayani2020;Sumner2021
63542	Legally induced abortion, complicated by metabolic disorder, complete	ICD-9-CM	Macdonald2019;Sarayani2020;Sumner2021
63550	Legally induced abortion, complicated by shock, unspecified	ICD-9-CM	Macdonald2019;Sarayani2020;Sumner2021
63551	Legally induced abortion, complicated by shock, incomplete	ICD-9-CM	Macdonald2019;Sarayani2020;Sumner2021
63552	Legally induced abortion, complicated by shock, complete	ICD-9-CM	Macdonald2019;Sarayani2020;Sumner2021
63560	Legally induced abortion, complicated by embolism, unspecified	ICD-9-CM	Macdonald2019;Sarayani2020;Sumner2021
63561	Legally induced abortion, complicated by embolism, incomplete	ICD-9-CM	Macdonald2019;Sarayani2020;Sumner2021
63562	Legally induced abortion, complicated by embolism, complete	ICD-9-CM	Macdonald2019;Sarayani2020;Sumner2021
63570	Legally induced abortion, with other specified complications, unspecified	ICD-9-CM	Macdonald2019;Sarayani2020;Sumner2021
63571	Legally induced abortion, with other specified complications, incomplete	ICD-9-CM	Macdonald2019;Sarayani2020;Sumner2021
63572	Legally induced abortion, with other specified complications, complete	ICD-9-CM	Macdonald2019;Sarayani2020;Sumner2021
63580	Legally induced abortion, with unspecified complication, unspecified	ICD-9-CM	Macdonald2019;Sarayani2020;Sumner2021
63581	Legally induced abortion, with unspecified complication, incomplete	ICD-9-CM	Macdonald2019;Sarayani2020;Sumner2021
63582	Legally induced abortion, with unspecified complication, complete	ICD-9-CM	Macdonald2019;Sarayani2020;Sumner2021
63590	Legally induced abortion, without mention of complication, unspecified	ICD-9-CM	Macdonald2019;Sarayani2020;Sumner2021
63591	Legally induced abortion, without mention of complication, incomplete	ICD-9-CM	Macdonald2019;Sarayani2020;Sumner2021
63592	Legally induced abortion, without mention of complication, complete	ICD-9-CM	Macdonald2019;Sarayani2020;Sumner2021
63600	Illegally induced abortion, complicated by genital tract and pelvic infection, unspecified	ICD-9-CM	Macdonald2019;Sarayani2020;Sumner2021
63601	Illegally induced abortion, complicated by genital tract and pelvic infection, incomplete	ICD-9-CM	Macdonald2019;Sarayani2020;Sumner2021
63602	Illegally induced abortion, complicated by genital tract and pelvic infection, complete	ICD-9-CM	Macdonald2019;Sarayani2020;Sumner2021
63610	Illegally induced abortion, complicated by delayed or excessive hemorrhage, unspecified	ICD-9-CM	Macdonald2019;Sarayani2020;Sumner2021
63611	Illegally induced abortion, complicated by delayed or excessive hemorrhage, incomplete	ICD-9-CM	Macdonald2019;Sarayani2020;Sumner2021
63612	Illegally induced abortion, complicated by delayed or excessive hemorrhage, complete	ICD-9-CM	Macdonald2019;Sarayani2020;Sumner2021
63620	Illegally induced abortion, complicated by damage to pelvic organs or tissues, unspecified	ICD-9-CM	Macdonald2019;Sarayani2020;Sumner2021
63621	Illegally induced abortion, complicated by damage to pelvic organs or tissues, incomplete	ICD-9-CM	Macdonald2019;Sarayani2020;Sumner2021
63622	Illegally induced abortion, complicated by damage to pelvic organs or tissues, complete	ICD-9-CM	Macdonald2019;Sarayani2020;Sumner2021
63630	Illegally induced abortion, complicated by renal failure, unspecified	ICD-9-CM	Macdonald2019;Sarayani2020;Sumner2021
63631	Illegally induced abortion, complicated by renal failure, incomplete	ICD-9-CM	Macdonald2019;Sarayani2020;Sumner2021
63632	Illegally induced abortion, complicated by renal failure, complete	ICD-9-CM	Macdonald2019;Sarayani2020;Sumner2021
63640	Illegally induced abortion, complicated by metabolic disorder, unspecified	ICD-9-CM	Macdonald2019;Sarayani2020;Sumner2021
63641	Illegally induced abortion, complicated by metabolic disorder, incomplete	ICD-9-CM	Macdonald2019;Sarayani2020;Sumner2021
63642	Illegally induced abortion, complicated by metabolic disorder, complete	ICD-9-CM	Macdonald2019;Sarayani2020;Sumner2021
63650	Illegally induced abortion, complicated by shock, unspecified	ICD-9-CM	Macdonald2019;Sarayani2020;Sumner2021
63651	Illegally induced abortion, complicated by shock, incomplete	ICD-9-CM	Macdonald2019;Sarayani2020;Sumner2021
63652	Illegally induced abortion, complicated by shock, complete	ICD-9-CM	Macdonald2019;Sarayani2020;Sumner2021
63660	Illegally induced abortion, complicated by embolism, unspecified	ICD-9-CM	Macdonald2019;Sarayani2020;Sumner2021
63661	Illegally induced abortion, complicated by embolism, incomplete	ICD-9-CM	Macdonald2019;Sarayani2020;Sumner2021
63662	Illegally induced abortion, complicated by embolism, complete	ICD-9-CM	Macdonald2019;Sarayani2020;Sumner2021
63670	Illegally induced abortion, with other specified complications, unspecified	ICD-9-CM	Macdonald2019;Sarayani2020;Sumner2021
63671	Illegally induced abortion, with other specified complications, incomplete	ICD-9-CM	Macdonald2019;Sarayani2020;Sumner2021
63672	Illegally induced abortion, with other specified complications, complete	ICD-9-CM	Macdonald2019;Sarayani2020;Sumner2021
63680	Illegally induced abortion, with unspecified complication, unspecified	ICD-9-CM	Macdonald2019;Sarayani2020;Sumner2021
63681	Illegally induced abortion, with unspecified complication, incomplete	ICD-9-CM	Macdonald2019;Sarayani2020;Sumner2021
63682	Illegally induced abortion, with unspecified complication, complete	ICD-9-CM	Macdonald2019;Sarayani2020;Sumner2021
63690	Illegally induced abortion, without mention of complication, unspecified	ICD-9-CM	Macdonald2019;Sarayani2020;Sumner2021
63691	Illegally induced abortion, without mention of complication, incomplete	ICD-9-CM	Macdonald2019;Sarayani2020;Sumner2021
63692	Illegally induced abortion, without mention of complication, complete	ICD-9-CM	Macdonald2019;Sarayani2020;Sumner2021
O04	Complications following (induced) termination of pregnancy	ICD-10-CM	Moll2021
O046	Delayed or excessive hemorrhage following (induced) termination of pregnancy	ICD-10-CM	Sarayani2020
O0480	(Induced) termination of pregnancy with unspecified complications	ICD-10-CM	Sarayani2020
O0482	Renal failure following (induced) termination of pregnancy	ICD-10-CM
O0484	Damage to pelvic organs following (induced) termination of pregnancy	ICD-10-CM	Sarayani2020
O0489	(Induced) termination of pregnancy with other complications	ICD-10-CM	Sarayani2020
Code	Description - PREGM	Type	Definition
64650	Asymptomatic bacteriuria in pregnancy, unspecified as to episode of care or not applicable	ICD-9-CM	Macdonald2019;Sumner2021
66531	Laceration of cervix, delivered, with or without mention of antepartum condition	ICD-9-CM	Macdonald2019;Sarayani2020;Sumner2021
36220	Retinopathy of prematurity, unspecified	ICD-9-CM	Macdonald2019
36222	Retinopathy of prematurity, stage 0	ICD-9-CM	Macdonald2019
36223	Retinopathy of prematurity, stage 1	ICD-9-CM	Macdonald2019
36224	Retinopathy of prematurity, stage 2	ICD-9-CM	Macdonald2019
36225	Retinopathy of prematurity, stage 3	ICD-9-CM	Macdonald2019
36226	Retinopathy of prematurity, stage 4	ICD-9-CM	Macdonald2019
36227	Retinopathy of prematurity, stage 5	ICD-9-CM	Macdonald2019
6310	Inappropriate change in quantitative human chorionic gonadotropin (hCG) in early pregnancy	ICD-9-CM	Sarayani2020;Sumner2021
63300	Abdominal pregnancy without intrauterine pregnancy	ICD-9-CM	Macdonald2019;Sumner2021
63301	Abdominal pregnancy with intrauterine pregnancy	ICD-9-CM	Macdonald2019;Sumner2021
63320	Ovarian pregnancy without intrauterine pregnancy	ICD-9-CM	Macdonald2019;Sumner2021
63321	Ovarian pregnancy with intrauterine pregnancy	ICD-9-CM	Macdonald2019;Sumner2021
6380	Failed attempted abortion complicated by genital tract and pelvic infection	ICD-9-CM	Macdonald2019;Sumner2021
6381	Failed attempted abortion complicated by delayed or excessive hemorrhage	ICD-9-CM	Macdonald2019;Sumner2021
6382	Failed attempted abortion complicated by damage to pelvic organs or tissues	ICD-9-CM	Macdonald2019;Sumner2021
6383	Failed attempted abortion complicated by renal failure	ICD-9-CM	Macdonald2019;Sumner2021
6384	Failed attempted abortion complicated by metabolic disorder	ICD-9-CM	Macdonald2019;Sumner2021
6385	Failed attempted abortion complicated by shock	ICD-9-CM	Macdonald2019;Sumner2021
6386	Failed attempted abortion complicated by embolism	ICD-9-CM	Macdonald2019;Sumner2021
6387	Failed attempted abortion with other specified complications	ICD-9-CM	Macdonald2019;Sumner2021
6388	Failed attempted abortion with unspecified complication	ICD-9-CM	Macdonald2019;Sumner2021
6389	Failed attempted abortion without mention of complication	ICD-9-CM	Macdonald2019;Sumner2021
6390	Genital tract and pelvic infection following abortion or ectopic and molar pregnancies	ICD-9-CM	Sumner2021
6392	Damage to pelvic organs and tissues following abortion or ectopic and molar pregnancies	ICD-9-CM	Sumner2021
6393	Kidney failure following abortion and ectopic and molar pregnancies	ICD-9-CM	Sumner2021
6394	Metabolic disorders following abortion or ectopic and molar pregnancies	ICD-9-CM	Sumner2021
6395	Shock following abortion or ectopic and molar pregnancies	ICD-9-CM	Sumner2021
6396	Embolism following abortion or ectopic and molar pregnancies	ICD-9-CM	Sumner2021
6398	Other specified complications following abortion or ectopic and molar pregnancy	ICD-9-CM	Sumner2021
6399	Unspecified complication following abortion or ectopic and molar pregnancy	ICD-9-CM	Sumner2021
64000	Threatened abortion, unspecified as to episode of care or not applicable	ICD-9-CM	Macdonald2019;Sumner2021
64001	Threatened abortion, delivered, with or without mention of antepartum condition	ICD-9-CM	Macdonald2019;Sumner2021
64003	Threatened abortion, antepartum condition or complication	ICD-9-CM	Macdonald2019;Sumner2021
64080	Other specified hemorrhage in early pregnancy, unspecified as to episode of care or not applicable	ICD-9-CM	Macdonald2019;Sumner2021
64081	Other specified hemorrhage in early pregnancy, delivered, with or without mention of antepartum condition	ICD-9-CM	Macdonald2019;Sumner2021
64083	Other specified hemorrhage in early pregnancy, antepartum condition or complication	ICD-9-CM	Macdonald2019;Sumner2021
64090	Unspecified hemorrhage in early pregnancy, unspecified as to episode of care or not applicable	ICD-9-CM	Macdonald2019;Sumner2021
64091	Unspecified hemorrhage in early pregnancy, delivered, with or without mention of antepartum condition	ICD-9-CM	Macdonald2019;Sumner2021
64093	Unspecified hemorrhage in early pregnancy, antepartum condition or complication	ICD-9-CM	Macdonald2019;Sumner2021
64100	Placenta previa without hemorrhage, unspecified as to episode of care or not applicable	ICD-9-CM	Macdonald2019;Sumner2021
64101	Placenta previa without hemorrhage, delivered, with or without mention of antepartum condition	ICD-9-CM	Macdonald2019;Sarayani2020;Sumner2021
64103	Placenta previa without hemorrhage, antepartum condition or complication	ICD-9-CM	Macdonald2019;Sumner2021
64110	Hemorrhage from placenta previa, unspecified as to episode of care or not applicable	ICD-9-CM	Macdonald2019;Sumner2021
64111	Hemorrhage from placenta previa, delivered, with or without mention of antepartum condition	ICD-9-CM	Macdonald2019;Sarayani2020;Sumner2021
64113	Hemorrhage from placenta previa, antepartum condition or complication	ICD-9-CM	Macdonald2019;Sumner2021
64120	Premature separation of placenta, unspecified as to episode of care or not applicable	ICD-9-CM	Macdonald2019;Sumner2021
64121	Premature separation of placenta, delivered, with or without mention of antepartum condition	ICD-9-CM	Macdonald2019;Sarayani2020;Sumner2021
64123	Premature separation of placenta, antepartum condition or complication	ICD-9-CM	Macdonald2019;Sumner2021
64130	Antepartum hemorrhage associated with coagulation defects, unspecified as to episode of care or not applicable	ICD-9-CM	Macdonald2019;Sumner2021
64131	Antepartum hemorrhage associated with coagulation defects, delivered, with or without mention of antepartum condition	ICD-9-CM	Macdonald2019;Sarayani2020;Sumner2021
64133	Antepartum hemorrhage associated with coagulation defects, antepartum condition or complication	ICD-9-CM	Macdonald2019;Sumner2021
64180	Other antepartum hemorrhage, unspecified as to episode of care or not applicable	ICD-9-CM	Macdonald2019;Sumner2021
64181	Other antepartum hemorrhage, delivered, with or without mention of antepartum condition	ICD-9-CM	Macdonald2019;Sarayani2020;Sumner2021
64183	Other antepartum hemorrhage, antepartum condition or complication	ICD-9-CM	Macdonald2019;Sumner2021
64190	Unspecified antepartum hemorrhage, unspecified as to episode of care or not applicable	ICD-9-CM	Macdonald2019;Sumner2021
64191	Unspecified antepartum hemorrhage, delivered, with or without mention of antepartum condition	ICD-9-CM	Macdonald2019;Sarayani2020;Sumner2021
64193	Unspecified antepartum hemorrhage, antepartum condition or complication	ICD-9-CM	Macdonald2019;Sumner2021
64200	Benign essential hypertension complicating pregnancy, childbirth, and the puerperium, unspecified as to episode of care or not applicable	ICD-9-CM	Macdonald2019;Sumner2021
64201	Benign essential hypertension complicating pregnancy, childbirth, and the puerperium, delivered, with or without mention of antepartum condition	ICD-9-CM	Macdonald2019;Sarayani2020;Sumner2021
64202	Benign essential hypertension, complicating pregnancy, childbirth, and the puerperium, delivered, with mention of postpartum complication	ICD-9-CM	Macdonald2019;Sarayani2020;Sumner2021
64203	Benign essential hypertension complicating pregnancy, childbirth, and the puerperium, antepartum condition or complication	ICD-9-CM	Macdonald2019;Sumner2021
64204	Benign essential hypertension complicating pregnancy, childbirth, and the puerperium, postpartum condition or complication	ICD-9-CM	Macdonald2019;Sumner2021
64210	Hypertension secondary to renal disease, complicating pregnancy, childbirth, and the puerperium, unspecified as to episode of care or not applicable	ICD-9-CM	Macdonald2019;Sumner2021
64211	Hypertension secondary to renal disease, complicating pregnancy, childbirth, and the puerperium, delivered, with or without mention of antepartum condition	ICD-9-CM	Macdonald2019;Sarayani2020;Sumner2021
64212	Hypertension secondary to renal disease, complicating pregnancy, childbirth, and the puerperium, delivered, with mention of postpartum complication	ICD-9-CM	Macdonald2019;Sarayani2020;Sumner2021
64213	Hypertension secondary to renal disease, complicating pregnancy, childbirth, and the puerperium, antepartum condition or complication	ICD-9-CM	Macdonald2019;Sumner2021
64214	Hypertension secondary to renal disease, complicating pregnancy, childbirth, and the puerperium, postpartum condition or complication	ICD-9-CM	Macdonald2019;Sumner2021
64220	Other pre-existing hypertension complicating pregnancy, childbirth, and the puerperium, unspecified as to episode of care or not applicable	ICD-9-CM	Macdonald2019;Sumner2021
64221	Other pre-existing hypertension, complicating pregnancy, childbirth, and the puerperium, delivered, with or without mention of antepartum condition	ICD-9-CM	Macdonald2019;Sarayani2020;Sumner2021
64222	Other pre-existing hypertension, complicating pregnancy, childbirth, and the puerperium, delivered, with mention of postpartum complication	ICD-9-CM	Macdonald2019;Sarayani2020;Sumner2021
64223	Other pre-existing hypertension, complicating pregnancy, childbirth, and the puerperium, antepartum condition or complication	ICD-9-CM	Macdonald2019;Sumner2021
64224	Other pre-existing hypertension,complicating pregnancy, childbirth, and the puerperium, , postpartum condition or complication	ICD-9-CM	Macdonald2019;Sumner2021
64230	Transient hypertension of pregnancy, unspecified as to episode of care or not applicable	ICD-9-CM	Macdonald2019;Sumner2021
64231	Transient hypertension of pregnancy, delivered , with or without mention of antepartum condition	ICD-9-CM	Macdonald2019;Sarayani2020;Sumner2021
64232	Transient hypertension of pregnancy, delivered, with mention of postpartum complication	ICD-9-CM	Macdonald2019;Sarayani2020;Sumner2021
64233	Transient hypertension of pregnancy, antepartum condition or complication	ICD-9-CM	Macdonald2019;Sumner2021
64234	Transient hypertension of pregnancy, postpartum condition or complication	ICD-9-CM	Macdonald2019;Sumner2021
64240	Mild or unspecified pre-eclampsia, unspecified as to episode of care or not applicable	ICD-9-CM	Macdonald2019;Sumner2021
64241	Mild or unspecified pre-eclampsia, delivered, with or without mention of antepartum condition	ICD-9-CM	Macdonald2019;Sarayani2020;Sumner2021
64242	Mild or unspecified pre-eclampsia, delivered, with mention of postpartum complication	ICD-9-CM	Macdonald2019;Sarayani2020;Sumner2021
64243	Mild or unspecified pre-eclampsia, antepartum condition or complication	ICD-9-CM	Macdonald2019;Sumner2021
64244	Mild or unspecified pre-eclampsia, postpartum condition or complication	ICD-9-CM	Macdonald2019;Sumner2021
64250	Severe pre-eclampsia, unspecified as to episode of care or not applicable	ICD-9-CM	Macdonald2019;Sumner2021
64251	Severe pre-eclampsia, delivered, with or without mention of antepartum condition	ICD-9-CM	Macdonald2019;Sarayani2020;Sumner2021
64252	Severe pre-eclampsia, delivered, with mention of postpartum complication	ICD-9-CM	Macdonald2019;Sarayani2020;Sumner2021
64253	Severe pre-eclampsia, antepartum condition or complication	ICD-9-CM	Macdonald2019;Sumner2021
64254	Severe pre-eclampsia, postpartum condition or complication	ICD-9-CM	Macdonald2019;Sumner2021
64260	Eclampsia, unspecified as to episode of care or not applicable	ICD-9-CM	Macdonald2019;Sumner2021
64261	Eclampsia, delivered, with or without mention of antepartum condition	ICD-9-CM	Macdonald2019;Sarayani2020;Sumner2021
64262	Eclampsia, delivered, with mention of postpartum complication	ICD-9-CM	Macdonald2019;Sarayani2020;Sumner2021
64263	Eclampsia, antepartum condition or complication	ICD-9-CM	Macdonald2019;Sumner2021
64264	Eclampsia, postpartum condition or complication	ICD-9-CM	Macdonald2019;Sumner2021
64270	Pre-eclampsia or eclampsia superimposed on pre-existing hypertension, unspecified as to episode of care or not applicable	ICD-9-CM	Macdonald2019;Sumner2021
64271	Pre-eclampsia or eclampsia superimposed on pre-existing hypertension, delivered, with or without mention of antepartum condition	ICD-9-CM	Macdonald2019;Sarayani2020;Sumner2021
64272	Pre-eclampsia or eclampsia superimposed on pre-existing hypertension, delivered, with mention of postpartum complication	ICD-9-CM	Macdonald2019;Sarayani2020;Sumner2021
64273	Pre-eclampsia or eclampsia superimposed on pre-existing hypertension, antepartum condition or complication	ICD-9-CM	Macdonald2019;Sumner2021
64274	Pre-eclampsia or eclampsia superimposed on pre-existing hypertension, postpartum condition or complication	ICD-9-CM	Macdonald2019;Sumner2021
64290	Unspecified hypertension complicating pregnancy, childbirth, or the puerperium, unspecified as to episode of care or not applicable	ICD-9-CM	Macdonald2019;Sumner2021
64291	Unspecified hypertension complicating pregnancy, childbirth, or the puerperium, delivered, with or without mention of antepartum condition	ICD-9-CM	Macdonald2019;Sarayani2020;Sumner2021
64292	Unspecified hypertension complicating pregnancy, childbirth, or the puerperium, delivered, with mention of postpartum complication	ICD-9-CM	Macdonald2019;Sarayani2020;Sumner2021
64293	Unspecified hypertension complicating pregnancy, childbirth, or the puerperium, antepartum condition or complication	ICD-9-CM	Macdonald2019;Sumner2021
64294	Unspecified hypertension complicating pregnancy, childbirth, or the puerperium, postpartum condition or complication	ICD-9-CM	Macdonald2019;Sumner2021
64300	Mild hyperemesis gravidarum, unspecified as to episode of care or not applicable	ICD-9-CM	Macdonald2019;Sumner2021
64301	Mild hyperemesis gravidarum, delivered, with or without mention of antepartum condition	ICD-9-CM	Macdonald2019;Sarayani2020;Sumner2021
64303	Mild hyperemesis gravidarum, antepartum condition or complication	ICD-9-CM	Macdonald2019;Sumner2021
64310	Hyperemesis gravidarum with metabolic disturbance, unspecified as to episode of care or not applicable	ICD-9-CM	Macdonald2019;Sumner2021
64311	Hyperemesis gravidarum with metabolic disturbance, delivered, with or without mention of antepartum condition	ICD-9-CM	Macdonald2019;Sarayani2020;Sumner2021
64313	Hyperemesis gravidarum with metabolic disturbance, antepartum condition or complication	ICD-9-CM	Macdonald2019;Sumner2021
64320	Late vomiting of pregnancy, unspecified as to episode of care or not applicable	ICD-9-CM	Macdonald2019;Sumner2021
64321	Late vomiting of pregnancy, delivered, with or without mention of antepartum condition	ICD-9-CM	Macdonald2019;Sarayani2020;Sumner2021
64323	Late vomiting of pregnancy, antepartum condition or complication	ICD-9-CM	Macdonald2019;Sumner2021
64380	Other vomiting complicating pregnancy, unspecified as to episode of care or not applicable	ICD-9-CM	Macdonald2019;Sumner2021
64381	Other vomiting complicating pregnancy, delivered, with or without mention of antepartum condition	ICD-9-CM	Macdonald2019;Sarayani2020;Sumner2021
64383	Other vomiting complicating pregnancy, antepartum condition or complication	ICD-9-CM	Macdonald2019;Sumner2021
64390	Unspecified vomiting of pregnancy, unspecified as to episode of care or not applicable	ICD-9-CM	Macdonald2019;Sumner2021
64391	Unspecified vomiting of pregnancy, delivered, with or without mention of antepartum condition	ICD-9-CM	Macdonald2019;Sarayani2020;Sumner2021
64393	Unspecified vomiting of pregnancy, antepartum condition or complication	ICD-9-CM	Macdonald2019;Sumner2021
64400	Threatened premature labor, unspecified as to episode of care or not applicable	ICD-9-CM	Macdonald2019;Sumner2021
64403	Threatened premature labor, antepartum condition or complication	ICD-9-CM	Macdonald2019;Sumner2021
64410	Other threatened labor, unspecified as to episode of care or not applicable	ICD-9-CM	Macdonald2019;Sumner2021
64413	Other threatened labor, antepartum condition or complication	ICD-9-CM	Macdonald2019;Sumner2021
64420	Early onset of delivery, unspecified as to episode of care or not applicable	ICD-9-CM	Macdonald2019;Sumner2021
64510	Post term pregnancy, unspecified as to episode of care or not applicable	ICD-9-CM	Macdonald2019;Sumner2021
64513	Post term pregnancy, antepartum condition or complication	ICD-9-CM	Macdonald2019;Sumner2021
64520	Prolonged pregnancy, unspecified as to episode of care or not applicable	ICD-9-CM	Macdonald2019;Sumner2021
64523	Prolonged pregnancy, antepartum condition or complication	ICD-9-CM	Macdonald2019;Sumner2021
64600	Papyraceous fetus, unspecified as to episode of care or not applicable	ICD-9-CM	Macdonald2019;Sumner2021
64603	Papyraceous fetus, antepartum condition or complication	ICD-9-CM	Macdonald2019;Sumner2021
64610	Edema or excessive weight gain in pregnancy, without mention of hypertension, unspecified as to episode of care or not applicable	ICD-9-CM	Macdonald2019;Sumner2021
64611	Edema or excessive weight gain in pregnancy, without mention of hypertension, delivered, with or without mention of antepartum complication	ICD-9-CM	Macdonald2019;Sarayani2020;Sumner2021
64612	Edema or excessive weight gain in pregnancy, without mention of hypertension, delivered, with mention of postpartum complication	ICD-9-CM	Macdonald2019;Sarayani2020;Sumner2021
64613	Edema or excessive weight gain in pregnancy, without mention of hypertension, antepartum condition or complication	ICD-9-CM	Macdonald2019;Sumner2021
64614	Edema or excessive weight gain in pregnancy, without mention of hypertension, postpartum condition or complication	ICD-9-CM	Macdonald2019;Sumner2021
64620	Unspecified renal disease in pregnancy, without mention of hypertension, unspecified as to episode of care or not applicable	ICD-9-CM	Macdonald2019;Sumner2021
64621	Unspecified renal disease in pregnancy, without mention of hypertension, delivered, with or without mention of antepartum condition	ICD-9-CM	Macdonald2019;Sarayani2020;Sumner2021
64622	Unspecified renal disease in pregnancy, without mention of hypertension, delivered, with mention of postpartum complication	ICD-9-CM	Macdonald2019;Sarayani2020;Sumner2021
64623	Unspecified renal disease in pregnancy, without mention of hypertension, antepartum condition or complication	ICD-9-CM	Macdonald2019;Sumner2021
64624	Unspecified renal disease in pregnancy, without mention of hypertension, postpartum condition or complication	ICD-9-CM	Macdonald2019;Sumner2021
64630	Recurrent pregnancy loss, unspecified as to episode of care or not applicable	ICD-9-CM	Macdonald2019;Sumner2021
64631	Recurrent pregnancy loss, delivered, with or without mention of antepartum condition	ICD-9-CM	Macdonald2019;Sarayani2020;Sumner2021
64633	Recurrent pregnancy loss, antepartum condition or complication	ICD-9-CM	Macdonald2019;Sumner2021
64640	Peripheral neuritis in pregnancy, unspecified as to episode of care or not applicable	ICD-9-CM	Macdonald2019;Sumner2021
64641	Peripheral neuritis in pregnancy, delivered, with or without mention of antepartum condition	ICD-9-CM	Macdonald2019;Sarayani2020;Sumner2021
64642	Peripheral neuritis in pregnancy, delivered, with mention of postpartum complication	ICD-9-CM	Macdonald2019;Sarayani2020;Sumner2021
64643	Peripheral neuritis in pregnancy, antepartum condition or complication	ICD-9-CM	Macdonald2019;Sumner2021
64644	Peripheral neuritis in pregnancy, postpartum condition or complication	ICD-9-CM	Macdonald2019;Sumner2021
64651	Asymptomatic bacteriuria in pregnancy, delivered, with or without mention of antepartum condition	ICD-9-CM	Macdonald2019;Sarayani2020;Sumner2021
64652	Asymptomatic bacteriuria in pregnancy, delivered, with mention of postpartum complication	ICD-9-CM	Macdonald2019;Sarayani2020;Sumner2021
64653	Asymptomatic bacteriuria in pregnancy, antepartum condition or complication	ICD-9-CM	Macdonald2019;Sumner2021
64654	Asymptomatic bacteriuria in pregnancy, postpartum condition or complication	ICD-9-CM	Macdonald2019;Sumner2021
64660	Infections of genitourinary tract in pregnancy, unspecified as to episode of care or not applicable	ICD-9-CM	Macdonald2019;Sumner2021
64661	Infections of genitourinary tract in pregnancy, delivered, with or without mention of antepartum condition	ICD-9-CM	Macdonald2019;Sarayani2020;Sumner2021
64662	Infections of genitourinary tract in pregnancy, delivered, with mention of postpartum complication	ICD-9-CM	Macdonald2019;Sarayani2020;Sumner2021
64663	Infections of genitourinary tract in pregnancy, antepartum condition or complication	ICD-9-CM	Macdonald2019;Sumner2021
64664	Infections of genitourinary tract in pregnancy, postpartum condition or complication	ICD-9-CM	Macdonald2019;Sumner2021
64670	Liver and biliary tract disorders in pregnancy, unspecified as to episode of care or not applicable	ICD-9-CM	Macdonald2019;Sumner2021
64671	Liver and biliary tract disorders in pregnancy, delivered, with or without mention of antepartum condition	ICD-9-CM	Macdonald2019;Sarayani2020;Sumner2021
64673	Liver and biliary tract disorders in pregnancy, antepartum condition or complication	ICD-9-CM	Macdonald2019;Sumner2021
64680	Other specified complications of pregnancy, unspecified as to episode of care or not applicable	ICD-9-CM	Macdonald2019;Sumner2021
64681	Other specified complications of pregnancy, delivered, with or without mention of antepartum condition	ICD-9-CM	Macdonald2019;Sarayani2020;Sumner2021
64682	Other specified complications of pregnancy, delivered, with mention of postpartum complication	ICD-9-CM	Macdonald2019;Sarayani2020;Sumner2021
64683	Other specified complications of pregnancy, antepartum condition or complication	ICD-9-CM	Macdonald2019;Sumner2021
64684	Other specified complications of pregnancy, postpartum condition or complication	ICD-9-CM	Macdonald2019;Sumner2021
64690	Unspecified complication of pregnancy, unspecified as to episode of care or not applicable	ICD-9-CM	Macdonald2019;Sumner2021
64691	Unspecified complication of pregnancy, delivered, with or without mention of antepartum condition	ICD-9-CM	Macdonald2019;Sarayani2020;Sumner2021
64693	Unspecified complication of pregnancy, antepartum condition or complication	ICD-9-CM	Macdonald2019;Sumner2021
64700	Syphilis of mother, complicating pregnancy, childbirth, or the puerperium, unspecified as to episode of care or not applicable	ICD-9-CM	Macdonald2019;Sumner2021
64701	Syphilis of mother, complicating pregnancy, childbirth, or the puerperium, delivered, with or without mention of antepartum condition	ICD-9-CM	Macdonald2019;Sarayani2020;Sumner2021
64702	Syphilis of mother, complicating pregnancy, childbirth, or the puerperium, delivered, with mention of postpartum complication	ICD-9-CM	Macdonald2019;Sarayani2020;Sumner2021
64703	Syphilis of mother, complicating pregnancy, childbirth, or the puerperium, antepartum condition or complication	ICD-9-CM	Macdonald2019;Sumner2021
64704	Syphilis of mother, complicating pregnancy, childbirth, or the puerperium, postpartum condition or complication	ICD-9-CM	Macdonald2019;Sumner2021
64710	Gonorrhea of mother, complicating pregnancy, childbirth, or the puerperium, unspecified as to episode of care or not applicable	ICD-9-CM	Macdonald2019;Sumner2021
64711	Gonorrhea of mother, complicating pregnancy, childbirth, or the puerperium, delivered, with or without mention of antepartum condition	ICD-9-CM	Macdonald2019;Sarayani2020;Sumner2021
64712	Gonorrhea of mother, complicating pregnancy, childbirth, or the puerperium, delivered, with mention of postpartum complication	ICD-9-CM	Macdonald2019;Sarayani2020;Sumner2021
64713	Gonorrhea of mother, complicating pregnancy, childbirth, or the puerperium, antepartum condition or complication	ICD-9-CM	Macdonald2019;Sumner2021
64714	Gonorrhea of mother, complicating pregnancy, childbirth, or the puerperium, postpartum condition or complication	ICD-9-CM	Macdonald2019;Sumner2021
64720	Other venereal diseases of mother, complicating pregnancy, childbirth, or the puerperium, unspecified as to episode of care or not applicable	ICD-9-CM	Macdonald2019;Sumner2021
64721	Other venereal diseases of mother, complicating pregnancy, childbirth, or the puerperium, delivered, with or without mention of antepartum condition	ICD-9-CM	Macdonald2019;Sumner2021
64722	Other venereal diseases of mother, complicating pregnancy, childbirth, or the puerperium, delivered, with mention of postpartum complication	ICD-9-CM	Macdonald2019;Sumner2021
64723	Other venereal diseases of mother, complicating pregnancy, childbirth, or the puerperium, antepartum condition or complication	ICD-9-CM	Macdonald2019;Sumner2021
64724	Other venereal diseases of mother, complicating pregnancy, childbirth, or the puerperium,postpartum condition or complication	ICD-9-CM	Macdonald2019;Sumner2021
64730	Tuberculosis of mother, complicating pregnancy, childbirth, or the puerperium, unspecified as to episode of care or not applicable	ICD-9-CM	Macdonald2019;Sumner2021
64731	Tuberculosis of mother, complicating pregnancy, childbirth, or the puerperium, delivered, with or without mention of antepartum condition	ICD-9-CM	Macdonald2019;Sarayani2020;Sumner2021
64732	Tuberculosis of mother, complicating pregnancy, childbirth, or the puerperium, delivered, with mention of postpartum complication	ICD-9-CM	Macdonald2019;Sarayani2020;Sumner2021
64733	Tuberculosis of mother, complicating pregnancy, childbirth, or the puerperium, antepartum condition or complication	ICD-9-CM	Macdonald2019;Sumner2021
64734	Tuberculosis of mother, complicating pregnancy, childbirth, or the puerperium,postpartum condition or complication	ICD-9-CM	Macdonald2019;Sumner2021
64740	Malaria in the mother, unspecified as to episode of care or not applicable	ICD-9-CM	Macdonald2019;Sumner2021
64741	Malaria in the mother, delivered, with or without mention of antepartum condition	ICD-9-CM	Macdonald2019;Sarayani2020;Sumner2021
64742	Malaria in the mother, delivered, with mention of postpartum complication	ICD-9-CM	Macdonald2019;Sarayani2020;Sumner2021
64743	Malaria in the mother, antepartum condition or complication	ICD-9-CM	Macdonald2019;Sumner2021
64744	Malaria in the mother, postpartum condition or complication	ICD-9-CM	Macdonald2019;Sumner2021
64750	Rubella in the mother, unspecified as to episode of care or not applicable	ICD-9-CM	Macdonald2019;Sumner2021
64751	Rubella in the mother, delivered, with or without mention of antepartum condition	ICD-9-CM	Macdonald2019;Sarayani2020;Sumner2021
64752	Rubella in the mother, delivered, with mention of postpartum complication	ICD-9-CM	Macdonald2019;Sarayani2020;Sumner2021
64753	Rubella in the mother, antepartum condition or complication	ICD-9-CM	Macdonald2019;Sumner2021
64754	Rubella in the mother, postpartum condition or complication	ICD-9-CM	Macdonald2019;Sumner2021
64760	Other viral diseases in the mother, unspecified as to episode of care or not applicable	ICD-9-CM	Macdonald2019;Sumner2021
64761	Other viral diseases in the mother, delivered, with or without mention of antepartum condition	ICD-9-CM	Macdonald2019;Sarayani2020;Sumner2021
64762	Other viral diseases in the mother, delivered, with mention of postpartum complication	ICD-9-CM	Macdonald2019;Sarayani2020;Sumner2021
64763	Other viral diseases in the mother, antepartum condition or complication	ICD-9-CM	Macdonald2019;Sumner2021
64764	Other viral diseases in the mother, postpartum condition or complication	ICD-9-CM	Macdonald2019;Sumner2021
64780	Other specified infectious and parasitic diseases of mother, unspecified as to episode of care or not applicable	ICD-9-CM	Macdonald2019;Sumner2021
64781	Other specified infectious and parasitic diseases of mother, delivered, with or without mention of antepartum condition	ICD-9-CM	Macdonald2019;Sarayani2020;Sumner2021
64782	Other specified infectious and parasitic diseases of mother, delivered, with mention of postpartum complication	ICD-9-CM	Macdonald2019;Sarayani2020;Sumner2021
64783	Other specified infectious and parasitic diseases of mother, antepartum condition or complication	ICD-9-CM	Macdonald2019;Sumner2021
64784	Other specified infectious and parasitic diseases of mother, postpartum condition or complication	ICD-9-CM	Macdonald2019;Sumner2021
64790	Unspecified infection or infestation of mother, unspecified as to episode of care or not applicable	ICD-9-CM	Macdonald2019;Sumner2021
64791	Unspecified infection or infestation of mother, delivered, with or without mention of antepartum condition	ICD-9-CM	Macdonald2019;Sarayani2020;Sumner2021
64792	Unspecified infection or infestation of mother, delivered, with mention of postpartum complication	ICD-9-CM	Macdonald2019;Sarayani2020;Sumner2021
64793	Unspecified infection or infestation of mother, antepartum condition or complication	ICD-9-CM	Macdonald2019;Sumner2021
64794	Unspecified infection or infestation of mother, postpartum condition or complication	ICD-9-CM	Macdonald2019;Sumner2021
64800	Diabetes mellitus of mother, complicating pregnancy, childbirth, or the puerperium, unspecified as to episode of care or not applicable	ICD-9-CM	Macdonald2019;Sumner2021
64801	Diabetes mellitus of mother, complicating pregnancy, childbirth, or the puerperium, delivered, with or without mention of antepartum condition	ICD-9-CM	Macdonald2019;Sarayani2020;Sumner2021
64802	Diabetes mellitus of mother, complicating pregnancy, childbirth, or the puerperium, delivered, with mention of postpartum complication	ICD-9-CM	Macdonald2019;Sarayani2020;Sumner2021
64803	Diabetes mellitus of mother, complicating pregnancy, childbirth, or the puerperium, antepartum condition or complication	ICD-9-CM	Macdonald2019;Sumner2020
64804	Diabetes mellitus of mother, complicating pregnancy, childbirth, or the puerperium, postpartum condition or complication	ICD-9-CM	Macdonald2019;Sumner2021
64810	Thyroid dysfunction of mother, unspecified as to episode of care or not applicable	ICD-9-CM	Macdonald2019;Sumner2021
64811	Thyroid dysfunction of mother, delivered, with or without mention of antepartum condition	ICD-9-CM	Macdonald2019;Sarayani2020;Sumner2021
64812	Thyroid dysfunction of mother, delivered, with mention of postpartum complication	ICD-9-CM	Macdonald2019;Sarayani2020;Sumner2021
64813	Thyroid dysfunction of mother, antepartum condition or complication	ICD-9-CM	Macdonald2019;Sumner2021
64814	Thyroid dysfunction of mother, postpartum condition or complication	ICD-9-CM	Macdonald2019;Sumner2021
64820	Anemia of mother, unspecified as to episode of care or not applicable	ICD-9-CM	Macdonald2019;Sumner2021
64821	Anemia of mother, delivered, with or without mention of antepartum condition	ICD-9-CM	Macdonald2019;Sarayani2020;Sumner2021
64822	Anemia of mother, delivered, with mention of postpartum complication	ICD-9-CM	Macdonald2019;Sarayani2020;Sumner2021
64823	Anemia of mother, antepartum condition or complication	ICD-9-CM	Macdonald2019;Sumner2021
64824	Anemia of mother, postpartum condition or complication	ICD-9-CM	Macdonald2019;Sumner2021
64830	Drug dependence of mother, unspecified as to episode of care or not applicable	ICD-9-CM	Macdonald2019;Sumner2021
64831	Drug dependence of mother, delivered, with or without mention of antepartum condition	ICD-9-CM	Macdonald2019;Sarayani2020;Sumner2021
64832	Drug dependence of mother, delivered, with mention of postpartum complication	ICD-9-CM	Macdonald2019;Sarayani2020;Sumner2021
64833	Drug dependence of mother, antepartum condition or complication	ICD-9-CM	Macdonald2019;Sumner2021
64834	Drug dependence of mother, postpartum condition or complication	ICD-9-CM	Macdonald2019;Sumner2021
64840	Mental disorders of mother, unspecified as to episode of care or not applicable	ICD-9-CM	Macdonald2019;Sumner2021
64841	Mental disorders of mother, delivered, with or without mention of antepartum condition	ICD-9-CM	Macdonald2019;Sarayani2020;Sumner2021
64842	Mental disorders of mother, delivered, with mention of postpartum complication	ICD-9-CM	Macdonald2019;Sarayani2020;Sumner2021
64843	Mental disorders of mother, antepartum condition or complication	ICD-9-CM	Macdonald2019;Sumner2021
64844	Mental disorders of mother, postpartum condition or complication	ICD-9-CM	Macdonald2019;Sumner2021
64850	Congenital cardiovascular disorders of mother, unspecified as to episode of care or not applicable	ICD-9-CM	Macdonald2019;Sumner2021
64851	Congenital cardiovascular disorders of mother, delivered, with or without mention of antepartum condition	ICD-9-CM	Macdonald2019;Sarayani2020;Sumner2021
64852	Congenital cardiovascular disorders of mother, delivered, with mention of postpartum complication	ICD-9-CM	Macdonald2019;Sarayani2020;Sumner2021
64853	Congenital cardiovascular disorders of mother, antepartum condition or complication	ICD-9-CM	Macdonald2019;Sumner2021
64854	Congenital cardiovascular disorders of mother, postpartum condition or complication	ICD-9-CM	Macdonald2019;Sumner2021
64860	Other cardiovascular diseases of mother, unspecified as to episode of care or not applicable	ICD-9-CM	Macdonald2019;Sumner2021
64861	Other cardiovascular diseases of mother, delivered, with or without mention of antepartum condition	ICD-9-CM	Macdonald2019;Sarayani2020;Sumner2021
64862	Other cardiovascular diseases of mother, delivered, with mention of postpartum complication	ICD-9-CM	Macdonald2019;Sarayani2020;Sumner2021
64863	Other cardiovascular diseases of mother, antepartum condition or complication	ICD-9-CM	Macdonald2019;Sumner2021
64864	Other cardiovascular diseases of mother, postpartum condition or complication	ICD-9-CM	Macdonald2019;Sumner2021
64870	Bone and joint disorders of back, pelvis, and lower limbs of mother, unspecified as to episode of care or not applicable	ICD-9-CM	Macdonald2019;Sumner2021
64871	Bone and joint disorders of back, pelvis, and lower limbs of mother, delivered, with or without mention of antepartum condition	ICD-9-CM	Macdonald2019;Sarayani2020;Sumner2021
64872	Bone and joint disorders of back, pelvis, and lower limbs of mother, delivered, with mention of postpartum complication	ICD-9-CM	Macdonald2019;Sarayani2020;Sumner2021
64873	Bone and joint disorders of back, pelvis, and lower limbs of mother, antepartum condition or complication	ICD-9-CM	Macdonald2019;Sumner2021
64874	Bone and joint disorders of back, pelvis, and lower limbs of mother, postpartum condition or complication	ICD-9-CM	Macdonald2019;Sumner2021
64880	Abnormal glucose tolerance of mother, unspecified as to episode of care or not applicable	ICD-9-CM	Macdonald2019;Sumner2021
64881	Abnormal glucose tolerance of mother, delivered, with or without mention of antepartum condition	ICD-9-CM	Macdonald2019;Sarayani2020;Sumner2021
64882	Abnormal glucose tolerance of mother, delivered, with mention of postpartum complication	ICD-9-CM	Macdonald2019;Sarayani2020;Sumner2021
64883	Abnormal glucose tolerance of mother, antepartum condition or complication	ICD-9-CM	Macdonald2019;Sumner2021
64884	Abnormal glucose tolerance of mother, postpartum condition or complication	ICD-9-CM	Macdonald2019;Sumner2021
64890	Other current conditions classifiable elsewhere of mother, unspecified as to episode of care or not applicable	ICD-9-CM	Macdonald2019;Sumner2021
64891	Other current conditions classifiable elsewhere of mother, delivered, with or without mention of antepartum condition	ICD-9-CM	Macdonald2019;Sarayani2020;Sumner2021
64892	Other current conditions classifiable elsewhere of mother, delivered, with mention of postpartum complication	ICD-9-CM	Macdonald2019;Sarayani2020;Sumner2021
64893	Other current conditions classifiable elsewhere of mother, antepartum condition or complication	ICD-9-CM	Macdonald2019;Sumner2021
64894	Other current conditions classifiable elsewhere of mother, postpartum condition or complication	ICD-9-CM	Macdonald2019;Sumner2021
64900	Tobacco use disorder complicating pregnancy, childbirth, or the puerperium, unspecified as to episode of care or not applicable	ICD-9-CM	Macdonald2019;Sumner2021
64901	Tobacco use disorder complicating pregnancy, childbirth, or the puerperium, delivered, with or without mention of antepartum condition	ICD-9-CM	Macdonald2019;Sarayani2020;Sumner2021
64902	Tobacco use disorder complicating pregnancy, childbirth, or the puerperium, delivered, with mention of postpartum complication	ICD-9-CM	Macdonald2019;Sarayani2020;Sumner2021
64903	Tobacco use disorder complicating pregnancy, childbirth, or the puerperium, antepartum condition or complication	ICD-9-CM	Macdonald2019;Sumner2021
64904	Tobacco use disorder complicating pregnancy, childbirth, or the puerperium, postpartum condition or complication	ICD-9-CM	Macdonald2019;Sumner2021
64910	Obesity complicating pregnancy, childbirth, or the puerperium, unspecified as to episode of care or not applicable	ICD-9-CM	Macdonald2019;Sumner2021
64911	Obesity complicating pregnancy, childbirth, or the puerperium, delivered, with or without mention of antepartum condition	ICD-9-CM	Macdonald2019;Sarayani2020;Sumner2021
64912	Obesity complicating pregnancy, childbirth, or the puerperium, delivered, with mention of postpartum complication	ICD-9-CM	Macdonald2019;Sarayani2020;Sumner2021
64913	Obesity complicating pregnancy, childbirth, or the puerperium, antepartum condition or complication	ICD-9-CM	Macdonald2019;Sumner2021
64914	Obesity complicating pregnancy, childbirth, or the puerperium, postpartum condition or complication	ICD-9-CM	Macdonald2019;Sumner2021
64920	Bariatric surgery status complicating pregnancy, childbirth, or the puerperium, unspecified as to episode of care or not applicable	ICD-9-CM	Macdonald2019;Sumner2021
64921	Bariatric surgery status complicating pregnancy, childbirth, or the puerperium, delivered, with or without mention of antepartum condition	ICD-9-CM	Macdonald2019;Sarayani2020;Sumner2021
64922	Bariatric surgery status complicating pregnancy, childbirth, or the puerperium, delivered, with mention of postpartum complication	ICD-9-CM	Macdonald2019;Sarayani2020;Sumner2021
64923	Bariatric surgery status complicating pregnancy, childbirth, or the puerperium, antepartum condition or complication	ICD-9-CM	Macdonald2019;Sumner2021
64924	Bariatric surgery status complicating pregnancy, childbirth, or the puerperium, postpartum condition or complication	ICD-9-CM	Macdonald2019;Sumner2021
64930	Coagulation defects complicating pregnancy, childbirth, or the puerperium, unspecified as to episode of care or not applicable	ICD-9-CM	Macdonald2019;Sumner2021
64931	Coagulation defects complicating pregnancy, childbirth, or the puerperium, delivered, with or without mention of antepartum condition	ICD-9-CM	Macdonald2019;Sarayani2020;Sumner2021
64932	Coagulation defects complicating pregnancy, childbirth, or the puerperium, delivered, with mention of postpartum complication	ICD-9-CM	Macdonald2019;Sarayani2020;Sumner2021
64933	Coagulation defects complicating pregnancy, childbirth, or the puerperium, antepartum condition or complication	ICD-9-CM	Macdonald2019;Sumner2021
64934	Coagulation defects complicating pregnancy, childbirth, or the puerperium, postpartum condition or complication	ICD-9-CM	Macdonald2019;Sumner2021
64940	Epilepsy complicating pregnancy, childbirth, or the puerperium, unspecified as to episode of care or not applicable	ICD-9-CM	Macdonald2019;Sumner2021
64941	Epilepsy complicating pregnancy, childbirth, or the puerperium, delivered, with or without mention of antepartum condition	ICD-9-CM	Macdonald2019;Sarayani2020;Sumner2021
64942	Epilepsy complicating pregnancy, childbirth, or the puerperium, delivered, with mention of postpartum complication	ICD-9-CM	Macdonald2019;Sarayani2020;Sumner2021
64943	Epilepsy complicating pregnancy, childbirth, or the puerperium, antepartum condition or complication	ICD-9-CM	Macdonald2019;Sumner2021
64944	Epilepsy complicating pregnancy, childbirth, or the puerperium, postpartum condition or complication	ICD-9-CM	Macdonald2019;Sumner2021
64950	Spotting complicating pregnancy, unspecified as to episode of care or not applicable	ICD-9-CM	Macdonald2019;Sumner2021
64951	Spotting complicating pregnancy, delivered, with or without mention of antepartum condition	ICD-9-CM	Macdonald2019;Sarayani2020;Sumner2021
64953	Spotting complicating pregnancy, antepartum condition or complication	ICD-9-CM	Macdonald2019;Sumner2021
64960	Uterine size date discrepancy, unspecified as to episode of care or not applicable	ICD-9-CM	Macdonald2019;Sumner2021
64961	Uterine size date discrepancy, delivered, with or without mention of antepartum condition	ICD-9-CM	Macdonald2019;Sumner2021
64962	Uterine size date discrepancy, delivered, with mention of postpartum complication	ICD-9-CM	Macdonald2019;Sumner2021
64963	Uterine size date discrepancy, antepartum condition or complication	ICD-9-CM	Macdonald2019;Sumner2021
64964	Uterine size date discrepancy, postpartum condition or complication	ICD-9-CM	Macdonald2019;Sumner2021
64970	Cervical shortening, unspecified as to episode of care or not applicable	ICD-9-CM	Macdonald2019;Sumner2021
64971	Cervical shortening, delivered, with or without mention of antepartum condition	ICD-9-CM	Macdonald2019;Sarayani2020;Sumner2021
64973	Cervical shortening, antepartum condition or complication	ICD-9-CM	Macdonald2019;Sumner2021
65100	Twin pregnancy, unspecified as to episode of care or not applicable	ICD-9-CM	Macdonald2019;Sumner2021
65103	Twin pregnancy, antepartum condition or complication	ICD-9-CM	Macdonald2019;Sumner2021
65110	Triplet pregnancy, unspecified as to episode of care or not applicable	ICD-9-CM	Macdonald2019;Sumner2021
65111	Triplet pregnancy, delivered, with or without mention of antepartum condition	ICD-9-CM	Macdonald2019;Sarayani2020;Sumner2021
65113	Triplet pregnancy, antepartum condition or complication	ICD-9-CM	Macdonald2019;Sumner2021
65120	Quadruplet pregnancy, unspecified as to episode of care or not applicable	ICD-9-CM	Macdonald2019;Sumner2021
65123	Quadruplet pregnancy, antepartum condition or complication	ICD-9-CM	Macdonald2019;Sumner2021
65130	Twin pregnancy with fetal loss and retention of one fetus, unspecified as to episode of care or not applicable	ICD-9-CM	Macdonald2019;Sumner2021
65133	Twin pregnancy with fetal loss and retention of one fetus, antepartum condition or complication	ICD-9-CM	Macdonald2019;Sumner2021
65140	Triplet pregnancy with fetal loss and retention of one or more fetus(es), unspecified as to episode of care or not applicable	ICD-9-CM	Macdonald2019;Sumner2021
65141	Triplet pregnancy with fetal loss and retention of one or more fetus(es), delivered, with or without mention of antepartum condition	ICD-9-CM	Macdonald2019;Sarayani2020;Sumner2021
65143	Triplet pregnancy with fetal loss and retention of one or more fetus(es), antepartum condition or complication	ICD-9-CM	Macdonald2019;Sumner2021
65150	Quadruplet pregnancy with fetal loss and retention of one or more fetus(es), unspecified as to episode of care or not applicable	ICD-9-CM	Macdonald2019;Sumner2021
65153	Quadruplet pregnancy with fetal loss and retention of one or more fetus(es), antepartum condition or complication	ICD-9-CM	Macdonald2019;Sumner2021
65160	Other multiple pregnancy with fetal loss and retention of one or more fetus(es), unspecified as to episode of care or not applicable	ICD-9-CM	Macdonald2019;Sumner2021
65161	Other multiple pregnancy with fetal loss and retention of one or more fetus(es), delivered, with or without mention of antepartum condition	ICD-9-CM	Macdonald2019;Sarayani2020;Sumner2021
65163	Other multiple pregnancy with fetal loss and retention of one or more fetus(es), antepartum condition or complication	ICD-9-CM	Macdonald2019;Sumner2021
65170	Multiple gestation following (elective) fetal reduction, unspecified as to episode of care or not applicable	ICD-9-CM	Macdonald2019;Sumner2021
65171	Multiple gestation following (elective) fetal reduction,delivered, with or without mention of antepartum condition	ICD-9-CM	Macdonald2019;Sarayani2020;Sumner2021
65173	Multiple gestation following (elective) fetal reduction, antepartum condition or complication	ICD-9-CM	Macdonald2019;Sumner2021
65180	Other specified multiple gestation, unspecified as to episode of care or not applicable	ICD-9-CM	Macdonald2019;Sumner2021
65181	Other specified multiple gestation, delivered, with or without mention of antepartum condition	ICD-9-CM	Macdonald2019;Sarayani2020;Sumner2021
65183	Other specified multiple gestation, antepartum condition or complication	ICD-9-CM	Macdonald2019;Sumner2021
65190	Unspecified multiple gestation, unspecified as to episode of care or not applicable	ICD-9-CM	Macdonald2019;Sumner2021
65193	Unspecified multiple gestation, antepartum condition or complication	ICD-9-CM	Macdonald2019;Sumner2021
65200	Unstable lie, unspecified as to episode of care or not applicable	ICD-9-CM	Macdonald2019;Sumner2021
65201	Unstable lie, delivered, with or without mention of antepartum condition	ICD-9-CM	Macdonald2019;Sarayani2020;Sumner2021
65203	Unstable lie, antepartum condition or complication	ICD-9-CM	Macdonald2019;Sumner2021
65210	Breech or other malpresentation successfully converted to cephalic presentation, unspecified as to episode of care or not applicable	ICD-9-CM	Macdonald2019;Sumner2021
65211	Breech or other malpresentation successfully converted to cephalic presentation, delivered, with or without mention of antepartum condition	ICD-9-CM	Macdonald2019;Sarayani2020;Sumner2021
65213	Breech or other malpresentation successfully converted to cephalic presentation, antepartum condition or complication	ICD-9-CM	Macdonald2019;Sumner2021
65220	Breech presentation without mention of version, unspecified as to episode of care or not applicable	ICD-9-CM	Macdonald2019;Sumner2021
65221	Breech presentation without mention of version, delivered, with or without mention of antepartum condition	ICD-9-CM	Macdonald2019;Sarayani2020;Sumner2021
65223	Breech presentation without mention of version, antepartum condition or complication	ICD-9-CM	Macdonald2019;Sumner2021
65230	Transverse or oblique presentation, unspecified as to episode of care or not applicable	ICD-9-CM	Macdonald2019;Sumner2021
65231	Transverse or oblique presentation, delivered, with or without mention of antepartum condition	ICD-9-CM	Macdonald2019;Sarayani2020;Sumner2021
65233	Transverse or oblique presentation, antepartum condition or complication	ICD-9-CM	Macdonald2019;Sumner2021
65240	Face or brow presentation, unspecified as to episode of care or not applicable	ICD-9-CM	Macdonald2019;Sumner2021
65241	Face or brow presentation, delivered, with or without mention of antepartum condition	ICD-9-CM	Macdonald2019;Sarayani2020;Sumner2021
65243	Face or brow presentation, antepartum condition or complication	ICD-9-CM	Macdonald2019;Sumner2021
65250	High head at term, unspecified as to episode of care or not applicable	ICD-9-CM	Macdonald2019;Sumner2021
65251	High head at term, delivered, with or without mention of antepartum condition	ICD-9-CM	Macdonald2019;Sarayani2020;Sumner2021
65253	High head at term, antepartum condition or complication	ICD-9-CM	Macdonald2019;Sumner2021
65260	Multiple gestation with malpresentation of one fetus or more, unspecified as to episode of care or not applicable	ICD-9-CM	Macdonald2019;Sumner2021
65261	Multiple gestation with malpresentation of one fetus or more, delivered, with or without mention of antepartum condition	ICD-9-CM	Macdonald2019;Sarayani2020;Sumner2021
65263	Multiple gestation with malpresentation of one fetus or more, antepartum condtion or complication	ICD-9-CM	Macdonald2019;Sumner2021
65270	Prolapsed arm of fetus, unspecified as to episode of care or not applicable	ICD-9-CM	Macdonald2019;Sumner2021
65271	Prolapsed arm of fetus, delivered, with or without mention of antepartum condition	ICD-9-CM	Macdonald2019;Sarayani2020;Sumner2021
65273	Prolapsed arm of fetus, antepartum condition or complication	ICD-9-CM	Macdonald2019;Sumner2021
65280	Other specified malposition or malpresentation, unspecified as to episode of care or not applicable	ICD-9-CM	Macdonald2019;Sumner2021
65281	Other specified malposition or malpresentation, delivered, with or without mention of antepartum condition	ICD-9-CM	Macdonald2019;Sarayani2020;Sumner2021
65283	Other specified malposition or malpresentation, antepartum condition or complication	ICD-9-CM	Macdonald2019;Sumner2021
65290	Unspecified malposition or malpresentation, unspecified as to episode of care or not applicable	ICD-9-CM	Macdonald2019;Sumner2021
65291	Unspecified malposition or malpresentation, delivered, with or without mention of antepartum condition	ICD-9-CM	Macdonald2019;Sarayani2020;Sumner2021
65293	Unspecified malposition or malpresentation, antepartum condition or complication	ICD-9-CM	Macdonald2019;Sumner2021
65300	Major abnormality of bony pelvis, not further specified, unspecified as to episode of care or not applicable	ICD-9-CM	Macdonald2019;Sumner2021
65301	Major abnormality of bony pelvis, not further specified, delivered, with or without mention of antepartum condition	ICD-9-CM	Macdonald2019;Sarayani2020;Sumner2021
65303	Major abnormality of bony pelvis, not further specified, antepartum condition or complication	ICD-9-CM	Macdonald2019;Sumner2021
65310	Generally contracted pelvis, unspecified as to episode of care or not applicable	ICD-9-CM	Macdonald2019;Sumner2021
65311	Generally contracted pelvis, delivered, with or without mention of antepartum condition	ICD-9-CM	Macdonald2019;Sarayani2020;Sumner2021
65313	Generally contracted pelvis, antepartum condition or complication	ICD-9-CM	Macdonald2019;Sumner2021
65320	Inlet contraction of pelvis, unspecified as to episode of care or not applicable	ICD-9-CM	Macdonald2019;Sumner2021
65321	Inlet contraction of pelvis, delivered, with or without mention of antepartum condition	ICD-9-CM	Macdonald2019;Sarayani2020;Sumner2021
65323	Inlet contraction of pelvis, antepartum condition or complication	ICD-9-CM	Macdonald2019;Sumner2021
65330	Outlet contraction of pelvis, unspecified as to episode of care or not applicable	ICD-9-CM	Macdonald2019;Sumner2021
65331	Outlet contraction of pelvis, delivered, with or without mention of antepartum condition	ICD-9-CM	Macdonald2019;Sarayani2020;Sumner2021
65333	Outlet contraction of pelvis, antepartum condition or complication	ICD-9-CM	Macdonald2019;Sumner2021
65340	Fetopelvic disproportion, unspecified as to episode of care or not applicable	ICD-9-CM	Macdonald2019;Sumner2021
65341	Fetopelvic disproportion, delivered, with or without mention of antepartum condition	ICD-9-CM	Macdonald2019;Sarayani2020;Sumner2021
65343	Fetopelvic disproportion, antepartum condition or complication	ICD-9-CM	Macdonald2019;Sumner2021
65350	Unusually large fetus causing disproportion, unspecified as to episode of care or not applicable	ICD-9-CM	Macdonald2019;Sumner2021
65351	Unusually large fetus causing disproportion, delivered, with or without mention of antepartum condition	ICD-9-CM	Macdonald2019;Sarayani2020;Sumner2021
65353	Unusually large fetus causing disproportion, antepartum condition or complication	ICD-9-CM	Macdonald2019;Sumner2021
65360	Hydrocephalic fetus causing disproportion, unspecified as to episode of care or not applicable	ICD-9-CM	Macdonald2019;Sumner2021
65361	Hydrocephalic fetus causing disproportion, delivered, with or without mention of antepartum condition	ICD-9-CM	Macdonald2019;Sarayani2020;Sumner2021
65363	Hydrocephalic fetus causing disproportion, antepartum condition or complication	ICD-9-CM	Macdonald2019;Sumner2021
65370	Other fetal abnormality causing disproportion, unspecified as to episode of care or not applicable	ICD-9-CM	Macdonald2019;Sumner2021
65371	Other fetal abnormality causing disproportion, delivered, with or without mention of antepartum condition	ICD-9-CM	Macdonald2019;Sarayani2020;Sumner2021
65373	Other fetal abnormality causing disproportion, antepartum condition or complication	ICD-9-CM	Macdonald2019;Sumner2021
65380	Disproportion of other origin, unspecified as to episode of care or not applicable	ICD-9-CM	Macdonald2019;Sumner2021
65381	Disproportion of other origin, delivered, with or without mention of antepartum condition	ICD-9-CM	Macdonald2019;Sarayani2020;Sumner2021
65383	Disproportion of other origin, antepartum condition or complication	ICD-9-CM	Macdonald2019;Sumner2021
65390	Unspecified disproportion, unspecified as to episode of care or not applicable	ICD-9-CM	Macdonald2019;Sumner2021
65391	Unspecified disproportion, delivered, with or without mention of antepartum condition	ICD-9-CM	Macdonald2019;Sarayani2020;Sumner2021
65393	Unspecified disproportion, antepartum condition or complication	ICD-9-CM	Macdonald2019;Sumner2021
65400	Congenital abnormalities of uterus, unspecified as to episode of care or not applicable	ICD-9-CM	Macdonald2019;Sumner2021
65401	Congenital abnormalities of uterus, delivered, with or without mention of antepartum condition	ICD-9-CM	Macdonald2019;Sarayani2020;Sumner2021
65402	Congenital abnormalities of uterus, delivered, with mention of postpartum complication	ICD-9-CM	Macdonald2019;Sarayani2020;Sumner2021
65403	Congenital abnormalities of uterus, antepartum condition or complication	ICD-9-CM	Macdonald2019;Sumner2021
65404	Congenital abnormalities of uterus, postpartum condition or complication	ICD-9-CM	Macdonald2019;Sumner2021
65410	Tumors of body of uterus, unspecified as to episode of care or not applicable	ICD-9-CM	Macdonald2019;Sumner2021
65411	Tumors of body of uterus, delivered, with or without mention of antepartum condition	ICD-9-CM	Macdonald2019;Sarayani2020;Sumner2021
65412	Tumors of body of uterus, delivered, with mention of postpartum complication	ICD-9-CM	Macdonald2019;Sarayani2020;Sumner2021
65413	Tumors of body of uterus, antepartum condition or complication	ICD-9-CM	Macdonald2019;Sumner2021
65414	Tumors of body of uterus, postpartum condition or complication	ICD-9-CM	Macdonald2019;Sumner2021
65420	Previous cesarean delivery, unspecified as to episode of care or not applicable	ICD-9-CM	Macdonald2019;Sumner2021
65421	Previous cesarean delivery, delivered, with or without mention of antepartum condition	ICD-9-CM	Macdonald2019;Sarayani2020;Sumner2021
65423	Previous cesarean delivery, antepartum condition or complication	ICD-9-CM	Macdonald2019;Sumner2021
65430	Retroverted and incarcerated gravid uterus, unspecified as to episode of care or not applicable	ICD-9-CM	Macdonald2019;Sumner2021
65431	Retroverted and incarcerated gravid uterus, delivered, with mention of antepartum condition	ICD-9-CM	Macdonald2019;Sarayani2020;Sumner2021
65432	Retroverted and incarcerated gravid uterus, delivered, with mention of postpartum complication	ICD-9-CM	Macdonald2019;Sarayani2020;Sumner2021
65433	Retroverted and incarcerated gravid uterus, antepartum condition or complication	ICD-9-CM	Macdonald2019;Sumner2021
65434	Retroverted and incarcerated gravid uterus, postpartum condition or complication	ICD-9-CM	Macdonald2019;Sumner2021
65440	Other abnormalities in shape or position of gravid uterus and of neighboring structures, unspecified as to episode of care or not applicable	ICD-9-CM	Macdonald2019;Sumner2021
65441	Other abnormalities in shape or position of gravid uterus and of neighboring structures, delivered, with or without mention of antepartum condition	ICD-9-CM	Macdonald2019;Sumner2021
65442	Other abnormalities in shape or position of gravid uterus and of neighboring structures, delivered, with mention of postpartum complication	ICD-9-CM	Macdonald2019;Sumner2021
65443	Other abnormalities in shape or position of gravid uterus and of neighboring structures, antepartum condition or complication	ICD-9-CM	Macdonald2019;Sumner2021
65444	Other abnormalities in shape or position of gravid uterus and of neighboring structures, postpartum condition or complication	ICD-9-CM	Macdonald2019;Sumner2021
65450	Cervical incompetence, unspecified as to episode of care or not applicable	ICD-9-CM	Macdonald2019;Sumner2021
65451	Cervical incompetence, delivered, with or without mention of antepartum condition	ICD-9-CM	Macdonald2019;Sarayani2020;Sumner2021
65452	Cervical incompetence, delivered, with mention of postpartum complication	ICD-9-CM	Macdonald2019;Sarayani2020;Sumner2021
65453	Cervical incompetence, antepartum condition or complication	ICD-9-CM	Macdonald2019;Sumner2021
65454	Cervical incompetence, postpartum condition or complication	ICD-9-CM	Macdonald2019;Sumner2021
65460	Other congenital or acquired abnormality of cervix, unspecified as to episode of care or not applicable	ICD-9-CM	Macdonald2019;Sumner2021
65461	Other congenital or acquired abnormality of cervix, delivered, with or without mention of antepartum condition	ICD-9-CM	Macdonald2019;Sarayani2020;Sumner2021
65462	Other congenital or acquired abnormality of cervix, delivered, with mention of postpartum complication	ICD-9-CM	Macdonald2019;Sarayani2020;Sumner2021
65463	Other congenital or acquired abnormality of cervix, antepartum condition or complication	ICD-9-CM	Macdonald2019;Sumner2021
65464	Other congenital or acquired abnormality of cervix, postpartum condition or complication	ICD-9-CM	Macdonald2019;Sumner2021
65470	Congenital or acquired abnormality of vagina, unspecified as to episode of care or not applicable	ICD-9-CM	Macdonald2019;Sumner2021
65471	Congenital or acquired abnormality of vagina, delivered, with or without mention of antepartum condition	ICD-9-CM	Macdonald2019;Sarayani2020;Sumner2021
65472	Congenital or acquired abnormality of vagina, delivered, with mention of postpartum complication	ICD-9-CM	Macdonald2019;Sarayani2020;Sumner2021
65473	Congenital or acquired abnormality of vagina, antepartum condition or complication	ICD-9-CM	Macdonald2019;Sumner2021
65474	Congenital or acquired abnormality of vagina, postpartum condition or complication	ICD-9-CM	Macdonald2019;Sumner2021
65480	Congenital or acquired abnormality of vulva, unspecified as to episode of care or not applicable	ICD-9-CM	Macdonald2019;Sumner2021
65481	Congenital or acquired abnormality of vulva, delivered, with or without mention of antepartum condition	ICD-9-CM	Macdonald2019;Sarayani2020;Sumner2021
65482	Congenital or acquired abnormality of vulva, delivered, with mention of postpartum complication	ICD-9-CM	Macdonald2019;Sarayani2020;Sumner2021
65483	Congenital or acquired abnormality of vulva, antepartum condition or complication	ICD-9-CM	Macdonald2019;Sumner2021
65484	Congenital or acquired abnormality of vulva, postpartum condition or complication	ICD-9-CM	Macdonald2019;Sumner2021
65490	Other and unspecified abnormality of organs and soft tissues of pelvis, unspecified as to episode of care or not applicable	ICD-9-CM	Macdonald2019;Sumner2021
65491	Other and unspecified abnormality of organs and soft tissues of pelvis, delivered, with or without mention of antepartum condition	ICD-9-CM	Macdonald2019;Sarayani2020;Sumner2021
65492	Other and unspecified abnormality of organs and soft tissues of pelvis, delivered, with mention of postpartum complication	ICD-9-CM	Macdonald2019;Sarayani2020;Sumner2021
65493	Other and unspecified abnormality of organs and soft tissues of pelvis, antepartum condition or complication	ICD-9-CM	Macdonald2019;Sumner2021
65494	Other and unspecified abnormality of organs and soft tissues of pelvis, postpartum condition or complication	ICD-9-CM	Macdonald2019;Sumner2021
65500	Central nervous system malformation in fetus, unspecified as to episode of care or not applicable	ICD-9-CM	Macdonald2019;Sumner2021
65501	Central nervous system malformation in fetus, delivered, with or without mention of antepartum condition	ICD-9-CM	Macdonald2019;Sarayani2020;Sumner2021
65503	Central nervous system malformation in fetus, antepartum condition or complication	ICD-9-CM	Macdonald2019;Sumner2021
65510	Chromosomal abnormality in fetus, affecting management of mother, unspecified as to episode of care or not applicable	ICD-9-CM	Macdonald2019;Sumner2021
65511	Chromosomal abnormality in fetus, affecting management of mother, delivered, with or without mention of antepartum condition	ICD-9-CM	Macdonald2019;Sarayani2020;Sumner2021
65513	Chromosomal abnormality in fetus, affecting management of mother, antepartum condition or complication	ICD-9-CM	Macdonald2019;Sumner2021
65520	Hereditary disease in family possibly affecting fetus, affecting management of mother, unspecified as to episode of care or not applicable	ICD-9-CM	Macdonald2019;Sumner2021
65521	Hereditary disease in family possibly affecting fetus, affecting management of mother, delivered, with or without mention of antepartum condition	ICD-9-CM	Macdonald2019;Sarayani2020;Sumner2021
65523	Hereditary disease in family possibly affecting fetus, affecting management of mother, antepartum condition or complication	ICD-9-CM	Macdonald2019;Sumner2021
65530	Suspected damage to fetus from viral disease in the mother, affecting management of mother, unspecified as to episode of care or not applicable	ICD-9-CM	Macdonald2019;Sumner2021
65531	Suspected damage to fetus from viral disease in the mother, affecting management of mother, delivered, with or without mention of antepartum condition	ICD-9-CM	Macdonald2019;Sarayani2020;Sumner2021
65533	Suspected damage to fetus from viral disease in the mother, affecting management of mother, antepartum condition or complication	ICD-9-CM	Macdonald2019;Sumner2021
65540	Suspected damage to fetus from other disease in the mother, affecting management of mother, unspecified as to episode of care or not applicable	ICD-9-CM	Macdonald2019;Sumner2021
65541	Suspected damage to fetus from other disease in the mother, affecting management of mother, delivered, with or without mention of antepartum condition	ICD-9-CM	Macdonald2019;Sarayani2020;Sumner2021
65543	Suspected damage to fetus from other disease in the mother, affecting management of mother, antepartum condition or complication	ICD-9-CM	Macdonald2019;Sumner2021
65550	Suspected damage to fetus from drugs, affecting management of mother, unspecified as to episode of care or not applicable	ICD-9-CM	Macdonald2019;Sumner2021
65551	Suspected damage to fetus from drugs, affecting management of mother, delivered, with or without mention of antepartum condition	ICD-9-CM	Macdonald2019;Sarayani2020;Sumner2021
65553	Suspected damage to fetus from drugs, affecting management of mother, antepartum condition or complication	ICD-9-CM	Macdonald2019;Sumner2021
65560	Suspected damage to fetus from radiation, affecting management of mother, unspecified as to episode of care or not applicable	ICD-9-CM	Macdonald2019;Sumner2021
65561	Suspected damage to fetus from radiation, affecting management of mother, delivered,	ICD-9-CM	Macdonald2019;Sarayani2020;Sumner2021
65563	Suspected damage to fetus from radiation, affecting management of mother, antepartum condition or complication	ICD-9-CM	Macdonald2019;Sumner2021
65570	Decreased fetal movements, affecting management of mother, unspecified as to episode of care	ICD-9-CM	Macdonald2019;Sumner2021
65571	Decreased fetal movements, affecting management of mother, delivered, with or without mention of antepartum condition	ICD-9-CM	Macdonald2019;Sarayani2020;Sumner2021
65573	Decreased fetal movements, affecting management of mother, antepartum condition or complication	ICD-9-CM	Macdonald2019;Sumner2021
65580	Other known or suspected fetal abnormality, not elsewhere classified, affecting management of mother, unspecified as to episode of care or not applicable	ICD-9-CM	Macdonald2019;Sumner2021
65581	Other known or suspected fetal abnormality, not elsewhere classified, affecting management of mother, delivered, with or without mention of antepartum condition	ICD-9-CM	Macdonald2019;Sarayani2020;Sumner2021
65583	Other known or suspected fetal abnormality, not elsewhere classified, affecting management of mother, antepartum condition or complication	ICD-9-CM	Macdonald2019;Sumner2021
65590	Unspecified suspected fetal abnormality, affecting management of mother, unspecified as to episode of care or not applicable	ICD-9-CM	Macdonald2019;Sumner2021
65591	Unspecified suspected fetal abnormality, affecting management of mother, delivered, with or without mention of antepartum condition	ICD-9-CM	Macdonald2019;Sarayani2020;Sumner2021
65593	Unspecified suspected fetal abnormality, affecting management of mother, antepartum condition or complication	ICD-9-CM	Macdonald2019;Sumner2021
65600	Fetal-maternal hemorrhage, unspecified as to episode of care or not applicable	ICD-9-CM	Macdonald2019;Sumner2021
65601	Fetal-maternal hemorrhage, delivered, with or without mention of antepartum condition	ICD-9-CM	Macdonald2019;Sarayani2020
65603	Fetal-maternal hemorrhage, antepartum condition or complication	ICD-9-CM	Macdonald2019
65610	Rhesus isoimmunization, unspecified as to episode of care or not applicable	ICD-9-CM	Macdonald2019
65611	Rhesus isoimmunization, delivered, with or without mention of antepartum condition	ICD-9-CM	Macdonald2019;Sarayani2020
65613	Rhesus isoimmunization, antepartum condition or complication	ICD-9-CM	Macdonald2019
65620	Isoimmunization from other and unspecified blood-group incompatibility, unspecified as to episode of care or not applicable	ICD-9-CM	Macdonald2019
65621	Isoimmunization from other and unspecified blood-group incompatibility, delivered, with or without mention of antepartum condition	ICD-9-CM	Macdonald2019;Sarayani2020
65623	Isoimmunization from other and unspecified blood-group incompatibility, antepartum condition or complication	ICD-9-CM	Macdonald2019
65630	Fetal distress, affecting management of mother, unspecified as to episode of care or not applicable	ICD-9-CM	Macdonald2019
65631	Fetal distress, affecting management of mother, delivered, with or without mention of antepartum condition	ICD-9-CM	Macdonald2019;Sarayani2020
65633	Fetal distress, affecting management of mother, antepartum condition or complication	ICD-9-CM	Macdonald2019
65650	Poor fetal growth, affecting management of mother, unspecified as to episode of care or not applicable	ICD-9-CM	Macdonald2019;Sumner2021
65651	Poor fetal growth, affecting management of mother, delivered, with or without mention of antepartum condition	ICD-9-CM	Macdonald2019;Sarayani2020;Sumner2021
65653	Poor fetal growth, affecting management of mother, antepartum condition or complication	ICD-9-CM	Macdonald2019;Sumner2021
65660	Excessive fetal growth, affecting management of mother, unspecified as to episode of care or not applicable	ICD-9-CM	Macdonald2019;Sumner2021
65661	Excessive fetal growth, affecting management of mother, delivered, with or without mention of antepartum condition	ICD-9-CM	Macdonald2019;Sarayani2020;Sumner2021
65663	Excessive fetal growth, affecting management of mother, antepartum condition or complication	ICD-9-CM	Macdonald2019;Sumner2021
65670	Other placental conditions, affecting management of mother, unspecified as to episode of care or not applicable	ICD-9-CM	Macdonald2019;Sumner2021
65671	Other placental conditions, affecting management of mother, delivered, with or without mention of antepartum condition	ICD-9-CM	Macdonald2019;Sarayani2020;Sumner2021
65673	Other placental conditions, affecting management of mother, antepartum condition or complication	ICD-9-CM	Macdonald2019;Sumner2021
65680	Other specified fetal and placental problems, affecting management of mother, unspecified as to episode of care or not applicable	ICD-9-CM	Macdonald2019;Sumner2021
65681	Other specified fetal and placental problems, affecting management of mother, delivered, with or without mention of antepartum condition	ICD-9-CM	Macdonald2019;Sarayani2020;Sumner2021
65683	Other specified fetal and placental problems, affecting management of mother, antepartum condition or complication	ICD-9-CM	Macdonald2019;Sumner2021
65690	Unspecified fetal and placental problem, affecting management of mother, unspecified as to episode of care or not applicable	ICD-9-CM	Macdonald2019;Sumner2021
65691	Unspecified fetal and placental problem, affecting management of mother, delivered, with or without mention of antepartum condition	ICD-9-CM	Macdonald2019;Sarayani2020;Sumner2021
65693	Unspecified fetal and placental problem, affecting management of mother, antepartum condition or complication	ICD-9-CM	Macdonald2019;Sumner2021
65700	Polyhydramnios, unspecified as to episode of care or not applicable	ICD-9-CM	Macdonald2019;Sumner2021
65701	Polyhydramnios, delivered, with or without mention of antepartum condition	ICD-9-CM	Macdonald2019;Sarayani2020;Sumner2021
65703	Polyhydramnios, antepartum condition or complication	ICD-9-CM	Macdonald2019;Sumner2021
65800	Oligohydramnios, unspecified as to episode of care or not applicable	ICD-9-CM	Macdonald2019;Sumner2021
65801	Oligohydramnios, delivered, with or without mention of antepartum condition	ICD-9-CM	Macdonald2019;Sarayani2020;Sumner2021
65803	Oligohydramnios, antepartum condition or complication	ICD-9-CM	Macdonald2019;Sumner2021
65810	Premature rupture of membranes, unspecified as to episode of care or not applicable	ICD-9-CM	Macdonald2019;Sumner2021
65811	Premature rupture of membranes, delivered, with or without mention of antepartum condition	ICD-9-CM	Macdonald2019;Sarayani2020;Sumner2021
65813	Premature rupture of membranes, antepartum condition or complication	ICD-9-CM	Macdonald2019;Sumner2021
65823	Delayed delivery after spontaneous or unspecified rupture of membranes, antepartum condition or complication	ICD-9-CM	Macdonald2019;Sumner2021
65833	Delayed delivery after artificial rupture of membranes, antepartum condition or complication	ICD-9-CM	Macdonald2019;Sumner2021
65840	Infection of amniotic cavity, unspecified as to episode of care or not applicable	ICD-9-CM	Macdonald2019;Sumner2021
65841	Infection of amniotic cavity, delivered, with or without mention of antepartum condition	ICD-9-CM	Macdonald2019;Sarayani2020;Sumner2021
65843	Infection of amniotic cavity, antepartum condition or complication	ICD-9-CM	Macdonald2019;Sumner2021
65880	Other problems associated with amniotic cavity and membranes, unspecified as to episode of care or not applicable	ICD-9-CM	Macdonald2019;Sumner2021
65881	Other problems associated with amniotic cavity and membranes, delivered, with or without mention of antepartum condition	ICD-9-CM	Macdonald2019;Sarayani2020;Sumner2021
65883	Other problems associated with amniotic cavity and membranes, antepartum	ICD-9-CM	Macdonald2019;Sumner2021
65890	Unspecified problem associated with amniotic cavity and membranes, unspecified as to episode of care or not applicable	ICD-9-CM	Macdonald2019;Sumner2021
65891	Unspecified problem associated with amniotic cavity and membranes, delivered, with or without mention of antepartum condition	ICD-9-CM	Macdonald2019;Sarayani2020;Sumner2021
65893	Unspecified problem associated with amniotic cavity and membranes, antepartum condition or complication	ICD-9-CM	Macdonald2019;Sumner2021
65900	Failed mechanical induction of labor, unspecified as to episode of care or not applicable	ICD-9-CM	Macdonald2019;Sumner2021
65901	Failed mechanical induction of labor, delivered, with or without mention of antepartum condition	ICD-9-CM	Macdonald2019;Sarayani2020;Sumner2021
65903	Failed mechanical induction of labor, antepartum condition or complication	ICD-9-CM	Macdonald2019;Sumner2021
65910	Failed medical or unspecified induction of labor, unspecified as to episode of care or not applicable	ICD-9-CM	Macdonald2019;Sumner2021
65911	Failed medical or unspecified induction of labor, delivered, with or without mention of antepartum condition	ICD-9-CM	Macdonald2019;Sarayani2020;Sumner2021
65913	Failed medical or unspecified induction of labor, antepartum condition or complication	ICD-9-CM	Macdonald2019;Sumner2021
65920	Maternal pyrexia during labor, unspecified, unspecified as to episode of care or not applicable	ICD-9-CM	Macdonald2019;Sumner2021
65921	Maternal pyrexia during labor, unspecified, delivered, with or without mention of antepartum condition	ICD-9-CM	Macdonald2019;Sarayani2020;Sumner2021
65923	Maternal pyrexia during labor, unspecified, antepartum condition or complication	ICD-9-CM	Macdonald2019;Sumner2021
65930	Generalized infection during labor, unspecified as to episode of care or not applicable	ICD-9-CM	Macdonald2019;Sumner2021
65931	Generalized infection during labor, delivered, with or without mention of antepartum condition	ICD-9-CM	Macdonald2019;Sarayani2020;Sumner2021
65933	Generalized infection during labor, antepartum condition or complication	ICD-9-CM	Macdonald2019;Sumner2021
65940	Grand multiparity, unspecified as to episode of care or not applicable	ICD-9-CM	Macdonald2019;Sumner2021
65941	Grand multiparity, delivered, with or without mention of antepartum condition	ICD-9-CM	Macdonald2019;Sarayani2020;Sumner2021
65943	Grand multiparity, antepartum condition or complication	ICD-9-CM	Macdonald2019;Sumner2021
65950	Elderly primigravida, unspecified as to episode of care or not applicable	ICD-9-CM	Macdonald2019;Sumner2021
65951	Elderly primigravida, delivered, with or without mention of antepartum condition	ICD-9-CM	Macdonald2019;Sarayani2020;Sumner2021
65953	Elderly primigravida, antepartum condition or complication	ICD-9-CM	Macdonald2019;Sumner2021
65960	Elderly multigravida, unspecified as to episode of care or not applicable	ICD-9-CM	Macdonald2019;Sumner2021
65961	Elderly multigravida, delivered with or without mention of antepartum condition	ICD-9-CM	Macdonald2019;Sarayani2020;Sumner2021
65963	Elderly multigravida, antepartum condition or complication	ICD-9-CM	Macdonald2019;Sumner2021
65970	Abnormality in fetal heart rate or rhythm, unspecified as to episode of care or not applicable	ICD-9-CM	Macdonald2019;Sumner2021
65971	Abnormality in fetal heart rate or rhythm, delivered, with or without mention of antepartum condition	ICD-9-CM	Macdonald2019;Sarayani2020;Sumner2021
65973	Abnormality in fetal heart rate or rhythm, antepartum condition or complication	ICD-9-CM	Macdonald2019;Sumner2021
65980	Other specified indications for care or intervention related to labor and delivery, unspecified as to episode of care or not applicable	ICD-9-CM	Macdonald2019;Sumner2021
65981	Other specified indications for care or intervention related to labor and delivery, delivered, with or without mention of antepartum condition	ICD-9-CM	Macdonald2019;Sarayani2020;Sumner2021
65983	Other specified indications for care or intervention related to labor and delivery, antepartum condition or complication	ICD-9-CM	Macdonald2019;Sumner2021
65990	Unspecified indication for care or intervention related to labor and delivery, unspecified as to episode of care or not applicable	ICD-9-CM	Macdonald2019;Sumner2021
65991	Unspecified indication for care or intervention related to labor and delivery, delivered, with or without mention of antepartum condition	ICD-9-CM	Macdonald2019;Sarayani2020;Sumner2021
65993	Unspecified indication for care or intervention related to labor and delivery, antepartum condition or complication	ICD-9-CM	Macdonald2019;Sumner2021
66000	Obstruction caused by malposition of fetus at onset of labor, unspecified as to episode of care or not applicable	ICD-9-CM	Macdonald2019;Sumner2021
66001	Obstruction caused by malposition of fetus at onset of labor, delivered, with or without mention of antepartum condition	ICD-9-CM	Macdonald2019;Sarayani2020;Sumner2021
66003	Obstruction caused by malposition of fetus at onset of labor, antepartum condition or complication	ICD-9-CM	Macdonald2019;Sumner2021
66010	Obstruction by bony pelvis during labor, unspecified as to episode of care or not applicable	ICD-9-CM	Macdonald2019;Sumner2021
66011	Obstruction by bony pelvis during labor, delivered, with or without mention of antepartum condition	ICD-9-CM	Macdonald2019;Sarayani2020;Sumner2021
66013	Obstruction by bony pelvis during labor, antepartum condition or complication	ICD-9-CM	Macdonald2019;Sumner2021
66020	Obstruction by abnormal pelvic soft tissues during labor, unspecified as to episode of care or not applicable	ICD-9-CM	Macdonald2019;Sumner2021
66021	Obstruction by abnormal pelvic soft tissues during labor, delivered, with or without mention of antepartum condition	ICD-9-CM	Macdonald2019;Sarayani2020;Sumner2021
66023	Obstruction by abnormal pelvic soft tissues during labor, antepartum condition or complication	ICD-9-CM	Macdonald2019;Sumner2021
66030	Deep transverse arrest and persistent occipitoposterior position, unspecified as to episode of care or not applicable	ICD-9-CM	Macdonald2019;Sumner2021
66031	Deep transverse arrest and persistent occipitoposterior position, delivered, with or without mention of antepartum condition	ICD-9-CM	Macdonald2019;Sarayani2020;Sumner2021
66033	Deep transverse arrest and persistent occipitoposterior position, antepartum condition or complication	ICD-9-CM	Macdonald2019;Sumner2021
66040	Shoulder (girdle) dystocia, unspecified as to episode of care or not applicable	ICD-9-CM	Macdonald2019;Sumner2021
66041	Shoulder (girdle) dystocia, delivered, with or without mention of antepartum condition	ICD-9-CM	Macdonald2019;Sarayani2020;Sumner2021
66043	Shoulder (girdle) dystocia, antepartum condition or complication	ICD-9-CM	Macdonald2019;Sumner2021
66050	Locked twins, unspecified as to episode of care or not applicable	ICD-9-CM	Macdonald2019;Sumner2021
66051	Locked twins, delivered, with or without mention of antepartum condition	ICD-9-CM	Macdonald2019;Sarayani2020;Sumner2021
66053	Locked twins, antepartum condition or complication	ICD-9-CM	Macdonald2019;Sumner2021
66060	Unspecified failed trial of labor, unspecified as to episode of care or not applicable	ICD-9-CM	Macdonald2019;Sumner2021
66061	Unspecified failed trial of labor, delivered, with or without mention of antepartum condition	ICD-9-CM	Macdonald2019;Sarayani2020;Sumner2021
66063	Unspecified failed trial of labor, antepartum condition or complication	ICD-9-CM	Macdonald2019;Sumner2021
66070	Failed forceps or vacuum extractor, unspecified, unspecified as to episode of care or not applicable	ICD-9-CM	Macdonald2019;Sumner2021
66071	Failed forceps or vacuum extractor, unspecified, delivered, with or without mention of antepartum condition	ICD-9-CM	Macdonald2019;Sarayani2020;Sumner2021
66073	Failed forceps or vacuum extractor, unspecified, antepartum condition or complication	ICD-9-CM	Macdonald2019;Sumner2021
66080	Other causes of obstructed labor, unspecified as to episode of care or not applicable	ICD-9-CM	Macdonald2019;Sumner2021
66081	Other causes of obstructed labor, delivered, with or without mention of antepartum condition	ICD-9-CM	Macdonald2019;Sarayani2020;Sumner2021
66083	Other causes of obstructed labor, antepartum condition or complication	ICD-9-CM	Macdonald2019;Sumner2021
66090	Unspecified obstructed labor, unspecified as to episode of care or not applicable	ICD-9-CM	Macdonald2019;Sumner2021
66091	Unspecified obstructed labor, delivered, with or without mention of antepartum condition	ICD-9-CM	Macdonald2019;Sarayani2020;Sumner2021
66093	Unspecified obstructed labor, antepartum condition or complication	ICD-9-CM	Macdonald2019;Sumner2021
66100	Primary uterine inertia, unspecified as to episode of care or not applicable	ICD-9-CM	Macdonald2019;Sumner2021
66101	Primary uterine inertia, delivered, with or without mention of antepartum condition	ICD-9-CM	Macdonald2019;Sarayani2020;Sumner2021
66103	Primary uterine inertia, antepartum condition or complication	ICD-9-CM	Macdonald2019;Sumner2021
66110	Secondary uterine inertia, unspecified as to episode of care or not applicable	ICD-9-CM	Macdonald2019;Sumner2021
66111	Secondary uterine inertia, delivered, with or without mention of antepartum condition	ICD-9-CM	Macdonald2019;Sarayani2020;Sumner2021
66113	Secondary uterine inertia, antepartum condition or complication	ICD-9-CM	Macdonald2019;Sumner2021
66120	Other and unspecified uterine inertia, unspecified as to episode of care or not applicable	ICD-9-CM	Macdonald2019;Sumner2021
66121	Other and unspecified uterine inertia, delivered, with or without mention of antepartum condition	ICD-9-CM	Macdonald2019;Sarayani2020;Sumner2021
66123	Other and unspecified uterine inertia, antepartum condition or complication	ICD-9-CM	Macdonald2019;Sumner2021
66130	Precipitate labor, unspecified as to episode of care or not applicable	ICD-9-CM	Macdonald2019;Sumner2021
66131	Precipitate labor, delivered, with or without mention of antepartum condition	ICD-9-CM	Macdonald2019;Sarayani2020;Sumner2021
66133	Precipitate labor, antepartum condition or complication	ICD-9-CM	Macdonald2019;Sumner2021
66140	Hypertonic, incoordinate, or prolonged uterine contractions, unspecified as to episode of care or not applicable	ICD-9-CM	Macdonald2019;Sumner2021
66141	Hypertonic, incoordinate, or prolonged uterine contractions, delivered, with or without mention of antepartum condition	ICD-9-CM	Macdonald2019;Sarayani2020;Sumner2021
66143	Hypertonic, incoordinate, or prolonged uterine contractions, antepartum condition or complication	ICD-9-CM	Macdonald2019;Sumner2021
66190	Unspecified abnormality of labor, unspecified as to episode of care or not applicable	ICD-9-CM	Macdonald2019;Sumner2021
66191	Unspecified abnormality of labor, delivered, with or without mention of antepartum condition	ICD-9-CM	Macdonald2019;Sarayani2020;Sumner2021
66193	Unspecified abnormality of labor, antepartum condition or complication	ICD-9-CM	Macdonald2019;Sumner2021
66200	Prolonged first stage of labor, unspecified as to episode of care or not applicable	ICD-9-CM	Macdonald2019;Sumner2021
66201	Prolonged first stage of labor, delivered, with or without mention of antepartum condition	ICD-9-CM	Macdonald2019;Sarayani2020;Sumner2021
66203	Prolonged first stage of labor, antepartum condition or complication	ICD-9-CM	Macdonald2019;Sumner2021
66210	Unspecified prolonged labor, unspecified as to episode of care or not applicable	ICD-9-CM	Macdonald2019;Sumner2021
66213	Unspecified prolonged labor, antepartum condition or complication	ICD-9-CM	Macdonald2019;Sumner2021
66220	Prolonged second stage of labor, unspecified as to episode of care or not applicable	ICD-9-CM	Macdonald2019;Sumner2021
66223	Prolonged second stage of labor, antepartum condition or complication	ICD-9-CM	Macdonald2019;Sumner2021
66230	Delayed delivery of second twin, triplet, etc., unspecified as to episode of care or not applicable	ICD-9-CM	Macdonald2019;Sumner2021
66233	Delayed delivery of second twin, triplet, etc., antepartum condition or complication	ICD-9-CM	Macdonald2019;Sumner2021
66300	Prolapse of cord complicating labor and delivery, unspecified as to episode of care or not applicable	ICD-9-CM	Macdonald2019;Sumner2021
66301	Prolapse of cord complicating labor and delivery, delivered, with or without mention of antepartum condition	ICD-9-CM	Macdonald2019;Sarayani2020;Sumner2021
66303	Prolapse of cord complicating labor and delivery, antepartum condition or complication	ICD-9-CM	Macdonald2019;Sumner2021
66310	Cord around neck with compression, complicating labor and delivery, unspecified as to episode of care or not applicable	ICD-9-CM	Macdonald2019;Sumner2021
66311	Cord around neck, with compression, complicating labor and delivery, delivered, with or without mention of antepartum condition	ICD-9-CM	Macdonald2019;Sarayani2020;Sumner2021
66313	Cord around neck, with compression, complicating labor and delivery, antepartum condition or complication	ICD-9-CM	Macdonald2019;Sumner2021
66320	Other and unspecified cord entanglement, with compression, complicating labor and delivery, unspecified as to episode of care or not applicable	ICD-9-CM	Macdonald2019;Sumner2021
66321	Other and unspecified cord entanglement, with compression, complicating labor and delivery, delivered, with or without mention of antepartum condition	ICD-9-CM	Macdonald2019;Sarayani2020;Sumner2021
66323	Other and unspecified cord entanglement, with compression, complicating labor and delivery, antepartum condition or complication	ICD-9-CM	Macdonald2019;Sumner2021
66330	Other and unspecified cord entanglement, without mention of compression, complicating labor and delivery, unspecified as to episode of care or not applicable	ICD-9-CM	Macdonald2019;Sumner2021
66331	Other and unspecified cord entanglement, without mention of compression, complicating labor and delivery, delivered, with or without mention of antepartum condition	ICD-9-CM	Macdonald2019;Sarayani2020;Sumner2021
66333	Other and unspecified cord entanglement, without mention of compression, complicating labor and delivery, antepartum condition or complication	ICD-9-CM	Macdonald2019;Sumner2021
66340	Short cord complicating labor and delivery, unspecified as to episode of care or not applicable	ICD-9-CM	Macdonald2019;Sumner2021
66341	Short cord complicating labor and delivery, delivered, with or without mention of antepartum condition	ICD-9-CM	Macdonald2019;Sarayani2020;Sumner2021
66343	Short cord complicating labor and delivery, antepartum condition or complication	ICD-9-CM	Macdonald2019;Sumner2021
66350	Vasa previa complicating labor and delivery, unspecified as to episode of care or not applicable	ICD-9-CM	Macdonald2019;Sumner2021
66351	Vasa previa complicating labor and delivery, delivered, with or without mention of antepartum condition	ICD-9-CM	Macdonald2019;Sarayani2020;Sumner2021
66353	Vasa previa complicating labor and delivery, antepartum condition or complication	ICD-9-CM	Macdonald2019;Sumner2021
66360	Vascular lesions of cord complicating labor and delivery, unspecified as to episode of care or not applicable	ICD-9-CM	Macdonald2019;Sumner2021
66361	Vascular lesions of cord complicating labor and delivery, delivered, with or without mention of antepartum condition	ICD-9-CM	Macdonald2019;Sarayani2020;Sumner2021
66363	Vascular lesions of cord complicating labor and delivery, antepartum condition or complication	ICD-9-CM	Macdonald2019;Sumner2021
66380	Other umbilical cord complications complicating labor and delivery, unspecified as to episode of care or not applicable	ICD-9-CM	Macdonald2019;Sumner2021
66381	Other umbilical cord complications complicating labor and delivery, delivered, with or without mention of antepartum condition	ICD-9-CM	Macdonald2019;Sarayani2020;Sumner2021
66383	Other umbilical cord complications complicating labor and delivery, antepartum condition or complication	ICD-9-CM	Macdonald2019;Sumner2021
66390	Unspecified umbilical cord complication complicating labor and delivery, unspecified as to episode of care or not applicable	ICD-9-CM	Macdonald2019;Sumner2021
66391	Unspecified umbilical cord complication complicating labor and delivery, delivered, with or without mention of antepartum condition	ICD-9-CM	Macdonald2019;Sarayani2020;Sumner2021
66393	Unspecified umbilical cord complication complicating labor and delivery, antepartum condition or complication	ICD-9-CM	Macdonald2019;Sumner2021
66400	First-degree perineal laceration, unspecified as to episode of care or not applicable	ICD-9-CM	Macdonald2019;Sumner2021
66401	First-degree perineal laceration, delivered, with or without mention of antepartum condition	ICD-9-CM	Macdonald2019;Sarayani2020;Sumner2021
66404	First-degree perineal laceration, postpartum condition or complication	ICD-9-CM	Macdonald2019;Sumner2021
66410	Second-degree perineal laceration, unspecified as to episode of care or not applicable	ICD-9-CM	Macdonald2019;Sumner2021
66411	Second-degree perineal laceration, delivered, with or without mention of antepartum condition	ICD-9-CM	Macdonald2019;Sarayani2020;Sumner2021
66414	Second-degree perineal laceration, postpartum condition or complication	ICD-9-CM	Macdonald2019;Sumner2021
66420	Third-degree perineal laceration, unspecified as to episode of care or not applicable	ICD-9-CM	Macdonald2019;Sumner2021
66421	Third-degree perineal laceration, delivered, with or without mention of antepartum condition	ICD-9-CM	Macdonald2019;Sarayani2020;Sumner2021
66424	Third-degree perineal laceration, postpartum condition or complication	ICD-9-CM	Macdonald2019;Sumner2021
66430	Fourth-degree perineal laceration, unspecified as to episode of care or not applicable	ICD-9-CM	Macdonald2019;Sumner2021
66431	Fourth-degree perineal laceration, delivered, with or without mention of antepartum condition	ICD-9-CM	Macdonald2019;Sarayani2020;Sumner2021
66434	Fourth-degree perineal laceration, postpartum condition or complication	ICD-9-CM	Macdonald2019;Sumner2021
66440	Unspecified perineal laceration, unspecified as to episode of care or not applicable	ICD-9-CM	Macdonald2019;Sumner2021
66441	Unspecified perineal laceration, delivered, with or without mention of antepartum condition	ICD-9-CM	Macdonald2019;Sarayani2020;Sumner2021
66444	Unspecified perineal laceration, postpartum condition or complication	ICD-9-CM	Macdonald2019;Sumner2021
66450	Vulvar and perineal hematoma, unspecified as to episode of care or not applicable	ICD-9-CM	Macdonald2019;Sumner2021
66451	Vulvar and perineal hematoma, delivered, with or without mention of antepartum condition	ICD-9-CM	Macdonald2019;Sarayani2020;Sumner2021
66454	Vulvar and perineal hematoma, postpartum condition or complication	ICD-9-CM	Macdonald2019;Sumner2021
66460	Anal sphincter tear complicating delivery, not associated with third-degree perineal laceration, unspecified as to episode of care or not applicable	ICD-9-CM	Macdonald2019;Sumner2021
66461	Anal sphincter tear complicating delivery, not associated with third-degree perineal laceration, delivered, with or without mention of antepartum condition	ICD-9-CM	Macdonald2019;Sarayani2020;Sumner2021
66464	Anal sphincter tear complicating delivery, not associated with third-degree perineal laceration, postpartum condition or complication	ICD-9-CM	Macdonald2019;Sumner2021
66480	Other specified trauma to perineum and vulva, unspecified as to episode of care or not applicable	ICD-9-CM	Macdonald2019;Sumner2021
66481	Other specified trauma to perineum and vulva, delivered, with or without mention of antepartum condition	ICD-9-CM	Macdonald2019;Sarayani2020;Sumner2021
66484	Other specified trauma to perineum and vulva, postpartum condition or complication	ICD-9-CM	Macdonald2019;Sumner2021
66490	Unspecified trauma to perineum and vulva, unspecified as to episode of care or not applicable	ICD-9-CM	Macdonald2019;Sumner2021
66491	Unspecified trauma to perineum and vulva, delivered, with or without mention of antepartum condition	ICD-9-CM	Macdonald2019;Sarayani2020;Sumner2021
66494	Unspecified trauma to perineum and vulva, postpartum condition or complication	ICD-9-CM	Macdonald2019;Sumner2021
66500	Rupture of uterus before onset of labor, unspecified as to episode of care or not applicable	ICD-9-CM	Macdonald2019;Sumner2021
66501	Rupture of uterus before onset of labor, delivered, with or without mention of antepartum condition	ICD-9-CM	Macdonald2019;Sarayani2020;Sumner2021
66503	Rupture of uterus before onset of labor, antepartum condition or complication	ICD-9-CM	Macdonald2019;Sumner2021
66510	Rupture of uterus during labor, unspecified as to episode of care or not applicable	ICD-9-CM	Macdonald2019;Sumner2021
66511	Rupture of uterus during labor, delivered, with or without mention of antepartum condition	ICD-9-CM	Macdonald2019;Sarayani2020;Sumner2021
66520	Inversion of uterus, unspecified as to episode of care or not applicable	ICD-9-CM	Macdonald2019;Sumner2021
66522	Inversion of uterus, delivered, with mention of postpartum complication	ICD-9-CM	Macdonald2019;Sarayani2020;Sumner2021
66524	Inversion of uterus, postpartum condition or complication	ICD-9-CM	Macdonald2019;Sumner2021
66530	Laceration of cervix, unspecified as to episode of care or not applicable	ICD-9-CM	Macdonald2019;Sumner2021
66534	Laceration of cervix, postpartum condition or complication	ICD-9-CM	Macdonald2019;Sumner2021
66540	High vaginal laceration, unspecified as to episode of care or not applicable	ICD-9-CM	Macdonald2019;Sumner2021
66541	High vaginal laceration, delivered, with or without mention of antepartum condition	ICD-9-CM	Macdonald2019;Sarayani2020;Sumner2021
66544	High vaginal laceration, postpartum condition or complication	ICD-9-CM	Macdonald2019;Sumner2021
66550	Other injury to pelvic organs, unspecified as to episode of care or not applicable	ICD-9-CM	Macdonald2019;Sumner2021
66551	Other injury to pelvic organs, delivered, with or without mention of antepartum condition	ICD-9-CM	Macdonald2019;Sarayani2020;Sumner2021
66554	Other injury to pelvic organs, postpartum condition or complication	ICD-9-CM	Macdonald2019;Sumner2021
66560	Damage to pelvic joints and ligaments, unspecified as to episode of care or not applicable	ICD-9-CM	Macdonald2019;Sumner2021
66561	Damage to pelvic joints and ligaments, delivered, with or without mention of antepartum condition	ICD-9-CM	Macdonald2019;Sarayani2020;Sumner2021
66564	Damage to pelvic joints and ligaments, postpartum condition or complication	ICD-9-CM	Macdonald2019;Sumner2021
66570	Pelvic hematoma, unspecified as to episode of care or not applicable	ICD-9-CM	Macdonald2019;Sumner2021
66571	Pelvic hematoma, delivered, with or without mention of antepartum condition	ICD-9-CM	Macdonald2019;Sarayani2020;Sumner2021
66572	Pelvic hematoma, delivered with mention of postpartum complication	ICD-9-CM	Macdonald2019;Sumner2021
66574	Pelvic hematoma, postpartum condition or complication	ICD-9-CM	Macdonald2019;Sumner2021
66580	Other specified obstetrical trauma, unspecified as to episode of care or not applicable	ICD-9-CM	Macdonald2019;Sumner2021
66581	Other specified obstetrical trauma, delivered, with or without mention of antepartum condition	ICD-9-CM	Macdonald2019;Sarayani2020;Sumner2021
66582	Other specified obstetrical trauma, delivered, with mention of postpartum complication	ICD-9-CM	Macdonald2019;Sumner2021
66583	Other specified obstetrical trauma, antepartum condition or complication	ICD-9-CM	Macdonald2019;Sumner2021
66584	Other specified obstetrical trauma, postpartum condition or complication	ICD-9-CM	Macdonald2019;Sumner2021
66590	Unspecified obstetrical trauma, unspecified as to episode of care or not applicable	ICD-9-CM	Macdonald2019;Sumner2021
66591	Unspecified obstetrical trauma, delivered, with or without mention of antepartum condition	ICD-9-CM	Macdonald2019;Sarayani2020;Sumner2021
66592	Unspecified obstetrical trauma, delivered, with mention of postpartum complication	ICD-9-CM	Macdonald2019;Sumner2021
66593	Unspecified obstetrical trauma, antepartum condition or complication	ICD-9-CM	Macdonald2019;Sumner2021
66594	Unspecified obstetrical trauma, postpartum condition or complication	ICD-9-CM	Macdonald2019;Sumner2021
66600	Third-stage postpartum hemorrhage, unspecified as to episode of care or not applicable	ICD-9-CM	Macdonald2019;Sumner2021
66602	Third-stage postpartum hemorrhage, delivered, with mention of postpartum complication	ICD-9-CM	Macdonald2019;Sarayani2020;Sumner2021
66604	Third-stage postpartum hemorrhage, postpartum condition or complication	ICD-9-CM	Macdonald2019;Sumner2021
66610	Other immediate postpartum hemorrhage, unspecified as to episode of care or not applicable	ICD-9-CM	Macdonald2019;Sumner2021
66612	Other immediate postpartum hemorrhage, delivered, with mention of postpartum complication	ICD-9-CM	Macdonald2019;Sarayani2020;Sumner2021
66614	Other immediate postpartum hemorrhage, postpartum condition or complication	ICD-9-CM	Macdonald2019;Sumner2021
66620	Delayed and secondary postpartum hemorrhage, unspecified as to episode of care or not applicable	ICD-9-CM	Macdonald2019;Sumner2021
66622	Delayed and secondary postpartum hemorrhage, delivered, with mention of postpartum complication	ICD-9-CM	Macdonald2019;Sarayani2020;Sumner2021
66624	Delayed and secondary postpartum hemorrhage, postpartum condition or complication	ICD-9-CM	Macdonald2019;Sumner2021
66630	Postpartum coagulation defects, unspecified as to episode of care or not applicable	ICD-9-CM	Macdonald2019;Sumner2021
66632	Postpartum coagulation defects, delivered, with mention of postpartum complication	ICD-9-CM	Macdonald2019;Sarayani2020;Sumner2021
66634	Postpartum coagulation defects, postpartum condition or complication	ICD-9-CM	Macdonald2019;Sumner2021
66700	Retained placenta without hemorrhage, unspecified as to episode of care or not applicable	ICD-9-CM	Macdonald2019;Sumner2021
66702	Retained placenta without hemorrhage, delivered, with mention of postpartum complication	ICD-9-CM	Macdonald2019;Sarayani2020;Sumner2021
66704	Retained placenta without hemorrhage, postpartum condition or complication	ICD-9-CM	Macdonald2019;Sumner2021
66710	Retained portions of placenta or membranes, without hemorrhage, unspecified as to episode of care or not applicable	ICD-9-CM	Macdonald2019;Sumner2021
66712	Retained portions of placenta or membranes, without hemorrhage, delivered, with mention of postpartum complication	ICD-9-CM	Macdonald2019;Sarayani2020;Sumner2021
66714	Retained portions of placenta or membranes, without hemorrhage, postpartum condition or complication	ICD-9-CM	Macdonald2019;Sumner2021
66800	Pulmonary complications of anesthesia or other sedation in labor and delivery, unspecified as to episode of care or not applicable	ICD-9-CM	Macdonald2019;Sumner2021
66801	Pulmonary complications of anesthesia or other sedation in labor and delivery, delivered, with or without mention of antepartum condition	ICD-9-CM	Macdonald2019;Sarayani2020;Sumner2021
66802	Pulmonary complications of anesthesia or other sedation in labor and delivery, delivered, with mention of postpartum complication	ICD-9-CM	Macdonald2019;Sarayani2020;Sumner2021
66803	Pulmonary complications of anesthesia or other sedation in labor and delivery, antepartum condition or complication	ICD-9-CM	Macdonald2019;Sumner2021
66804	Pulmonary complications of anesthesia or other sedation in labor and delivery, postpartum condition or complication	ICD-9-CM	Macdonald2019;Sumner2021
66810	Cardiac complications of anesthesia or other sedation in labor and delivery, unspecified as to episode of care or not applicable	ICD-9-CM	Macdonald2019;Sumner2021
66811	Cardiac complications of anesthesia or other sedation in labor and delivery, delivered, with or without mention of antepartum condition	ICD-9-CM	Macdonald2019;Sarayani2020;Sumner2021
66812	Cardiac complications of anesthesia or other sedation in labor and delivery, delivered, with mention of postpartum complication	ICD-9-CM	Macdonald2019;Sarayani2020;Sumner2021
66813	Cardiac complications of anesthesia or other sedation in labor and delivery, antepartum condition or complication	ICD-9-CM	Macdonald2019;Sumner2021
66814	Cardiac complications of anesthesia or other sedation in labor and delivery, postpartum condition or complication	ICD-9-CM	Macdonald2019;Sumner2021
66820	Central nervous system complications of anesthesia or other sedation in labor and delivery, unspecified as to episode of care or not applicable	ICD-9-CM	Macdonald2019;Sumner2021
66821	Central nervous system complications of anesthesia or other sedation in labor and delivery, delivered, with or without mention of antepartum condition	ICD-9-CM	Macdonald2019;Sarayani2020;Sumner2021
66822	Central nervous system complications of anesthesia or other sedation in labor and delivery, delivered, with mention of postpartum complication	ICD-9-CM	Macdonald2019;Sarayani2020;Sumner2021
66823	Central nervous system complications of anesthesia or other sedation in labor and delivery, antepartum condition or complication	ICD-9-CM	Macdonald2019;Sumner2021
66824	Central nervous system complications of anesthesia or other sedation in labor and delivery, postpartum condition or complication	ICD-9-CM	Macdonald2019;Sumner2021
66880	Other complications of anesthesia or other sedation in labor and delivery, unspecified as to episode of care or not applicable	ICD-9-CM	Macdonald2019;Sumner2021
66881	Other complications of anesthesia or other sedation in labor and delivery, delivered, with or without mention of antepartum condition	ICD-9-CM	Macdonald2019;Sarayani2020;Sumner2021
66882	Other complications of anesthesia or other sedation in labor and delivery, delivered, with mention of postpartum complication	ICD-9-CM	Macdonald2019;Sarayani2020;Sumner2021
66883	Other complications of anesthesia or other sedation in labor and delivery, antepartum condition or complication	ICD-9-CM	Macdonald2019;Sumner2021
66884	Other complications of anesthesia or other sedation in labor and delivery, postpartum condition or complication	ICD-9-CM	Macdonald2019;Sumner2021
66890	Unspecified complication of anesthesia and other sedation in labor and delivery, unspecified as to episode of care or not applicable	ICD-9-CM	Macdonald2019;Sumner2021
66891	Unspecified complication of anesthesia and other sedation in labor and delivery, delivered, with or without mention of antepartum condition	ICD-9-CM	Macdonald2019;Sarayani2020;Sumner2021
66892	Unspecified complication of anesthesia and other sedation in labor and delivery, delivered, with mention of postpartum complication	ICD-9-CM	Macdonald2019;Sarayani2020;Sumner2021
66893	Unspecified complication of anesthesia and other sedation in labor and delivery, antepartum condition or complication	ICD-9-CM	Macdonald2019;Sumner2021
66894	Unspecified complication of anesthesia and other sedation in labor and delivery, postpartum condition or complication	ICD-9-CM	Macdonald2019;Sumner2021
66900	Maternal distress complicating labor and delivery, unspecified as to episode of care or not applicable	ICD-9-CM	Macdonald2019;Sumner2021
66901	Maternal distress complicating labor and delivery, delivered, with or without mention of antepartum condition	ICD-9-CM	Macdonald2019;Sarayani2020;Sumner2021
66902	Maternal distress complicating labor and delivery, delivered, with mention of postpartum complication	ICD-9-CM	Macdonald2019;Sarayani2020;Sumner2021
66903	Maternal distress complicating labor and delivery, antepartum condition or complication	ICD-9-CM	Macdonald2019;Sumner2021
66904	Maternal distress complicating labor and delivery, postpartum condition or complication	ICD-9-CM	Macdonald2019;Sumner2021
66910	Shock during or following labor and delivery, unspecified as to episode of care or not applicable	ICD-9-CM	Macdonald2019;Sumner2021
66911	Shock during or following labor and delivery, delivered, with or without mention of antepartum condition	ICD-9-CM	Macdonald2019;Sarayani2020;Sumner2021
66912	Shock during or following labor and delivery, delivered, with mention of postpartum complication	ICD-9-CM	Macdonald2019;Sarayani2020;Sumner2021
66913	Shock during or following labor and delivery, antepartum condition or complication	ICD-9-CM	Macdonald2019;Sumner2021
66914	Shock during or following labor and delivery, postpartum condition or complication	ICD-9-CM	Macdonald2019;Sumner2021
66920	Maternal hypotension syndrome, unspecified as to episode of care or not applicable	ICD-9-CM	Macdonald2019;Sumner2021
66921	Maternal hypotension syndrome, delivered, with or without mention of antepartum condition	ICD-9-CM	Macdonald2019;Sarayani2020;Sumner2021
66922	Maternal hypotension syndrome, delivered, with mention of postpartum complication	ICD-9-CM	Macdonald2019;Sarayani2020;Sumner2021
66923	Maternal hypotension syndrome, antepartum condition or complication	ICD-9-CM	Macdonald2019;Sumner2021
66924	Maternal hypotension syndrome, postpartum condition or complication	ICD-9-CM	Macdonald2019;Sumner2021
66930	Acute kidney failure following labor and delivery, unspecified as to episode of care or not applicable	ICD-9-CM	Macdonald2019;Sumner2021
66932	Acute kidney failure following labor and delivery, delivered, with mention of postpartum complication	ICD-9-CM	Macdonald2019;Sarayani2020;Sumner2021
66934	Acute kidney failure following labor and delivery, postpartum condition or complication	ICD-9-CM	Macdonald2019;Sumner2021
66940	Other complications of obstetrical surgery and procedures, unspecified as to episode of care or not applicable	ICD-9-CM	Macdonald2019;Sumner2021
66941	Other complications of obstetrical surgery and procedures, delivered, with or without mention of antepartum condition	ICD-9-CM	Macdonald2019;Sarayani2020;Sumner2021
66942	Other complications of obstetrical surgery and procedures, delivered, with mention of postpartum complication	ICD-9-CM	Macdonald2019;Sarayani2020;Sumner2021
66943	Other complications of obstetrical surgery and procedures, antepartum condition or complication	ICD-9-CM	Macdonald2019;Sumner2021
66944	Other complications of obstetrical surgery and procedures, postpartum condition or complication	ICD-9-CM	Macdonald2019;Sumner2021
66980	Other complications of labor and delivery, unspecified as to episode of care or not applicable	ICD-9-CM	Macdonald2019;Sumner2021
66981	Other complications of labor and delivery, delivered, with or without mention of antepartum condition	ICD-9-CM	Macdonald2019;Sarayani2020;Sumner2021
66982	Other complications of labor and delivery, delivered, with mention of postpartum complication	ICD-9-CM	Macdonald2019;Sarayani2020;Sumner2021
66983	Other complications of labor and delivery, antepartum condition or complication	ICD-9-CM	Macdonald2019;Sumner2021
66984	Other complications of labor and delivery, postpartum condition or complication	ICD-9-CM	Macdonald2019;Sumner2021
66990	Unspecified complication of labor and delivery, unspecified as to episode of care or not applicable	ICD-9-CM	Macdonald2019;Sumner2021
66991	Unspecified complication of labor and delivery, delivered, with or without mention of antepartum condition	ICD-9-CM	Macdonald2019;Sarayani2020;Sumner2021
66992	Unspecified complication of labor and delivery, delivered, with mention of postpartum complication	ICD-9-CM	Macdonald2019;Sarayani2020;Sumner2021
66993	Unspecified complication of labor and delivery, antepartum condition or complication	ICD-9-CM	Macdonald2019;Sumner2021
66994	Unspecified complication of labor and delivery, postpartum condition or complication	ICD-9-CM	Macdonald2019;Sumner2021
67000	Major puerperal infection, unspecified as to episode of care or not applicable	ICD-9-CM	Macdonald2019;Sumner2021
67002	Major puerperal infection, delivered, with mention of postpartum complication	ICD-9-CM	Macdonald2019;Sarayani2020;Sumner2021
67004	Major puerperal infection, postpartum condition or complication	ICD-9-CM	Macdonald2019;Sumner2021
67010	Puerperal endometritis, unspecified as to episode of care or not applicable	ICD-9-CM	Macdonald2019;Sumner2021
67012	Puerperal endometritis, delivered, with mention of postpartum complication	ICD-9-CM	Macdonald2019;Sarayani2020;Sumner2021
67014	Puerperal endometritis, postpartum condition or complication	ICD-9-CM	Macdonald2019;Sumner2021
67020	Puerperal sepsis, unspecified as to episode of care or not applicable	ICD-9-CM	Macdonald2019;Sumner2021
67022	Puerperal sepsis, delivered, with mention of postpartum complication	ICD-9-CM	Macdonald2019;Sarayani2020;Sumner2021
67024	Puerperal sepsis, postpartum condition or complication	ICD-9-CM	Macdonald2019;Sumner2021
67030	Puerperal septic thrombophlebitis, unspecified as to episode of care or not applicable	ICD-9-CM	Macdonald2019;Sumner2021
67032	Puerperal septic thrombophlebitis, delivered, with mention of postpartum complication	ICD-9-CM	Macdonald2019;Sarayani2020;Sumner2021
67034	Puerperal septic thrombophlebitis, postpartum condition or complication	ICD-9-CM	Macdonald2019;Sumner2021
67080	Other major puerperal infection, unspecified as to episode of care or not applicable	ICD-9-CM	Macdonald2019;Sumner2021
67082	Other major puerperal infection, delivered, with mention of postpartum complication	ICD-9-CM	Macdonald2019;Sarayani2020;Sumner2021
67084	Other major puerperal infection, postpartum condition or complication	ICD-9-CM	Macdonald2019;Sumner2021
67100	Varicose veins of legs complicating pregnancy and the puerperium, unspecified as to episode of care or not applicable	ICD-9-CM	Macdonald2019;Sumner2021
67101	Varicose veins of legs complicating pregnancy and the puerperium, delivered, with or without mention of antepartum condition	ICD-9-CM	Macdonald2019;Sarayani2020
67102	Varicose veins of legs complicating pregnancy and the puerperium, delivered, with mention of postpartum complication	ICD-9-CM	Macdonald2019;Sarayani2020
67103	Varicose veins of legs complicating pregnancy and the puerperium, antepartum condition or complication	ICD-9-CM	Macdonald2019
67104	Varicose veins of legs complicating pregnancy and the puerperium, postpartum condition or complication	ICD-9-CM	Macdonald2019
67110	Varicose veins of vulva and perineum complicating pregnancy and the puerperium, unspecified as to episode of care or not applicable	ICD-9-CM	Macdonald2019
67111	Varicose veins of vulva and perineum complicating pregnancy and the puerperium, delivered, with or without mention of antepartum condition	ICD-9-CM	Macdonald2019;Sarayani2020
67112	Varicose veins of vulva and perineum complicating pregnancy and the puerperium, delivered, with mention of postpartum complication	ICD-9-CM	Macdonald2019;Sarayani2020
67113	Varicose veins of vulva and perineum complicating pregnancy and the puerperium, antepartum condition or complication	ICD-9-CM	Macdonald2019
67114	Varicose veins of vulva and perineum complicating pregnancy and the puerperium, postpartum condition or complication	ICD-9-CM	Macdonald2019
67120	Superficial thrombophlebitis complicating pregnancy and the puerperium, unspecified as to episode of care or not applicable	ICD-9-CM	Macdonald2019
67121	Superficial thrombophlebitis complicating pregnancy and the puerperium, delivered, with or without mention of antepartum condition	ICD-9-CM	Macdonald2019;Sarayani2020
67122	Superficial thrombophlebitis complicating pregnancy and the puerperium, delivered, with mention of postpartum complication	ICD-9-CM	Macdonald2019;Sarayani2020
67123	Superficial thrombophlebitis complicating pregnancy and the puerperium, antepartum condition or complication	ICD-9-CM	Macdonald2019
67124	Superficial thrombophlebitis complicating pregnancy and the puerperium, postpartum condition or complication	ICD-9-CM	Macdonald2019
67130	Deep phlebothrombosis, antepartum, unspecified as to episode of care or not applicable	ICD-9-CM	Macdonald2019
67131	Deep phlebothrombosis, antepartum, delivered, with or without mention of antepartum condition	ICD-9-CM	Macdonald2019;Sarayani2020
67133	Deep phlebothrombosis, antepartum, antepartum condition or complication	ICD-9-CM	Macdonald2019
67140	Deep phlebothrombosis, postpartum, unspecified as to episode of care or not applicable	ICD-9-CM	Macdonald2019
67142	Deep phlebothrombosis, postpartum, delivered, with mention of postpartum complication	ICD-9-CM	Macdonald2019;Sarayani2020
67144	Deep phlebothrombosis, postpartum, postpartum condition or complication	ICD-9-CM	Macdonald2019
67150	Other phlebitis and thrombosis complicating pregnancy and the puerperium, unspecified as to episode of care or not applicable	ICD-9-CM	Macdonald2019
67151	Other phlebitis and thrombosis complicating pregnancy and the puerperium, delivered, with or without mention of antepartum condition	ICD-9-CM	Macdonald2019;Sarayani2020
67152	Other phlebitis and thrombosis complicating pregnancy and the puerperium, delivered, with mention of postpartum complication	ICD-9-CM	Macdonald2019;Sarayani2020
67153	Other phlebitis and thrombosis complicating pregnancy and the puerperium, antepartum condition or complication	ICD-9-CM	Macdonald2019
67154	Other phlebitis and thrombosis complicating pregnancy and the puerperium, postpartum condition or complication	ICD-9-CM	Macdonald2019
67180	Other venous complications of pregnancy and the puerperium, unspecified as to episode of care or not applicable	ICD-9-CM	Macdonald2019
67181	Other venous complications of pregnancy and the puerperium, delivered, with or without mention of antepartum condition	ICD-9-CM	Macdonald2019;Sarayani2020
67182	Other venous complications of pregnancy and the puerperium, delivered, with mention of postpartum complication	ICD-9-CM	Macdonald2019;Sarayani2020
67183	Other venous complications of pregnancy and the puerperium, antepartum condition or complication	ICD-9-CM	Macdonald2019
67184	Other venous complications of pregnancy and the puerperium, postpartum condition or complication	ICD-9-CM	Macdonald2019
67190	Unspecified venous complication of pregnancy and the puerperium, unspecified as to episode of care or not applicable	ICD-9-CM	Macdonald2019
67191	Unspecified venous complication of pregnancy and the puerperium, delivered, with or without mention of antepartum condition	ICD-9-CM	Macdonald2019;Sarayani2020
67192	Unspecified venous complication of pregnancy and the puerperium, delivered, with mention of postpartum complication	ICD-9-CM	Macdonald2019;Sarayani2020
67193	Unspecified venous complication of pregnancy and the puerperium, antepartum condition or complication	ICD-9-CM	Macdonald2019
67194	Unspecified venous complication of pregnancy and the puerperium, postpartum condition or complication	ICD-9-CM	Macdonald2019
67200	Pyrexia of unknown origin during the puerperium, unspecified as to episode of care or not applicable	ICD-9-CM	Macdonald2019;Sumner2021
67202	Pyrexia of unknown origin during the puerperium, delivered, with mention of postpartum complication	ICD-9-CM	Macdonald2019;Sarayani2020;Sumner2021
67204	Pyrexia of unknown origin during the puerperium, postpartum condition or complication	ICD-9-CM	Macdonald2019;Sumner2021
67300	Obstetrical air embolism, unspecified as to episode of care or not applicable	ICD-9-CM	Macdonald2019;Sumner2021
67301	Obstetrical air embolism, delivered, with or without mention of antepartum condition	ICD-9-CM	Macdonald2019;Sarayani2020;Sumner2021
67302	Obstetrical air embolism, delivered, with mention of postpartum complication	ICD-9-CM	Macdonald2019;Sarayani2020;Sumner2021
67303	Obstetrical air embolism, antepartum condition or complication	ICD-9-CM	Macdonald2019;Sumner2021
67304	Obstetrical air embolism, postpartum condition or complication	ICD-9-CM	Macdonald2019;Sumner2021
67310	Amniotic fluid embolism, unspecified as to episode of care or not applicable	ICD-9-CM	Macdonald2019;Sumner2021
67311	Amniotic fluid embolism, delivered, with or without mention of antepartum condition	ICD-9-CM	Macdonald2019;Sarayani2020;Sumner2021
67312	Amniotic fluid embolism, delivered, with mention of postpartum complication	ICD-9-CM	Macdonald2019;Sarayani2020;Sumner2021
67313	Amniotic fluid embolism, antepartum condition or complication	ICD-9-CM	Macdonald2019;Sumner2021
67314	Amniotic fluid embolism, postpartum condition or complication	ICD-9-CM	Macdonald2019;Sumner2021
67320	Obstetrical blood-clot embolism, unspecified as to episode of care or not applicable	ICD-9-CM	Macdonald2019;Sumner2021
67321	Obstetrical blood-clot embolism, delivered, with or without mention of antepartum condition	ICD-9-CM	Macdonald2019;Sarayani2020;Sumner2021
67322	Obstetrical blood-clot embolism, delivered, with mention of postpartum complication	ICD-9-CM	Macdonald2019;Sumner2021
67323	Obstetrical blood-clot embolism, antepartum condition or complication	ICD-9-CM	Macdonald2019;Sumner2021
67324	Obstetrical blood-clot embolism, postpartum condition or complication	ICD-9-CM	Macdonald2019;Sumner2021
67330	Obstetrical pyemic and septic embolism, unspecified as to episode of care or not applicable	ICD-9-CM	Macdonald2019;Sumner2021
67331	Obstetrical pyemic and septic embolism, delivered, with or without mention of antepartum condition	ICD-9-CM	Macdonald2019;Sarayani2020;Sumner2021
67332	Obstetrical pyemic and septic embolism, delivered, with mention of postpartum complication	ICD-9-CM	Macdonald2019;Sarayani2020;Sumner2021
67333	Obstetrical pyemic and septic embolism, antepartum condition or complication	ICD-9-CM	Macdonald2019;Sumner2021
67334	Obstetrical pyemic and septic embolism, postpartum condition or complication	ICD-9-CM	Macdonald2019;Sumner2021
67380	Other obstetrical pulmonary embolism, unspecified as to episode of care or not applicable	ICD-9-CM	Macdonald2019;Sumner2021
67381	Other obstetrical pulmonary embolism, delivered, with or without mention of antepartum condition	ICD-9-CM	Macdonald2019;Sarayani2020;Sumner2021
67382	Other obstetrical pulmonary embolism, delivered, with mention of postpartum complication	ICD-9-CM	Macdonald2019;Sarayani2020;Sumner2021
67383	Other obstetrical pulmonary embolism, antepartum condition or complication	ICD-9-CM	Macdonald2019;Sumner2021
67384	Other obstetrical pulmonary embolism, postpartum condition or complication	ICD-9-CM	Macdonald2019;Sumner2021
67400	Cerebrovascular disorders in the puerperium, unspecified as to episode of care or not applicable	ICD-9-CM	Macdonald2019;Sumner2021
67401	Cerebrovascular disorders in the puerperium, delivered, with or without mention of antepartum condition	ICD-9-CM	Macdonald2019;Sarayani2020;Sumner2021
67402	Cerebrovascular disorders in the puerperium, delivered, with mention of postpartum complication	ICD-9-CM	Macdonald2019;Sarayani2020;Sumner2021
67403	Cerebrovascular disorders in the puerperium, antepartum condition or complication	ICD-9-CM	Macdonald2019;Sumner2021
67404	Cerebrovascular disorders in the puerperium, postpartum condition or complication	ICD-9-CM	Macdonald2019;Sumner2021
67410	Disruption of cesarean wound, unspecified as to episode of care or not applicable	ICD-9-CM	Macdonald2019;Sumner2021
67412	Disruption of cesarean wound, delivered, with mention of postpartum complication	ICD-9-CM	Macdonald2019;Sarayani2020;Sumner2021
67414	Disruption of cesarean wound, postpartum condition or complication	ICD-9-CM	Macdonald2019;Sumner2021
67420	Disruption of perineal wound, unspecified as to episode of care or not applicable	ICD-9-CM	Macdonald2019;Sumner2021
67422	Disruption of perineal wound, delivered, with mention of postpartum complication	ICD-9-CM	Macdonald2019;Sarayani2020;Sumner2021
67424	Disruption of perineal wound, postpartum condition or complication	ICD-9-CM	Macdonald2019;Sumner2021
67430	Other complications of obstetrical surgical wounds, unspecified as to episode of care or not applicable	ICD-9-CM	Macdonald2019;Sumner2021
67432	Other complications of obstetrical surgical wounds, delivered, with mention of postpartum complication	ICD-9-CM	Macdonald2019;Sarayani2020;Sumner2021
67434	Other complications of obstetrical surgical wounds, postpartum condition or complication	ICD-9-CM	Macdonald2019;Sumner2021
67440	Placental polyp, unspecified as to episode of care or not applicable	ICD-9-CM	Macdonald2019;Sumner2021
67442	Placental polyp, delivered, with mention of postpartum complication	ICD-9-CM	Macdonald2019;Sarayani2020;Sumner2021
67444	Placental polyp, postpartum condition or complication	ICD-9-CM	Macdonald2019;Sumner2021
67450	Peripartum cardiomyopathy, unspecified as to episode of care or not applicable	ICD-9-CM	Macdonald2019;Sumner2021
67451	Peripartum cardiomyopathy, delivered, with or without mention of antepartum condition	ICD-9-CM	Macdonald2019;Sarayani2020;Sumner2021
67452	Peripartum cardiomyopathy, delivered, with mention of postpartum condition	ICD-9-CM	Macdonald2019;Sarayani2020;Sumner2021
67453	Peripartum cardiomyopathy, antepartum condition or complication	ICD-9-CM	Macdonald2019;Sumner2021
67454	Peripartum cardiomyopathy, postpartum condition or complication	ICD-9-CM	Macdonald2019;Sumner2021
67480	Other complications of puerperium, unspecified as to episode of care or not applicable	ICD-9-CM	Macdonald2019;Sumner2021
67482	Other complications of puerperium, delivered, with mention of postpartum complication	ICD-9-CM	Macdonald2019;Sarayani2020;Sumner2021
67484	Other complications of puerperium, postpartum condition or complication	ICD-9-CM	Macdonald2019;Sumner2021
67490	Unspecified complications of puerperium, unspecified as to episode of care or not applicable	ICD-9-CM	Macdonald2019;Sumner2021
67492	Unspecified complications of puerperium, delivered, with mention of postpartum complication	ICD-9-CM	Macdonald2019;Sarayani2020;Sumner2021
67494	Unspecified complications of puerperium, postpartum condition or complication	ICD-9-CM	Macdonald2019;Sumner2021
67500	Infections of nipple associated with childbirth, unspecified as to episode of care or not applicable	ICD-9-CM	Macdonald2019;Sumner2021
67501	Infections of nipple associated with childbirth, delivered, with or without mention of antepartum condition	ICD-9-CM	Macdonald2019;Sarayani2020;Sumner2021
67502	Infections of nipple associated with childbirth, delivered, with mention of postpartum complication	ICD-9-CM	Macdonald2019;Sarayani2020;Sumner2021
67503	Infections of nipple associated with childbirth, antepartum condition or complication	ICD-9-CM	Macdonald2019;Sumner2021
67504	Infections of nipple associated with childbirth, postpartum condition or complication	ICD-9-CM	Macdonald2019;Sumner2021
67510	Abscess of breast associated with childbirth, unspecified as to episode of care or not applicable	ICD-9-CM	Macdonald2019;Sumner2021
67511	Abscess of breast associated with childbirth, delivered, with or without mention of antepartum condition	ICD-9-CM	Macdonald2019;Sarayani2020;Sumner2021
67512	Abscess of breast associated with childbirth, delivered, with mention of postpartum complication	ICD-9-CM	Macdonald2019;Sarayani2020;Sumner2021
67513	Abscess of breast associated with childbirth, antepartum condition or complication	ICD-9-CM	Macdonald2019;Sumner2021
67514	Abscess of breast associated with childbirth, postpartum condition or complication	ICD-9-CM	Macdonald2019;Sumner2021
67520	Nonpurulent mastitis associated with childbirth, unspecified as to episode of care or not applicable	ICD-9-CM	Macdonald2019;Sumner2021
67521	Nonpurulent mastitis associated with childbirth, delivered, with or without mention of antepartum condition	ICD-9-CM	Macdonald2019;Sarayani2020;Sumner2021
67522	Nonpurulent mastitis associated with childbirth, delivered, with mention of postpartum complication	ICD-9-CM	Macdonald2019;Sarayani2020;Sumner2021
67523	Nonpurulent mastitis associated with childbirth, antepartum condition or complication	ICD-9-CM	Macdonald2019;Sumner2021
67524	Nonpurulent mastitis associated with childbirth, postpartum condition or complication	ICD-9-CM	Macdonald2019;Sumner2021
67580	Other specified infections of the breast and nipple associated with childbirth, unspecified as to episode of care or not applicable	ICD-9-CM	Macdonald2019;Sumner2021
67581	Other specified infections of the breast and nipple associated with childbirth, delivered, with or without mention of antepartum condition	ICD-9-CM	Macdonald2019;Sarayani2020;Sumner2021
67582	Other specified infections of the breast and nipple associated with childbirth, delivered, with mention of postpartum complication	ICD-9-CM	Macdonald2019;Sarayani2020;Sumner2021
67583	Other specified infections of the breast and nipple associated with childbirth, antepartum condition or complication	ICD-9-CM	Macdonald2019;Sumner2021
67584	Other specified infections of the breast and nipple associated with childbirth, postpartum condition or complication	ICD-9-CM	Macdonald2019;Sumner2021
67590	Unspecified infection of the breast and nipple associated with childbirth, unspecified as to episode of care or not applicable	ICD-9-CM	Macdonald2019;Sumner2021
67591	Unspecified infection of the breast and nipple associated with childbirth, delivered, with or without mention of antepartum condition	ICD-9-CM	Macdonald2019;Sarayani2020;Sumner2021
67592	Unspecified infection of the breast and nipple associated with childbirth, delivered, with mention of postpartum complication	ICD-9-CM	Macdonald2019;Sarayani2020;Sumner2021
67593	Unspecified infection of the breast and nipple associated with childbirth, antepartum condition or complication	ICD-9-CM	Macdonald2019;Sumner2021
67594	Unspecified infection of the breast and nipple associated with childbirth, postpartum condition or complication	ICD-9-CM	Macdonald2019;Sumner2021
67600	Retracted nipple associated with childbirth, unspecified as to episode of care or not applicable	ICD-9-CM	Macdonald2019;Sumner2021
67601	Retracted nipple associated with childbirth, delivered, with or without mention of antepartum condition	ICD-9-CM	Macdonald2019;Sarayani2020;Sumner2021
67602	Retracted nipple associated with childbirth, delivered, with mention of postpartum complication	ICD-9-CM	Macdonald2019;Sarayani2020;Sumner2021
67603	Retracted nipple associated with childbirth, antepartum condition or complication	ICD-9-CM	Macdonald2019;Sumner2021
67604	Retracted nipple associated with childbirth, postpartum condition or complication	ICD-9-CM	Macdonald2019;Sumner2021
67610	Cracked nipple associated with childbirth, unspecified as to episode of care or not applicable	ICD-9-CM	Macdonald2019;Sumner2021
67611	Cracked nipple associated with childbirth, delivered, with or without mention of antepartum condition	ICD-9-CM	Macdonald2019;Sarayani2020;Sumner2021
67612	Cracked nipple associated with childbirth, delivered, with mention of postpartum complication	ICD-9-CM	Macdonald2019;Sarayani2020;Sumner2021
67613	Cracked nipple associated with childbirth, antepartum condition or complication	ICD-9-CM	Macdonald2019;Sumner2021
67614	Cracked nipple associated with childbirth, postpartum condition or complication	ICD-9-CM	Macdonald2019;Sumner2021
67620	Engorgement of breasts associated with childbirth, unspecified as to episode of care or not applicable	ICD-9-CM	Macdonald2019;Sumner2021
67621	Engorgement of breasts associated with childbirth, delivered, with or without mention of antepartum condition	ICD-9-CM	Macdonald2019;Sarayani2020;Sumner2021
67622	Engorgement of breasts associated with childbirth, delivered, with mention of postpartum complication	ICD-9-CM	Macdonald2019;Sarayani2020;Sumner2021
67623	Engorgement of breasts associated with childbirth, antepartum condition or complication	ICD-9-CM	Macdonald2019;Sumner2021
67624	Engorgement of breasts associated with childbirth, postpartum condition or complication	ICD-9-CM	Macdonald2019;Sumner2021
67630	Other and unspecified disorder of breast associated with childbirth, unspecified as to episode of care or not applicable	ICD-9-CM	Macdonald2019;Sumner2021
67631	Other and unspecified disorder of breast associated with childbirth, delivered, with or without mention of antepartum condition	ICD-9-CM	Macdonald2019;Sarayani2020;Sumner2021
67632	Other and unspecified disorder of breast associated with childbirth, delivered, with mention of postpartum complication	ICD-9-CM	Macdonald2019;Sarayani2020;Sumner2021
67633	Other and unspecified disorder of breast associated with childbirth, antepartum condition or complication	ICD-9-CM	Macdonald2019;Sumner2021
67634	Other and unspecified disorder of breast associated with childbirth, postpartum condition or complication	ICD-9-CM	Macdonald2019;Sumner2021
67640	Failure of lactation, unspecified as to episode of care or not applicable	ICD-9-CM	Macdonald2019;Sumner2021
67641	Failure of lactation, delivered, with or without mention of antepartum condition	ICD-9-CM	Macdonald2019;Sarayani2020;Sumner2021
67642	Failure of lactation, delivered, with mention of postpartum complication	ICD-9-CM	Macdonald2019;Sarayani2020;Sumner2021
67643	Failure of lactation, antepartum condition or complication	ICD-9-CM	Macdonald2019;Sumner2021
67644	Failure of lactation, postpartum condition or complication	ICD-9-CM	Macdonald2019;Sumner2021
67650	Suppressed lactation, unspecified as to episode of care or not applicable	ICD-9-CM	Macdonald2019;Sumner2021
67651	Suppressed lactation, delivered, with or without mention of antepartum condition	ICD-9-CM	Macdonald2019;Sarayani2020;Sumner2021
67652	Suppressed lactation, delivered, with mention of postpartum complication	ICD-9-CM	Macdonald2019;Sarayani2020;Sumner2021
67653	Suppressed lactation, antepartum condition or complication	ICD-9-CM	Macdonald2019;Sumner2021
67654	Suppressed lactation, postpartum condition or complication	ICD-9-CM	Macdonald2019;Sumner2021
67660	Galactorrhea associated with childbirth, unspecified as to episode of care or not applicable	ICD-9-CM	Macdonald2019;Sumner2021
67661	Galactorrhea associated with childbirth, delivered, with or without mention of antepartum condition	ICD-9-CM	Macdonald2019;Sarayani2020;Sumner2021
67662	Galactorrhea associated with childbirth, delivered, with mention of postpartum complication	ICD-9-CM	Macdonald2019;Sarayani2020;Sumner2021
67663	Galactorrhea associated with childbirth, antepartum condition or complication	ICD-9-CM	Macdonald2019;Sumner2021
67664	Galactorrhea associated with childbirth, postpartum condition or complication	ICD-9-CM	Macdonald2019;Sumner2021
67680	Other disorders of lactation, unspecified as to episode of care or not applicable	ICD-9-CM	Macdonald2019;Sumner2021
67681	Other disorders of lactation, delivered, with or without mention of antepartum condition	ICD-9-CM	Macdonald2019;Sarayani2020;Sumner2021
67682	Other disorders of lactation, delivered, with mention of postpartum complication	ICD-9-CM	Macdonald2019;Sarayani2020;Sumner2021
67683	Other disorders of lactation, antepartum condition or complication	ICD-9-CM	Macdonald2019;Sumner2021
67684	Other disorders of lactation, postpartum condition or complication	ICD-9-CM	Macdonald2019;Sumner2021
67690	Unspecified disorder of lactation, unspecified as to episode of care or not applicable	ICD-9-CM	Macdonald2019;Sumner2021
67691	Unspecified disorder of lactation, delivered, with or without mention of antepartum condition	ICD-9-CM	Macdonald2019;Sarayani2020;Sumner2021
67692	Unspecified disorder of lactation, delivered, with mention of postpartum complication	ICD-9-CM	Macdonald2019;Sarayani2020;Sumner2021
67693	Unspecified disorder of lactation, antepartum condition or complication	ICD-9-CM	Macdonald2019;Sumner2021
67694	Unspecified disorder of lactation, postpartum condition or complication	ICD-9-CM	Macdonald2019;Sumner2021
677	Late effect of complication of pregnancy, childbirth, and the puerperium	ICD-9-CM	Macdonald2019;Sumner2021
67800	Fetal hematologic conditions, unspecified as to episode of care or not applicable	ICD-9-CM	Macdonald2019;Sumner2021
67801	Fetal hematologic conditions, delivered, with or without mention of antepartum condition	ICD-9-CM	Macdonald2019;Sarayani2020;Sumner2021
67803	Fetal hematologic conditions, antepartum condition or complication	ICD-9-CM	Macdonald2019;Sumner2021
67810	Fetal conjoined twins, unspecified as to episode of care or not applicable	ICD-9-CM	Macdonald2019;Sumner2021
67811	Fetal conjoined twins, delivered, with or without mention of antepartum condition	ICD-9-CM	Macdonald2019;Sarayani2020;Sumner2021
67813	Fetal conjoined twins, antepartum condition or complication	ICD-9-CM	Macdonald2019;Sumner2021
67900	Maternal complications from in utero procedure, unspecified as to episode of care or not applicable	ICD-9-CM	Macdonald2019;Sumner2021
67901	Maternal complications from in utero procedure, delivered, with or without mention of antepartum condition	ICD-9-CM	Macdonald2019;Sarayani2020;Sumner2021
67902	Maternal complications from in utero procedure, delivered, with mention of postpartum complication	ICD-9-CM	Macdonald2019;Sarayani2020;Sumner2021
67903	Maternal complications from in utero procedure, antepartum condition or complication	ICD-9-CM	Macdonald2019;Sumner2021
67904	Maternal complications from in utero procedure, postpartum condition or complication	ICD-9-CM	Macdonald2019;Sumner2021
67910	Fetal complications from in utero procedure, unspecified as to episode of care or not applicable	ICD-9-CM	Macdonald2019;Sumner2021
67911	Fetal complications from in utero procedure, delivered, with or without mention of antepartum condition	ICD-9-CM	Macdonald2019;Sarayani2020;Sumner2021
67912	Fetal complications from in utero procedure, delivered, with mention of postpartum complication	ICD-9-CM	Macdonald2019;Sarayani2020;Sumner2021
67913	Fetal complications from in utero procedure, antepartum condition or complication	ICD-9-CM	Macdonald2019;Sumner2021
67914	Fetal complications from in utero procedure, postpartum condition or complication	ICD-9-CM	Macdonald2019;Sumner2021
7600	Maternal hypertensive disorders affecting fetus or newborn	ICD-9-CM	Macdonald2019;Sumner2021
7601	Maternal renal and urinary tract diseases affecting fetus or newborn	ICD-9-CM	Macdonald2019;Sumner2021
7602	Maternal infections affecting fetus or newborn	ICD-9-CM	Macdonald2019;Sumner2021
7603	Other chronic maternal circulatory and respiratory diseases affecting fetus or newborn	ICD-9-CM	Macdonald2019;Sumner2021
7604	Maternal nutritional disorders affecting fetus or newborn	ICD-9-CM	Macdonald2019;Sumner2021
7605	Maternal injury affecting fetus or newborn	ICD-9-CM	Macdonald2019;Sumner2021
76061	Newborn affected by amniocentesis	ICD-9-CM	Macdonald2019;Sumner2021
76062	Newborn affected by other in utero procedure	ICD-9-CM	Macdonald2019;Sumner2021
76063	Newborn affected by other surgical operations on mother during pregnancy	ICD-9-CM	Macdonald2019;Sumner2021
76064	Newborn affected by previous surgical procedure on mother not associated with pregnancy	ICD-9-CM	Macdonald2019;Sumner2021
76070	Unspecified noxious substance affecting fetus or newborn via placenta or breast milk	ICD-9-CM	Macdonald2019;Sumner2021
76071	Alcohol affecting fetus or newborn via placenta or breast milk	ICD-9-CM	Macdonald2019;Sumner2021
76072	Narcotics affecting fetus or newborn via placenta or breast milk	ICD-9-CM	Macdonald2019;Sumner2021
76073	Hallucinogenic agents affecting fetus or newborn via placenta or breast milk	ICD-9-CM	Macdonald2019;Sumner2021
76074	Anti-infectives affecting fetus or newborn via placenta or breast milk	ICD-9-CM	Macdonald2019;Sumner2021
76075	Cocaine affecting fetus or newborn via placenta or breast milk	ICD-9-CM	Macdonald2019;Sumner2021
76076	Diethylstilbestrol [DES] affecting fetus or newborn via placenta or breast milk	ICD-9-CM	Macdonald2019;Sumner2021
76077	Anticonvulsants affecting fetus or newborn via placenta or breast milk	ICD-9-CM	Macdonald2019;Sumner2021
76078	Antimetabolic agents affecting fetus or newborn via placenta or breast milk	ICD-9-CM	Macdonald2019;Sumner2021
76079	Other noxious influences affecting fetus or newborn via placenta or breast milk	ICD-9-CM	Macdonald2019;Sumner2021
7608	Other specified maternal conditions affecting fetus or newborn	ICD-9-CM	Macdonald2019;Sumner2021
7609	Unspecified maternal condition affecting fetus or newborn	ICD-9-CM	Macdonald2019;Sumner2021
7610	Incompetent cervix affecting fetus or newborn	ICD-9-CM	Macdonald2019;Sumner2021
7611	Premature rupture of membranes affecting fetus or newborn	ICD-9-CM	Macdonald2019;Sumner2021
7612	Oligohydramnios affecting fetus or newborn	ICD-9-CM	Macdonald2019;Sumner2021
7613	Polyhydramnios affecting fetus or newborn	ICD-9-CM	Macdonald2019;Sumner2021
7615	Multiple pregnancy affecting fetus or newborn	ICD-9-CM	Macdonald2019;Sumner2021
7616	Maternal death affecting fetus or newborn	ICD-9-CM	Macdonald2019;Sumner2021
7617	Malpresentation before labor affecting fetus or newborn	ICD-9-CM	Macdonald2019;Sumner2021
7618	Other specified maternal complications of pregnancy affecting fetus or newborn	ICD-9-CM	Macdonald2019;Sumner2021
7619	Unspecified maternal complication of pregnancy affecting fetus or newborn	ICD-9-CM	Macdonald2019;Sumner2021
7620	Placenta previa affecting fetus or newborn	ICD-9-CM	Macdonald2019;Sumner2021
7621	Other forms of placental separation and hemorrhage affecting fetus or newborn	ICD-9-CM	Macdonald2019;Sumner2021
7622	Other and unspecified morphological and functional abnormalities of placenta affecting fetus or newborn	ICD-9-CM	Macdonald2019;Sumner2021
7623	Placental transfusion syndromes affecting fetus or newborn	ICD-9-CM	Macdonald2019;Sumner2021
7624	Prolapsed umbilical cord affecting fetus or newborn	ICD-9-CM	Macdonald2019;Sumner2021
7625	Other compression of umbilical cord affecting fetus or newborn	ICD-9-CM	Macdonald2019;Sumner2021
7626	Other and unspecified conditions of umbilical cord affecting fetus or newborn	ICD-9-CM	Macdonald2019;Sumner2021
7627	Chorioamnionitis affecting fetus or newborn	ICD-9-CM	Macdonald2019;Sumner2021
7628	Other specified abnormalities of chorion and amnion affecting fetus or newborn	ICD-9-CM	Macdonald2019;Sumner2021
7629	Unspecified abnormality of chorion and amnion affecting fetus or newborn	ICD-9-CM	Macdonald2019;Sumner2021
7631	Other malpresentation, malposition, and disproportion during labor and delivery affecting fetus or newborn	ICD-9-CM	Macdonald2019;Sumner2021
7634	Cesarean delivery affecting fetus or newborn	ICD-9-CM	Macdonald2019;Sumner2021
7635	Maternal anesthesia and analgesia affecting fetus or newborn	ICD-9-CM	Macdonald2019;Sumner2021
7636	Precipitate delivery affecting fetus or newborn	ICD-9-CM	Macdonald2019;Sumner2021
7637	Abnormal uterine contractions affecting fetus or newborn	ICD-9-CM	Macdonald2019;Sumner2021
76381	Abnormality in fetal heart rate or rhythm before the onset of labor	ICD-9-CM	Macdonald2019;Sumner2021
76382	Abnormality in fetal heart rate or rhythm during labor	ICD-9-CM	Macdonald2019;Sumner2021
76383	Abnormality in fetal heart rate or rhythm, unspecified as to time of onset	ICD-9-CM	Macdonald2019;Sumner2021
76384	Meconium passage during delivery	ICD-9-CM	Macdonald2019;Sumner2021
76389	Other specified complications of labor and delivery affecting fetus or newborn	ICD-9-CM	Macdonald2019;Sumner2021
7639	Unspecified complication of labor and delivery affecting fetus or newborn	ICD-9-CM	Macdonald2019;Sumner2021
76400	"Light-for-dates" without mention of fetal malnutrition, unspecified [weight]	ICD-9-CM	Macdonald2019;Sumner2021
76401	"Light-for-dates" without mention of fetal malnutrition, less than 500 grams	ICD-9-CM	Macdonald2019;Sumner2021
76402	"Light-for-dates" without mention of fetal malnutrition, 500-749 grams	ICD-9-CM	Macdonald2019;Sumner2021
76403	"Light-for-dates" without mention of fetal malnutrition, 750-999 grams	ICD-9-CM	Macdonald2019;Sumner2021
76404	"Light-for-dates" without mention of fetal malnutrition, 1,000- 1,249 grams	ICD-9-CM	Macdonald2019;Sumner2021
76405	"Light-for-dates"without mention of fetal malnutrition, 1,250- 1,499 grams	ICD-9-CM	Macdonald2019;Sumner2021
76406	"Light-for-dates" without mention of fetal malnutrition, 1,500- 1,749 grams	ICD-9-CM	Macdonald2019;Sumner2021
76407	"Light-for-dates" without mention of fetal malnutrition, 1,750- 1,999 grams	ICD-9-CM	Macdonald2019;Sumner2021
76408	"Light-for-dates" without mention of fetal malnutrition, 2,000- 2,499 grams	ICD-9-CM	Macdonald2019;Sumner2021
76409	"Light-for-dates" without mention of fetal malnutrition, 2,500 grams and over	ICD-9-CM	Macdonald2019;Sumner2021
76410	"Light-for-dates" with signs of fetal malnutrition, unspecified [weight]	ICD-9-CM	Macdonald2019;Sumner2021
76411	"Light-for-dates" with signs of fetal malnutrition, less than 500 grams	ICD-9-CM	Macdonald2019;Sumner2021
76412	"Light-for-dates"with signs of fetal malnutrition, 500-749 grams	ICD-9-CM	Macdonald2019;Sumner2021
76413	"Light-for-dates" with signs of fetal malnutrition, 750-999 grams	ICD-9-CM	Macdonald2019;Sumner2021
76414	"Light-for-dates" with signs of fetal malnutrition, 1,000-1,249 grams	ICD-9-CM	Macdonald2019;Sumner2021
76415	"Light-for-dates" with signs of fetal malnutrition, 1,250-1,499 grams	ICD-9-CM	Macdonald2019;Sumner2021
76416	"Light-for-dates" with signs of fetal malnutrition, 1,500-1,749 grams	ICD-9-CM	Macdonald2019;Sumner2021
76417	"Light-for-dates" with signs of fetal malnutrition, 1,750-1,999 grams	ICD-9-CM	Macdonald2019;Sumner2021
76418	"Light-for-dates"with signs of fetal malnutrition, 2,000-2,499 grams	ICD-9-CM	Macdonald2019;Sumner2021
76419	"Light-for-dates"with signs of fetal malnutrition, 2,500 grams and over	ICD-9-CM	Macdonald2019;Sumner2021
76420	Fetal malnutrition without mention of "light-for-dates", unspecified [weight]	ICD-9-CM	Macdonald2019;Sumner2021
76421	Fetal malnutrition without mention of "light-for-dates", less than 500 grams	ICD-9-CM	Macdonald2019;Sumner2021
76422	Fetal malnutrition without mention of "light-for-dates", 500-749 grams	ICD-9-CM	Macdonald2019;Sumner2021
76423	Fetal malnutrition without mention of "light-for-dates", 750-999 grams	ICD-9-CM	Macdonald2019;Sumner2021
76424	Fetal malnutrition without mention of "light-for-dates", 1,000-1,249 grams	ICD-9-CM	Macdonald2019;Sumner2021
76425	Fetal malnutrition without mention of "light-for-dates", 1,250-1,499 grams	ICD-9-CM	Macdonald2019;Sumner2021
76426	Fetal malnutrition without mention of "light-for-dates", 1,500-1,749 grams	ICD-9-CM	Macdonald2019;Sumner2021
76427	Fetal malnutrition without mention of "light-for-dates", 1,750-1,999 grams	ICD-9-CM	Macdonald2019;Sumner2021
76428	Fetal malnutrition without mention of "light-for-dates", 2,000-2,499 grams	ICD-9-CM	Macdonald2019;Sumner2021
76429	Fetal malnutrition without mention of "light-for-dates", 2,500 grams and over	ICD-9-CM	Macdonald2019;Sumner2021
76490	Fetal growth retardation, unspecified, unspecified [weight]	ICD-9-CM	Macdonald2019;Sumner2021
76491	Fetal growth retardation, unspecified, less than 500 grams	ICD-9-CM	Macdonald2019;Sumner2021
76492	Fetal growth retardation, unspecified, 500-749 grams	ICD-9-CM	Macdonald2019;Sumner2021
76493	Fetal growth retardation, unspecified, 750-999 grams	ICD-9-CM	Macdonald2019;Sumner2021
76494	Fetal growth retardation, unspecified, 1,000-1,249 grams	ICD-9-CM	Macdonald2019;Sumner2021
76495	Fetal growth retardation, unspecified, 1,250-1,499 grams	ICD-9-CM	Macdonald2019;Sumner2021
76496	Fetal growth retardation, unspecified, 1,500-1,749 grams	ICD-9-CM	Macdonald2019;Sumner2021
76497	Fetal growth retardation, unspecified, 1,750-1,999 grams	ICD-9-CM	Macdonald2019;Sumner2021
76498	Fetal growth retardation, unspecified, 2,000-2,499 grams	ICD-9-CM	Macdonald2019;Sumner2021
76499	Fetal growth retardation, unspecified, 2,500 grams and over	ICD-9-CM	Macdonald2019;Sumner2021
76500	Extreme immaturity, unspecified [weight]	ICD-9-CM	Macdonald2019;Sumner2021
76501	Extreme immaturity, less than 500 grams	ICD-9-CM	Macdonald2019;Sumner2021
76502	Extreme immaturity, 500-749 grams	ICD-9-CM	Macdonald2019;Sumner2021
76503	Extreme immaturity, 750-999 grams	ICD-9-CM	Macdonald2019;Sumner2021
76504	Extreme immaturity, 1,000-1,249 grams	ICD-9-CM	Macdonald2019;Sumner2021
76505	Extreme immaturity, 1,250-1,499 grams	ICD-9-CM	Macdonald2019;Sumner2021
76506	Extreme immaturity, 1,500-1,749 grams	ICD-9-CM	Macdonald2019;Sumner2021
76507	Extreme immaturity, 1,750-1,999 grams	ICD-9-CM	Macdonald2019;Sumner2021
76508	Extreme immaturity, 2,000-2,499 grams	ICD-9-CM	Macdonald2019;Sumner2021
76509	Extreme immaturity, 2,500 grams and over	ICD-9-CM	Macdonald2019;Sumner2021
76510	Other preterm infants, unspecified [weight]	ICD-9-CM	Macdonald2019;Sumner2021
76520	Unspecified weeks of gestation	ICD-9-CM	Macdonald2019;Sumner2021
76521	Less than 24 completed weeks of gestation	ICD-9-CM	Macdonald2019;Sumner2021
76522	24 completed weeks of gestation	ICD-9-CM	Macdonald2019;Sumner2021
76523	25-26 completed weeks of gestation	ICD-9-CM	Macdonald2019;Sumner2021
76524	27-28 completed weeks of gestation	ICD-9-CM	Macdonald2019;Sumner2021
76525	29-30 completed weeks of gestation	ICD-9-CM	Macdonald2019;Sumner2021
76526	31-32 completed weeks of gestation	ICD-9-CM	Macdonald2019;Sumner2021
76527	33-34 completed weeks of gestation	ICD-9-CM	Macdonald2019;Sumner2021
76528	35-36 completed weeks of gestation	ICD-9-CM	Macdonald2019;Sumner2021
76529	37 or more completed weeks of gestation	ICD-9-CM	Macdonald2019;Sumner2021
7660	Exceptionally large baby	ICD-9-CM	Macdonald2019;Sumner2021
7670	Subdural and cerebral hemorrhage	ICD-9-CM	Macdonald2019;Sumner2021
76711	Epicranial subaponeurotic hemorrhage (massive)	ICD-9-CM	Macdonald2019;Sumner2021
76719	Other injuries to scalp	ICD-9-CM	Macdonald2019;Sumner2021
7672	Fracture of clavicle due to birth trauma	ICD-9-CM	Macdonald2019;Sumner2021
7673	Other injuries to skeleton due to birth trauma	ICD-9-CM	Macdonald2019;Sumner2021
7674	Injury to spine and spinal cord due to birth trauma	ICD-9-CM	Macdonald2019;Sumner2021
7675	Facial nerve injury due to birth trauma	ICD-9-CM	Macdonald2019;Sumner2021
7676	Injury to brachial plexus due to birth trauma	ICD-9-CM	Macdonald2019;Sumner2021
7677	Other cranial and peripheral nerve injuries due to birth trauma	ICD-9-CM	Macdonald2019;Sumner2021
7678	Other specified birth trauma	ICD-9-CM	Macdonald2019;Sumner2021
7679	Birth trauma, unspecified	ICD-9-CM	Macdonald2019;Sumner2021
7680	Fetal death from asphyxia or anoxia before onset of labor or at unspecified time	ICD-9-CM	Macdonald2019;Sumner2021
7681	Fetal death from asphyxia or anoxia during labor	ICD-9-CM	Macdonald2019;Sumner2021
7682	Fetal distress before onset of labor, in liveborn infant	ICD-9-CM	Macdonald2019;Sumner2021
7683	Fetal distress first noted during labor and delivery, in liveborn infant	ICD-9-CM	Macdonald2019;Sumner2021
7684	Fetal distress, unspecified as to time of onset, in liveborn infant	ICD-9-CM	Macdonald2019
7685	Severe birth asphyxia	ICD-9-CM	Macdonald2019;Sumner2021
7686	Mild or moderate birth asphyxia	ICD-9-CM	Macdonald2019;Sumner2021
76870	Hypoxic-ischemic encephalopathy, unspecified	ICD-9-CM	Macdonald2019;Sumner2021
76871	Mild hypoxic-ischemic encephalopathy	ICD-9-CM	Macdonald2019;Sumner2021
76872	Moderate hypoxic-ischemic encephalopathy	ICD-9-CM	Macdonald2019;Sumner2021
76873	Severe hypoxic-ischemic encephalopathy	ICD-9-CM	Macdonald2019;Sumner2021
7689	Unspecified severity of birth asphyxia in liveborn infant	ICD-9-CM	Macdonald2019;Sumner2021
769	Respiratory distress syndrome in newborn	ICD-9-CM	Macdonald2019;Sumner2021
7700	Congenital pneumonia	ICD-9-CM	Sumner2021
77010	Fetal and newborn aspiration, unspecified	ICD-9-CM	Sumner2021
77011	Meconium aspiration without respiratory symptoms	ICD-9-CM	Sumner2021
77012	Meconium aspiration with respiratory symptoms	ICD-9-CM	Sumner2021
77013	Aspiration of clear amniotic fluid without respiratory symptoms	ICD-9-CM	Sumner2021
77014	Aspiration of clear amniotic fluid with respiratory symptoms	ICD-9-CM	Sumner2021
77015	Aspiration of blood without respiratory symptoms	ICD-9-CM	Sumner2021
77016	Aspiration of blood with respiratory symptoms	ICD-9-CM	Sumner2021
77017	Other fetal and newborn aspiration without respiratory symptoms	ICD-9-CM	Sumner2021
77018	Other fetal and newborn aspiration with respiratory symptoms	ICD-9-CM	Sumner2021
7702	Interstitial emphysema and related conditions	ICD-9-CM	Sumner2021
7703	Pulmonary hemorrhage	ICD-9-CM	Sumner2021
7704	Primary atelectasis	ICD-9-CM	Sumner2021
7705	Other and unspecified atelectasis	ICD-9-CM	Sumner2021
7706	Transitory tachypnea of newborn	ICD-9-CM	Sumner2021
7707	Chronic respiratory disease arising in the perinatal period	ICD-9-CM	Sumner2021
77081	Primary apnea of newborn	ICD-9-CM	Sumner2021
77082	Other apnea of newborn	ICD-9-CM	Sumner2021
77083	Cyanotic attacks of newborn	ICD-9-CM	Sumner2021
77084	Respiratory failure of newborn	ICD-9-CM	Sumner2021
77085	Aspiration of postnatal stomach contents without respiratory symptoms	ICD-9-CM	Sumner2021
77086	Aspiration of postnatal stomach contents with respiratory symptoms	ICD-9-CM	Sumner2021
77087	Respiratory arrest of newborn	ICD-9-CM	Sumner2021
77088	Hypoxemia of newborn	ICD-9-CM	Sumner2021
77089	Other respiratory problems after birth	ICD-9-CM	Sumner2021
7709	Unspecified respiratory condition of fetus and newborn	ICD-9-CM	Sumner2021
7710	Congenital rubella	ICD-9-CM	Sumner2021
7711	Congenital cytomegalovirus infection	ICD-9-CM	Sumner2021
7712	Other congenital infections specific to the perinatal period	ICD-9-CM	Sumner2021
7713	Tetanus neonatorum	ICD-9-CM	Sumner2021
7714	Omphalitis of the newborn	ICD-9-CM	Sumner2021
7715	Neonatal infective mastitis	ICD-9-CM	Sumner2021
7716	Neonatal conjunctivitis and dacryocystitis	ICD-9-CM	Sumner2021
7717	Neonatal Candida infection	ICD-9-CM	Sumner2021
77181	Septicemia [sepsis] of newborn	ICD-9-CM	Sumner2021
77182	Urinary tract infection of newborn	ICD-9-CM	Sumner2021
77183	Bacteremia of newborn	ICD-9-CM	Sumner2021
77189	Other infections specific to the perinatal period	ICD-9-CM	Sumner2021
7720	Fetal blood loss	ICD-9-CM	Sumner2021
77210	Intraventricular hemorrhage unspecified grade	ICD-9-CM	Sumner2021
77211	Intraventricular hemorrhage, grade I	ICD-9-CM	Sumner2021
77212	Intraventricular hemorrhage, grade II	ICD-9-CM	Sumner2021
77213	Intraventricular hemorrhage, grade III	ICD-9-CM	Sumner2021
77214	Intraventricular hemorrhage, grade IV	ICD-9-CM	Sumner2021
7722	Subarachnoid hemorrhage of fetus or newborn	ICD-9-CM	Sumner2021
7723	Umbilical hemorrhage after birth	ICD-9-CM	Sumner2021
7724	Gastrointestinal hemorrhage of fetus or newborn	ICD-9-CM	Sumner2021
7725	Adrenal hemorrhage of fetus or newborn	ICD-9-CM	Sumner2021
7726	Cutaneous hemorrhage of fetus or newborn	ICD-9-CM	Sumner2021
7728	Other specified hemorrhage of fetus or newborn	ICD-9-CM	Sumner2021
7729	Unspecified hemorrhage of newborn	ICD-9-CM	Sumner2021
7730	Hemolytic disease of fetus or newborn due to Rh isoimmunization	ICD-9-CM	Sumner2021
7731	Hemolytic disease of fetus or newborn due to ABO isoimmunization	ICD-9-CM	Sumner2021
7732	Hemolytic disease of fetus or newborn due to other and unspecified isoimmunization	ICD-9-CM	Sumner2021
7733	Hydrops fetalis due to isoimmunization	ICD-9-CM	Sumner2021
7734	Kernicterus of fetus or newborn due to isoimmunization	ICD-9-CM	Sumner2021
7735	Late anemia of fetus or newborn due to isoimmunization	ICD-9-CM	Sumner2021
7740	Perinatal jaundice from hereditary hemolytic anemias	ICD-9-CM	Sumner2021
7741	Perinatal jaundice from other excessive hemolysis	ICD-9-CM	Sumner2021
7742	Neonatal jaundice associated with preterm delivery	ICD-9-CM	Sumner2021
77430	Neonatal jaundice due to delayed conjugation, cause unspecified	ICD-9-CM	Sumner2021
77431	Neonatal jaundice due to delayed conjugation in diseases classified elsewhere	ICD-9-CM	Sumner2021
77439	Other neonatal jaundice due to delayed conjugation from other causes	ICD-9-CM	Sumner2021
7744	Perinatal jaundice due to hepatocellular damage	ICD-9-CM	Sumner2021
7745	Perinatal jaundice from other causes	ICD-9-CM	Sumner2021
7746	Unspecified fetal and neonatal jaundice	ICD-9-CM	Sumner2021
7747	Kernicterus of fetus or newborn not due to isoimmunization	ICD-9-CM	Sumner2021
7750	Syndrome of "infant of a diabetic mother"	ICD-9-CM	Sumner2021
7751	Neonatal diabetes mellitus	ICD-9-CM	Sumner2021
7752	Neonatal myasthenia gravis	ICD-9-CM	Sumner2021
7753	Neonatal thyrotoxicosis	ICD-9-CM	Sumner2021
7754	Hypocalcemia and hypomagnesemia of newborn	ICD-9-CM	Sumner2021
7755	Other transitory neonatal electrolyte disturbances	ICD-9-CM	Sumner2021
7756	Neonatal hypoglycemia	ICD-9-CM	Sumner2021
7757	Late metabolic acidosis of newborn	ICD-9-CM	Sumner2021
77581	Other acidosis of newborn	ICD-9-CM	Sumner2021
77589	Other neonatal endocrine and metabolic disturbances	ICD-9-CM	Sumner2021
7759	Unspecified endocrine and metabolic disturbances specific to the fetus and newborn	ICD-9-CM	Sumner2021
7760	Hemorrhagic disease of newborn	ICD-9-CM	Sumner2021
7761	Transient neonatal thrombocytopenia	ICD-9-CM	Sumner2021
7762	Disseminated intravascular coagulation in newborn	ICD-9-CM	Sumner2021
7763	Other transient neonatal disorders of coagulation	ICD-9-CM	Sumner2021
7764	Polycythemia neonatorum	ICD-9-CM	Sumner2021
7765	Congenital anemia	ICD-9-CM	Sumner2021
7766	Anemia of prematurity	ICD-9-CM	Sumner2021
7767	Transient neonatal neutropenia	ICD-9-CM	Sumner2021
7768	Other specified transient hematological disorders of fetus or newborn	ICD-9-CM	Sumner2021
7769	Unspecified hematological disorder specific to newborn	ICD-9-CM	Sumner2021
7771	Meconium obstruction in fetus or newborn	ICD-9-CM	Sumner2021
7772	Intestinal obstruction in newborn due to inspissated milk	ICD-9-CM	Sumner2021
7773	Hematemesis and melena of newborn due to swallowed maternal blood	ICD-9-CM	Sumner2021
7774	Transitory ileus of newborn	ICD-9-CM	Sumner2021
77750	Necrotizing enterocolitis in newborn, unspecified	ICD-9-CM	Sumner2021
77751	Stage I necrotizing enterocolitis in newborn	ICD-9-CM	Sumner2021
77752	Stage II necrotizing enterocolitis in newborn	ICD-9-CM	Sumner2021
77753	Stage III necrotizing enterocolitis in newborn	ICD-9-CM	Sumner2021
7776	Perinatal intestinal perforation	ICD-9-CM	Sumner2021
7778	Other specified perinatal disorders of digestive system	ICD-9-CM	Sumner2021
7779	Unspecified perinatal disorder of digestive system	ICD-9-CM	Sumner2021
7780	Hydrops fetalis not due to isoimmunization	ICD-9-CM	Sumner2021
7781	Sclerema neonatorum	ICD-9-CM	Sumner2021
7782	Cold injury syndrome of newborn	ICD-9-CM	Sumner2021
7783	Other hypothermia of newborn	ICD-9-CM	Sumner2021
7784	Other disturbances of temperature regulation of newborn	ICD-9-CM	Sumner2021
7785	Other and unspecified edema of newborn	ICD-9-CM	Sumner2021
7786	Congenital hydrocele	ICD-9-CM	Sumner2021
7787	Breast engorgement in newborn	ICD-9-CM	Sumner2021
7788	Other specified conditions involving the integument of fetus and newborn	ICD-9-CM	Sumner2021
7789	Unspecified condition involving the integument and temperature regulation of fetus and newborn	ICD-9-CM	Sumner2021
7790	Convulsions in newborn	ICD-9-CM	Sumner2021
7791	Other and unspecified cerebral irritability in newborn	ICD-9-CM	Sumner2021
7792	Cerebral depression, coma, and other abnormal cerebral signs in fetus or newborn	ICD-9-CM	Sumner2021
77931	Feeding problems in newborn	ICD-9-CM	Sumner2021
77932	Bilious vomiting in newborn	ICD-9-CM	Sumner2021
77933	Other vomiting in newborn	ICD-9-CM	Sumner2021
77934	Failure to thrive in newborn	ICD-9-CM	Sumner2021
7794	Drug reactions and intoxications specific to newborn	ICD-9-CM	Sumner2021
7795	Drug withdrawal syndrome in newborn	ICD-9-CM	Sumner2021
7796	Termination of pregnancy (fetus)	ICD-9-CM	Sumner2021
7797	Periventricular leukomalacia	ICD-9-CM	Sumner2021
77981	Neonatal bradycardia	ICD-9-CM	Sumner2021
77982	Neonatal tachycardia	ICD-9-CM	Sumner2021
77983	Delayed separation of umbilical cord	ICD-9-CM	Sumner2021
77984	Meconium staining	ICD-9-CM	Sumner2021
77985	Cardiac arrest of newborn	ICD-9-CM	Sumner2021
77989	Other specified conditions originating in the perinatal period	ICD-9-CM	Sumner2021
7799	Unspecified condition originating in the perinatal period	ICD-9-CM	Sumner2021
O0281	Inappropriate change in quantitative human chorionic gonadotropin (hCG) in early pregnancy	ICD-10-CM	Sarayani2020
O032	Embolism following incomplete spontaneous abortion	ICD-10-CM	Sarayani2020
O0330	Unspecified complication following incomplete spontaneous abortion	ICD-10-CM	Sarayani2020
O0331	Shock following incomplete spontaneous abortion	ICD-10-CM	Sarayani2020
O0333	Metabolic disorder following incomplete spontaneous abortion	ICD-10-CM	Sarayani2020
O0335	Other venous complications following incomplete spontaneous abortion	ICD-10-CM	Sarayani2020
O0336	Cardiac arrest following incomplete spontaneous abortion	ICD-10-CM	Sarayani2020
O0338	Urinary tract infection following incomplete spontaneous abortion	ICD-10-CM	Sarayani2020
O037	Embolism following complete or unspecified spontaneous abortion	ICD-10-CM	Sarayani2020
O0380	Unspecified complication following complete or unspecified spontaneous abortion	ICD-10-CM	Sarayani2020
O0381	Shock following complete or unspecified spontaneous abortion	ICD-10-CM	Sarayani2020
O0383	Metabolic disorder following complete or unspecified spontaneous abortion	ICD-10-CM	Sarayani2020
O0385	Other venous complications following complete or unspecified spontaneous abortion	ICD-10-CM	Sarayani2020
O0386	Cardiac arrest following complete or unspecified spontaneous abortion	ICD-10-CM	Sarayani2020
O0388	Urinary tract infection following complete or unspecified spontaneous abortion	ICD-10-CM	Sarayani2020
O045	Genital tract and pelvic infection following (induced) termination of pregnancy	ICD-10-CM	Sarayani2020
O047	Embolism following (induced) termination of pregnancy	ICD-10-CM	Sarayani2020
O0481	Shock following (induced) termination of pregnancy	ICD-10-CM	Sarayani2020
O0483	Metabolic disorder following (induced) termination of pregnancy	ICD-10-CM	Sarayani2020
O0485	Other venous complications following (induced) termination of pregnancy	ICD-10-CM	Sarayani2020
O0486	Cardiac arrest following (induced) termination of pregnancy	ICD-10-CM	Sarayani2020
O0488	Urinary tract infection following (induced) termination of pregnancy	ICD-10-CM	Sarayani2020
O0900	Supervision of pregnancy with history of infertility, unspecified trimester	ICD-10-CM	Sarayani2020
O0901	Supervision of pregnancy with history of infertility, first trimester	ICD-10-CM	Sarayani2020
O0902	Supervision of pregnancy with history of infertility, second trimester	ICD-10-CM	Sarayani2020
O0903	Supervision of pregnancy with history of infertility, third trimester	ICD-10-CM	Sarayani2020
O0910	Supervision of pregnancy with history of ectopic pregnancy, unspecified trimester	ICD-10-CM	Sarayani2020
O0911	Supervision of pregnancy with history of ectopic pregnancy, first trimester	ICD-10-CM	Sarayani2020
O0912	Supervision of pregnancy with history of ectopic pregnancy, second trimester	ICD-10-CM	Sarayani2020
O0913	Supervision of pregnancy with history of ectopic pregnancy, third trimester	ICD-10-CM	Sarayani2020
O09211	Supervision of pregnancy with history of pre-term labor, first trimester	ICD-10-CM	Sarayani2020
O09212	Supervision of pregnancy with history of pre-term labor, second trimester	ICD-10-CM	Sarayani2020
O09213	Supervision of pregnancy with history of pre-term labor, third trimester	ICD-10-CM	Sarayani2020
O09219	Supervision of pregnancy with history of pre-term labor, unspecified trimester	ICD-10-CM	Sarayani2020
O09291	Supervision of pregnancy with other poor reproductive or obstetric history, first trimester	ICD-10-CM	Sarayani2020
O09292	Supervision of pregnancy with other poor reproductive or obstetric history, second trimester	ICD-10-CM	Sarayani2020
O09293	Supervision of pregnancy with other poor reproductive or obstetric history, third trimester	ICD-10-CM	Sarayani2020
O09299	Supervision of pregnancy with other poor reproductive or obstetric history, unspecified trimester	ICD-10-CM	Sarayani2020
O0930	Supervision of pregnancy with insufficient antenatal care, unspecified trimester	ICD-10-CM	Sarayani2020
O0931	Supervision of pregnancy with insufficient antenatal care, first trimester	ICD-10-CM	Sarayani2020
O0932	Supervision of pregnancy with insufficient antenatal care, second trimester	ICD-10-CM	Sarayani2020
O0933	Supervision of pregnancy with insufficient antenatal care, third trimester	ICD-10-CM	Sarayani2020
O0940	Supervision of pregnancy with grand multiparity, unspecified trimester	ICD-10-CM	Sarayani2020
O0941	Supervision of pregnancy with grand multiparity, first trimester	ICD-10-CM	Sarayani2020
O0942	Supervision of pregnancy with grand multiparity, second trimester	ICD-10-CM	Sarayani2020
O0943	Supervision of pregnancy with grand multiparity, third trimester	ICD-10-CM	Sarayani2020
O09511	Supervision of elderly primigravida, first trimester	ICD-10-CM	Sarayani2020
O09512	Supervision of elderly primigravida, second trimester	ICD-10-CM	Sarayani2020
O09513	Supervision of elderly primigravida, third trimester	ICD-10-CM	Sarayani2020
O09519	Supervision of elderly primigravida, unspecified trimester	ICD-10-CM	Sarayani2020
O09521	Supervision of elderly multigravida, first trimester	ICD-10-CM	Sarayani2020
O09522	Supervision of elderly multigravida, second trimester	ICD-10-CM	Sarayani2020
O09523	Supervision of elderly multigravida, third trimester	ICD-10-CM	Sarayani2020
O09529	Supervision of elderly multigravida, unspecified trimester	ICD-10-CM	Sarayani2020
O09611	Supervision of young primigravida, first trimester	ICD-10-CM	Sarayani2020
O09612	Supervision of young primigravida, second trimester	ICD-10-CM	Sarayani2020
O09613	Supervision of young primigravida, third trimester	ICD-10-CM	Sarayani2020
O09619	Supervision of young primigravida, unspecified trimester	ICD-10-CM	Sarayani2020
O09621	Supervision of young multigravida, first trimester	ICD-10-CM	Sarayani2020
O09622	Supervision of young multigravida, second trimester	ICD-10-CM	Sarayani2020
O09623	Supervision of young multigravida, third trimester	ICD-10-CM	Sarayani2020
O09629	Supervision of young multigravida, unspecified trimester	ICD-10-CM	Sarayani2020
O0970	Supervision of high risk pregnancy due to social problems, unspecified trimester	ICD-10-CM	Sarayani2020
O0971	Supervision of high risk pregnancy due to social problems, first trimester	ICD-10-CM	Sarayani2020
O0972	Supervision of high risk pregnancy due to social problems, second trimester	ICD-10-CM	Sarayani2020
O0973	Supervision of high risk pregnancy due to social problems, third trimester	ICD-10-CM	Sarayani2020
O09811	Supervision of pregnancy resulting from assisted reproductive technology, first trimester	ICD-10-CM	Sarayani2020
O09812	Supervision of pregnancy resulting from assisted reproductive technology, second trimester	ICD-10-CM	Sarayani2020
O09813	Supervision of pregnancy resulting from assisted reproductive technology, third trimester	ICD-10-CM	Sarayani2020
O09819	Supervision of pregnancy resulting from assisted reproductive technology, unspecified trimester	ICD-10-CM	Sarayani2020
O09821	Supervision of pregnancy with history of in utero procedure during previous pregnancy, first trimester	ICD-10-CM	Sarayani2020
O09822	Supervision of pregnancy with history of in utero procedure during previous pregnancy, second trimester	ICD-10-CM	Sarayani2020
O09823	Supervision of pregnancy with history of in utero procedure during previous pregnancy, third trimester	ICD-10-CM	Sarayani2020
O09829	Supervision of pregnancy with history of in utero procedure during previous pregnancy, unspecified trimester	ICD-10-CM	Sarayani2020
O09891	Supervision of other high risk pregnancies, first trimester	ICD-10-CM	Sarayani2020
O09892	Supervision of other high risk pregnancies, second trimester	ICD-10-CM	Sarayani2020
O09893	Supervision of other high risk pregnancies, third trimester	ICD-10-CM	Sarayani2020
O09899	Supervision of other high risk pregnancies, unspecified trimester	ICD-10-CM	Sarayani2020
O0990	Supervision of high risk pregnancy, unspecified, unspecified trimester	ICD-10-CM	Sarayani2020
O0991	Supervision of high risk pregnancy, unspecified, first trimester	ICD-10-CM	Sarayani2020
O0992	Supervision of high risk pregnancy, unspecified, second trimester	ICD-10-CM	Sarayani2020
O0993	Supervision of high risk pregnancy, unspecified, third trimester	ICD-10-CM	Sarayani2020
O09A0	Supervision of pregnancy with history of molar pregnancy, unspecified trimester	ICD-10-CM	Sarayani2020
O09A1	Supervision of pregnancy with history of molar pregnancy, first trimester	ICD-10-CM	Sarayani2020
O09A2	Supervision of pregnancy with history of molar pregnancy, second trimester	ICD-10-CM	Sarayani2020
O09A3	Supervision of pregnancy with history of molar pregnancy, third trimester	ICD-10-CM	Sarayani2020
O1002	Pre-existing essential hypertension complicating childbirth	ICD-10-CM	Sarayani2020
O1012	Pre-existing hypertensive heart disease complicating childbirth	ICD-10-CM	Sarayani2020
O1022	Pre-existing hypertensive chronic kidney disease complicating childbirth	ICD-10-CM	Sarayani2020
O1032	Pre-existing hypertensive heart and chronic kidney disease complicating childbirth	ICD-10-CM	Sarayani2020
O1042	Pre-existing secondary hypertension complicating childbirth	ICD-10-CM	Sarayani2020
O1092	Unspecified pre-existing hypertension complicating childbirth	ICD-10-CM	Sarayani2020
O114	Pre-existing hypertension with pre-eclampsia, complicating childbirth	ICD-10-CM	Sarayani2020
O1204	Gestational edema, complicating childbirth	ICD-10-CM	Sarayani2020
O1214	Gestational proteinuria, complicating childbirth	ICD-10-CM	Sarayani2020
O1224	Gestational edema with proteinuria, complicating childbirth	ICD-10-CM	Sarayani2020
O134	Gestational [pregnancy-induced] hypertension without significant proteinuria, complicating childbirth	ICD-10-CM	Sarayani2020
O1404	Mild to moderate pre-eclampsia, complicating childbirth	ICD-10-CM	Sarayani2020
O1414	Severe pre-eclampsia complicating childbirth	ICD-10-CM	Sarayani2020
O1424	HELLP syndrome, complicating childbirth	ICD-10-CM	Sarayani2020
O1494	Unspecified pre-eclampsia, complicating childbirth	ICD-10-CM	Sarayani2020
O164	Unspecified maternal hypertension, complicating childbirth	ICD-10-CM	Sarayani2020
O2402	Pre-existing type 1 diabetes mellitus, in childbirth	ICD-10-CM	Sarayani2020
O2412	Pre-existing type 2 diabetes mellitus, in childbirth	ICD-10-CM	Sarayani2020
O2432	Unspecified pre-existing diabetes mellitus in childbirth	ICD-10-CM	Sarayani2020
O24420	Gestational diabetes mellitus in childbirth, diet controlled	ICD-10-CM	Sarayani2020
O24424	Gestational diabetes mellitus in childbirth, insulin controlled	ICD-10-CM	Sarayani2020
O24425	Gestational diabetes mellitus in childbirth, controlled by oral hypoglycemic drugs	ICD-10-CM	Sarayani2020
O24429	Gestational diabetes mellitus in childbirth, unspecified control	ICD-10-CM	Sarayani2020
O2482	Other pre-existing diabetes mellitus in childbirth	ICD-10-CM	Sarayani2020
O2492	Unspecified diabetes mellitus in childbirth	ICD-10-CM	Sarayani2020
O252	Malnutrition in childbirth	ICD-10-CM	Sarayani2020
O2662	Liver and biliary tract disorders in childbirth	ICD-10-CM	Sarayani2020
O2672	Subluxation of symphysis (pubis) in childbirth	ICD-10-CM	Sarayani2020
O4202	Full-term premature rupture of membranes, onset of labor within 24 hours of rupture	ICD-10-CM	Sarayani2020
O4212	Full-term premature rupture of membranes, onset of labor more than 24 hours following rupture	ICD-10-CM	Sarayani2020
O4292	Full-term premature rupture of membranes, unspecified as to length of time between rupture and onset of labor	ICD-10-CM	Sarayani2020
O670	Intrapartum hemorrhage with coagulation defect	ICD-10-CM	Sarayani2020
O678	Other intrapartum hemorrhage	ICD-10-CM	Sarayani2020
O679	Intrapartum hemorrhage, unspecified	ICD-10-CM	Sarayani2020
O700	First degree perineal laceration during delivery	ICD-10-CM	Sarayani2020
O701	Second degree perineal laceration during delivery	ICD-10-CM	Sarayani2020
O7020	Third degree perineal laceration during delivery, unspecified	ICD-10-CM	Sarayani2020
O7021	Third degree perineal laceration during delivery, IIIa	ICD-10-CM	Sarayani2020
O7022	Third degree perineal laceration during delivery, IIIb	ICD-10-CM	Sarayani2020
O7023	Third degree perineal laceration during delivery, IIIc	ICD-10-CM	Sarayani2020
O703	Fourth degree perineal laceration during delivery	ICD-10-CM	Sarayani2020
O704	Anal sphincter tear complicating delivery, not associated with third degree laceration	ICD-10-CM	Sarayani2020
O709	Perineal laceration during delivery, unspecified	ICD-10-CM	Sarayani2020
O740	Aspiration pneumonitis due to anesthesia during labor and delivery	ICD-10-CM	Sarayani2020
O741	Other pulmonary complications of anesthesia during labor and delivery	ICD-10-CM	Sarayani2020
O742	Cardiac complications of anesthesia during labor and delivery	ICD-10-CM	Sarayani2020
O743	Central nervous system complications of anesthesia during labor and delivery	ICD-10-CM	Sarayani2020
O744	Toxic reaction to local anesthesia during labor and delivery	ICD-10-CM	Sarayani2020
O745	Spinal and epidural anesthesia-induced headache during labor and delivery	ICD-10-CM	Sarayani2020
O746	Other complications of spinal and epidural anesthesia during labor and delivery	ICD-10-CM	Sarayani2020
O747	Failed or difficult intubation for anesthesia during labor and delivery	ICD-10-CM	Sarayani2020
O748	Other complications of anesthesia during labor and delivery	ICD-10-CM	Sarayani2020
O749	Complication of anesthesia during labor and delivery, unspecified	ICD-10-CM	Sarayani2020
O750	Maternal distress during labor and delivery	ICD-10-CM	Sarayani2020
O751	Shock during or following labor and delivery	ICD-10-CM	Sarayani2020
O7581	Maternal exhaustion complicating labor and delivery	ICD-10-CM	Sarayani2020
O7589	Other specified complications of labor and delivery	ICD-10-CM	Sarayani2020
O759	Complication of labor and delivery, unspecified	ICD-10-CM	Sarayani2020
O76	Abnormality in fetal heart rate and rhythm complicating labor and delivery	ICD-10-CM	Sarayani2020
O771	Fetal stress in labor or delivery due to drug administration	ICD-10-CM	Sarayani2020
O80	Encounter for full-term uncomplicated delivery	ICD-10-CM	Sarayani2020;Moll2021
O82	Encounter for cesarean delivery without indication	ICD-10-CM	Sarayani2020
O8802	Air embolism in childbirth	ICD-10-CM	Sarayani2020
O8812	Amniotic fluid embolism in childbirth	ICD-10-CM	Sarayani2020
O8822	Thromboembolism in childbirth	ICD-10-CM	Sarayani2020
O8832	Pyemic and septic embolism in childbirth	ICD-10-CM	Sarayani2020
O8882	Other embolism in childbirth	ICD-10-CM	Sarayani2020
O9802	Tuberculosis complicating childbirth	ICD-10-CM	Sarayani2020
O9812	Syphilis complicating childbirth	ICD-10-CM	Sarayani2020
O9822	Gonorrhea complicating childbirth	ICD-10-CM	Sarayani2020
O9842	Viral hepatitis complicating childbirth	ICD-10-CM	Sarayani2020
O9852	Other viral diseases complicating childbirth	ICD-10-CM	Sarayani2020
O9862	Protozoal diseases complicating childbirth	ICD-10-CM	Sarayani2020
O9872	Human immunodeficiency virus [HIV] disease complicating childbirth	ICD-10-CM	Sarayani2020
O9882	Other maternal infectious and parasitic diseases complicating childbirth	ICD-10-CM	Sarayani2020
O9892	Unspecified maternal infectious and parasitic disease complicating childbirth	ICD-10-CM	Sarayani2020
O9912	Other diseases of the blood and blood-forming organs and certain disorders involving the immune mechanism complicating childbirth	ICD-10-CM	Sarayani2020
O99214	Obesity complicating childbirth	ICD-10-CM	Sarayani2020
O99284	Endocrine, nutritional and metabolic diseases complicating childbirth	ICD-10-CM	Sarayani2020
O99314	Alcohol use complicating childbirth	ICD-10-CM	Sarayani2020
O99324	Drug use complicating childbirth	ICD-10-CM	Sarayani2020
O99334	Smoking (tobacco) complicating childbirth	ICD-10-CM	Sarayani2020
O99344	Other mental disorders complicating childbirth	ICD-10-CM	Sarayani2020
O99354	Diseases of the nervous system complicating childbirth	ICD-10-CM	Sarayani2020
O9942	Diseases of the circulatory system complicating childbirth	ICD-10-CM	Sarayani2020
O9952	Diseases of the respiratory system complicating childbirth	ICD-10-CM	Sarayani2020
O9962	Diseases of the digestive system complicating childbirth	ICD-10-CM	Sarayani2020
O9972	Diseases of the skin and subcutaneous tissue complicating childbirth	ICD-10-CM	Sarayani2020
O99814	Abnormal glucose complicating childbirth	ICD-10-CM	Sarayani2020
O99824	Streptococcus B carrier state complicating childbirth	ICD-10-CM	Sarayani2020
O99834	Other infection carrier state complicating childbirth	ICD-10-CM	Sarayani2020
O99844	Bariatric surgery status complicating childbirth	ICD-10-CM	Sarayani2020
O9A12	Malignant neoplasm complicating childbirth	ICD-10-CM	Sarayani2020
O9A22	Injury, poisoning and certain other consequences of external causes complicating childbirth	ICD-10-CM	Sarayani2020
O9A32	Physical abuse complicating childbirth	ICD-10-CM	Sarayani2020
O9A42	Sexual abuse complicating childbirth	ICD-10-CM	Sarayani2020
O9A52	Psychological abuse complicating childbirth	ICD-10-CM	Sarayani2020
V220	Supervision of normal first pregnancy	ICD-9-CM	Macdonald2019;Sarayani2020;Sumner2021
V221	Supervision of other normal pregnancy	ICD-9-CM	Macdonald2019;Sarayani2020;Sumner2021
V222	Pregnant state, incidental	ICD-9-CM	Macdonald2019;Sarayani2020;Sumner2021
V230	Supervision of high-risk pregnancy with history of infertility	ICD-9-CM	Macdonald2019;Sarayani2020;Sumner2021
V231	Supervision of high-risk pregnancy with history of trophoblastic disease	ICD-9-CM	Macdonald2019;Sarayani2020;Sumner2021
V232	Supervision of high-risk pregnancy with history of abortion	ICD-9-CM	Macdonald2019;Sarayani2020;Sumner2021
V233	Supervision of high-risk pregnancy with grand multiparity	ICD-9-CM	Macdonald2019;Sarayani2020;Sumner2021
V2341	Pregnancy with history of pre-term labor	ICD-9-CM	Macdonald2019;Sumner2021
V2342	Pregnancy with history of ectopic pregnancy	ICD-9-CM	Macdonald2019;Sumner2021
V2349	Pregnancy with other poor obstetric history	ICD-9-CM	Macdonald2019;Sumner2021
V235	Supervision of high-risk pregnancy with other poor reproductive history	ICD-9-CM	Macdonald2019;Sarayani2020;Sumner2021
V237	Supervision of high-risk pregnancy with insufficient prenatal care	ICD-9-CM	Macdonald2019;Sarayani2020;Sumner2021
V2381	Supervision of high-risk pregnancy with elderly primigravida	ICD-9-CM	Macdonald2019;Sarayani2020;Sumner2021
V2382	Supervision of high-risk pregnancy with elderly multigravida	ICD-9-CM	Macdonald2019;Sarayani2020;Sumner2021
V2383	Supervision of high-risk pregnancy with young primigravida	ICD-9-CM	Macdonald2019;Sarayani2020;Sumner2021
V2384	Supervision of high-risk pregnancy with young multigravida	ICD-9-CM	Macdonald2019;Sarayani2020;Sumner2021
V2385	Pregnancy resulting from assisted reproductive technology	ICD-9-CM	Macdonald2019;Sumner2021
V2386	Pregnancy with history of in utero procedure during previous pregnancy	ICD-9-CM	Macdonald2019;Sumner2021
V2387	Pregnancy with inconclusive fetal viability	ICD-9-CM	Macdonald2019;Sumner2021
V2389	Supervision of other high-risk pregnancy	ICD-9-CM	Macdonald2019;Sarayani2020;Sumner2021
V239	Supervision of unspecified high-risk pregnancy	ICD-9-CM	Macdonald2019;Sumner2021
V240	Postpartum care and examination immediately after delivery	ICD-9-CM	Sumner2021
V241	Postpartum care and examination of lactating mother	ICD-9-CM	Sumner2021
V242	Routine postpartum follow-up	ICD-9-CM	Sumner2021
V280	Antenatal screening for chromosomal anomalies by amniocentesis	ICD-9-CM	Macdonald2019;Sumner2021
V281	Antenatal screening for raised alpha-fetoprotein levels in amniotic fluid	ICD-9-CM	Macdonald2019;Sumner2021
V282	Other antenatal screening based on amniocentesis	ICD-9-CM	Macdonald2019;Sumner2021
V283	Encounter for routine screening for malformation using ultrasonics	ICD-9-CM	Macdonald2019;Sarayani2020;Sumner2021
V284	Antenatal screening for fetal growth retardation using ultrasonics	ICD-9-CM	Macdonald2019;Sumner2021
V285	Antenatal screening for isoimmunization	ICD-9-CM	Macdonald2019;Sumner2021
V286	Antenatal screening for Streptococcus B	ICD-9-CM	Macdonald2019;Sumner2021
V2881	Encounter for fetal anatomic survey	ICD-9-CM	Macdonald2019;Sumner2021
V2882	Encounter for screening for risk of pre-term labor	ICD-9-CM	Macdonald2019;Sumner2021
V2889	Other specified antenatal screening	ICD-9-CM	Macdonald2019;Sumner2021
V289	Unspecified antenatal screening	ICD-9-CM	Macdonald2019;Sumner2021
V301	Single liveborn, born before admission to hospital	ICD-9-CM	Macdonald2019;Sarayani2020;Sumner2021
V302	Single liveborn, born outside hospital and not hospitalized	ICD-9-CM	Macdonald2019;Sarayani2020;Sumner2021
V311	Twin birth, mate liveborn, born before admission to hospital	ICD-9-CM	Macdonald2019;Sarayani2020;Sumner2021
V312	Twin birth, mate liveborn, born outside hospital and not hospitalized	ICD-9-CM	Macdonald2019;Sarayani2020;Sumner2021
V321	Twin birth, mate stillborn, born before admission to hospital	ICD-9-CM	Macdonald2019;Sarayani2020;Sumner2021
V322	Twin birth, mate stillborn, born outside hospital and not hospitalized	ICD-9-CM	Macdonald2019;Sarayani2020;Sumner2021
V331	Twin birth, unspecified whether mate liveborn or stillborn, born before admission to hospital	ICD-9-CM	Macdonald2019;Sarayani2020;Sumner2021
V332	Twin birth, unspecified whether mate liveborn or stillborn, born outside hospital and not hospitalized	ICD-9-CM	Macdonald2019;Sarayani2020;Sumner2021
V341	Other multiple birth (three or more), mates all liveborn, born before admission to hospital	ICD-9-CM	Macdonald2019;Sarayani2020;Sumner2021
V342	Other multiple birth (three or more), mates all liveborn, born outside hospital and not hospitalized	ICD-9-CM	Macdonald2019;Sarayani2020;Sumner2021
V351	Other multiple birth (three or more), mates all stillborn, born before admission to hospital	ICD-9-CM	Macdonald2019;Sarayani2020;Sumner2021
V352	Other multiple birth (three or more), mates all stillborn, born outside of hospital and not hospitalized	ICD-9-CM	Macdonald2019;Sarayani2020;Sumner2021
V361	Other multiple birth (three or more), mates liveborn and stillborn, born before admission to hospital	ICD-9-CM	Macdonald2019;Sarayani2020;Sumner2021
V362	Other multiple birth (three or more), mates liveborn and stillborn, born outside hospital and not hospitalized	ICD-9-CM	Macdonald2019;Sarayani2020;Sumner2021
V371	Other multiple birth (three or more), unspecified whether mates liveborn or stillborn, born before admission to hospital	ICD-9-CM	Macdonald2019;Sarayani2020;Sumner2021
V372	Other multiple birth (three or more), unspecified whether mates liveborn or stillborn, born outside of hospital	ICD-9-CM	Macdonald2019;Sarayani2020;Sumner2021
V391	Liveborn, unspecified whether single, twin or multiple, born before admission to hospital	ICD-9-CM	Macdonald2019;Sarayani2020;Sumner2021
V392	Liveborn, unspecified whether single, twin or multiple, born outside hospital and not hospitalized	ICD-9-CM	Macdonald2019;Sarayani2020;Sumner2021
V616	Illegitimacy or illegitimate pregnancy	ICD-9-CM	Macdonald2019;Sumner2021
V617	Other unwanted pregnancy	ICD-9-CM	Macdonald2019;Sumner2021
V7242	Pregnancy examination or test, positive result	ICD-9-CM	Sarayani2020;Sumner2021;Macdonald2019
V9100	Twin gestation, unspecified number of placenta, unspecified number of amniotic sacs	ICD-9-CM	Macdonald2019;Sumner2021
V9101	Twin gestation, monochorionic/monoamniotic (one placenta, one amniotic sac)	ICD-9-CM	Macdonald2019;Sumner2021
V9102	Twin gestation, monochorionic/diamniotic (one placenta, two amniotic sacs)	ICD-9-CM	Macdonald2019;Sumner2021
V9103	Twin gestation, dichorionic/diamniotic (two placentae, two amniotic sacs)	ICD-9-CM	Macdonald2019;Sumner2021
V9109	Twin gestation, unable to determine number of placenta and number of amniotic sacs	ICD-9-CM	Macdonald2019;Sumner2021
V9110	Triplet gestation, unspecified number of placenta and unspecified number of amniotic sacs	ICD-9-CM	Macdonald2019;Sumner2021
V9111	Triplet gestation, with two or more monochorionic fetuses	ICD-9-CM	Macdonald2019;Sumner2021
V9112	Triplet gestation, with two or more monoamniotic fetuses	ICD-9-CM	Macdonald2019;Sumner2021
V9119	Triplet gestation, unable to determine number of placenta and number of amniotic sacs	ICD-9-CM	Macdonald2019;Sumner2021
V9120	Quadruplet gestation, unspecified number of placenta and unspecified number of amniotic sacs	ICD-9-CM	Macdonald2019;Sumner2021
V9121	Quadruplet gestation, with two or more monochorionic fetuses	ICD-9-CM	Macdonald2019;Sumner2021
V9122	Quadruplet gestation, with two or more monoamniotic fetuses	ICD-9-CM	Macdonald2019;Sumner2021
V9129	Quadruplet gestation, unable to determine number of placenta and number of amniotic sacs	ICD-9-CM	Macdonald2019;Sumner2021
V9190	Other specified multiple gestation, unspecified number of placenta and unspecified number of amniotic sacs	ICD-9-CM	Macdonald2019;Sumner2021
V9191	Other specified multiple gestation, with two or more monochorionic fetuses	ICD-9-CM	Macdonald2019;Sumner2021
V9192	Other specified multiple gestation, with two or more monoamniotic fetuses	ICD-9-CM	Macdonald2019;Sumner2021
V9199	Other specified multiple gestation, unable to determine number of placenta and number of amniotic sacs	ICD-9-CM	Macdonald2019;Sumner2021
Z3201	Encounter for pregnancy test, result positive	ICD-10-CM	Sarayani2020
Z332	Encounter for elective termination of pregnancy	ICD-10-CM	Sarayani2020
Z3400	Encounter for supervision of normal first pregnancy, unspecified trimester	ICD-10-CM	Sarayani2020
Z3401	Encounter for supervision of normal first pregnancy, first trimester	ICD-10-CM	Sarayani2020
Z3402	Encounter for supervision of normal first pregnancy, second trimester	ICD-10-CM	Sarayani2020
Z3403	Encounter for supervision of normal first pregnancy, third trimester	ICD-10-CM	Sarayani2020
Z3480	Encounter for supervision of other normal pregnancy, unspecified trimester	ICD-10-CM	Sarayani2020
Z3481	Encounter for supervision of other normal pregnancy, first trimester	ICD-10-CM	Sarayani2020
Z3482	Encounter for supervision of other normal pregnancy, second trimester	ICD-10-CM	Sarayani2020
Z3483	Encounter for supervision of other normal pregnancy, third trimester	ICD-10-CM	Sarayani2020
Z3490	Encounter for supervision of normal pregnancy, unspecified, unspecified trimester	ICD-10-CM	Sarayani2020
Z3491	Encounter for supervision of normal pregnancy, unspecified, first trimester	ICD-10-CM	Sarayani2020
Z3492	Encounter for supervision of normal pregnancy, unspecified, second trimester	ICD-10-CM	Sarayani2020
Z3493	Encounter for supervision of normal pregnancy, unspecified, third trimester	ICD-10-CM	Sarayani2020
Z363	Encounter for antenatal screening for malformations-Screening for a suspected anomaly	ICD-10-CM	Sarayani2020

## Sheet: procedures
Code	Description - ECT	Type	Definition
743	Removal of extratubal ectopic pregnancy	ICD9_proc	Macdonald2019;Sarayani2020
6662	Salpingectomy with removal of tubal pregnancy	ICD9_proc	Macdonald2019;Sarayani2020
10D27ZZ	Extraction of products of conception, ectopic, via natural or artificial opening	ICD-10-PCS	Sarayani2020;Moll2021
10D28ZZ	Extraction of Products of Conception, Ectopic, Via Natural or Artificial Opening Endoscopic	ICD-10-PCS	Sarayani2020;Moll2021
10T20ZZ	Resection of Products of Conception, Ectopic, Open Approach	ICD-10-PCS	Sarayani2020;Moll2021
10T23ZZ	Resection of Products of Conception, Ectopic, Percutaneous Approach	ICD-10-PCS	Sarayani2020;Moll2021
10T24ZZ	Resection of Products of Conception, Ectopic, Percutaneous Endoscopic Approach	ICD-10-PCS	Sarayani2020;Moll2021
10T27ZZ	Resection of products of conception, ectopic, via natural or artificial opening	ICD-10-PCS	Moll2021;Sarayani2020
10T28ZZ	Resection of products of conception, ectopic, via natural or artificial opening endoscopic	ICD-10-PCS	Moll2021;Sarayani2020
59100	Surgical treatment of ectopic pregnancy: tubal or ovarian, requiring salpingectomy and/or oophorectomy, abdominal or vaginal approach	CPT	Moll2021		Moll coded as HCPCS
59120	Surgical treatment of ectopic pregnancy: tubal or ovarian, without salpingectomy and/or oophorectomy	CPT	Macdonald2019;Sarayani2020;Moll2021		Moll coded as HCPCS; Sarayani group: Specific ectopic pregnancy procedures
59121	Surgical treatment of ectopic pregnancy: abdominal pregnancy	CPT	Macdonald2019;Sarayani2020;Moll2021		Moll coded as HCPCS; Sarayani group: Specific ectopic pregnancy procedures
59130	Surgical treatment of ectopic pregnancy: interstitial, uterine pregnancy requiring total hysterectomy	CPT	Macdonald2019;Sarayani2020;Moll2021		Moll coded as HCPCS; Sarayani group: Specific ectopic pregnancy procedures
59135	Surgical treatment of ectopic pregnancy: interstitial, uterine pregnancy with partial resection of uterus	CPT	Macdonald2019;Sarayani2020;Moll2021		Moll coded as HCPCS; Sarayani group: Specific ectopic pregnancy procedures
59136	Surgical treatment of ectopic pregnancy: cervical, with evacuation	CPT	Macdonald2019;Sarayani2020;Moll2021		Moll coded as HCPCS; Sarayani group: Specific ectopic pregnancy procedures
59140	Laparoscopic treatment of ectopic pregnancy: without salpingectomy and/or oophorectomy	CPT	Macdonald2019;Sarayani2020;Moll2021		Moll coded as HCPCS; Sarayani group: Specific ectopic pregnancy procedures
59150	Laparoscopic treatment of ectopic pregnancy: with salpingectomy and/or oophorectomy	CPT	Sarayani2020;Moll2021		Moll coded as HCPCS; Sarayani group: Specific ectopic pregnancy procedures
59151	Laparoscopic treatment of ectopic pregnancy; with salpingectomy and/or oophorectomy	CPT	Macdonald2019;Sarayani2020;Moll2021		Moll coded as HCPCS; Sarayani group: Specific ectopic pregnancy procedures
59870	Evacuation and curettage of uterus for hydatidiform mole	CPT	Macdonald2019/Moll2021		Moll original classification: HCPCS code/TRO trophoblastic and other abnormal products of conception
777	Ectopic pregnancy	DRG	Macdonald2019/Moll2021
Code	Description - ECTM	Type	Definition
6601	Salpingotomy	ICD9_proc	Sarayani2020	Extra unspecific procedures
6602	Salpingostomy	ICD9_proc	Sarayani2020	Extra unspecific procedures
6651	Removal of both fallopian tubes at same operative episode	ICD9_proc	Sarayani2020	Extra unspecific procedures
6652	Removal of remaining fallopian tube	ICD9_proc	Sarayani2020	Extra unspecific procedures
6661	Excision or destruction of lesion of fallopian tube	ICD9_proc	Sarayani2020	Extra unspecific procedures
6663	Bilateral partial salpingectomy, not otherwise specified	ICD9_proc	Sarayani2020	Extra unspecific procedures
6669	Other partial salpingectomy	ICD9_proc	Sarayani2020	Extra unspecific procedures
6672	Salpingo-oophorostomy	ICD9_proc	Sarayani2020	Extra unspecific procedures
6673	Salpingo-salpingostomy	ICD9_proc	Sarayani2020	Extra unspecific procedures
0U15075	Bypass Right Fallopian Tube to Right Fallopian Tube with Autologous Tissue Substitute, Open Approach	ICD-10-PCS	Sarayani2020	Extra unspecific procedures
0U15076	Bypass Right Fallopian Tube to Left Fallopian Tube with Autologous Tissue Substitute, Open Approach	ICD-10-PCS	Sarayani2020	Extra unspecific procedures
0U150J5	Bypass Right Fallopian Tube to Right Fallopian Tube with Synthetic Substitute, Open Approach	ICD-10-PCS	Sarayani2020	Extra unspecific procedures
0U150J6	Bypass Right Fallopian Tube to Left Fallopian Tube with Synthetic Substitute, Open Approach	ICD-10-PCS	Sarayani2020	Extra unspecific procedures
0U150K5	Bypass Right Fallopian Tube to Right Fallopian Tube with Nonautologous Tissue Substitute, Open Approach	ICD-10-PCS	Sarayani2020	Extra unspecific procedures
0U150K6	Bypass Right Fallopian Tube to Left Fallopian Tube with Nonautologous Tissue Substitute, Open Approach	ICD-10-PCS	Sarayani2020	Extra unspecific procedures
0U150Z5	Bypass Right Fallopian Tube to Right Fallopian Tube, Open Approach	ICD-10-PCS	Sarayani2020	Extra unspecific procedures
0U150Z6	Bypass Right Fallopian Tube to Left Fallopian Tube, Open Approach	ICD-10-PCS	Sarayani2020	Extra unspecific procedures
0U15475	Bypass Right Fallopian Tube to Right Fallopian Tube with Autologous Tissue Substitute, Percutaneous Endoscopic Approach	ICD-10-PCS	Sarayani2020	Extra unspecific procedures
0U15476	Bypass Right Fallopian Tube to Left Fallopian Tube with Autologous Tissue Substitute, Percutaneous Endoscopic Approach	ICD-10-PCS	Sarayani2020	Extra unspecific procedures
0U154J5	Bypass Right Fallopian Tube to Right Fallopian Tube with Synthetic Substitute, Percutaneous Endoscopic Approach	ICD-10-PCS	Sarayani2020	Extra unspecific procedures
0U154J6	Bypass Right Fallopian Tube to Left Fallopian Tube with Synthetic Substitute, Percutaneous Endoscopic Approach	ICD-10-PCS	Sarayani2020	Extra unspecific procedures
0U154K5	Bypass Right Fallopian Tube to Right Fallopian Tube with Nonautologous Tissue Substitute, Percutaneous Endoscopic Approach	ICD-10-PCS	Sarayani2020	Extra unspecific procedures
0U154K6	Bypass Right Fallopian Tube to Left Fallopian Tube with Nonautologous Tissue Substitute, Percutaneous Endoscopic Approach	ICD-10-PCS	Sarayani2020	Extra unspecific procedures
0U154Z5	Bypass Right Fallopian Tube to Right Fallopian Tube, Percutaneous Endoscopic Approach	ICD-10-PCS	Sarayani2020	Extra unspecific procedures
0U154Z6	Bypass Right Fallopian Tube to Left Fallopian Tube, Percutaneous Endoscopic Approach	ICD-10-PCS	Sarayani2020	Extra unspecific procedures
0U16075	Bypass Left Fallopian Tube to Right Fallopian Tube with Autologous Tissue Substitute, Open Approach	ICD-10-PCS	Sarayani2020	Extra unspecific procedures
0U16076	Bypass Left Fallopian Tube to Left Fallopian Tube with Autologous Tissue Substitute, Open Approach	ICD-10-PCS	Sarayani2020	Extra unspecific procedures
0U160J5	Bypass Left Fallopian Tube to Right Fallopian Tube with Synthetic Substitute, Open Approach	ICD-10-PCS	Sarayani2020	Extra unspecific procedures
0U160J6	Bypass Left Fallopian Tube to Left Fallopian Tube with Synthetic Substitute, Open Approach	ICD-10-PCS	Sarayani2020	Extra unspecific procedures
0U160K5	Bypass Left Fallopian Tube to Right Fallopian Tube with Nonautologous Tissue Substitute, Open Approach	ICD-10-PCS	Sarayani2020	Extra unspecific procedures
0U160K6	Bypass Left Fallopian Tube to Left Fallopian Tube with Nonautologous Tissue Substitute, Open Approach	ICD-10-PCS	Sarayani2020	Extra unspecific procedures
0U160Z5	Bypass Left Fallopian Tube to Right Fallopian Tube, Open Approach	ICD-10-PCS	Sarayani2020	Extra unspecific procedures
0U160Z6	Bypass Left Fallopian Tube to Left Fallopian Tube, Open Approach	ICD-10-PCS	Sarayani2020	Extra unspecific procedures
0U16475	Bypass Left Fallopian Tube to Right Fallopian Tube with Autologous Tissue Substitute, Percutaneous Endoscopic Approach	ICD-10-PCS	Sarayani2020	Extra unspecific procedures
0U16476	Bypass Left Fallopian Tube to Left Fallopian Tube with Autologous Tissue Substitute, Percutaneous Endoscopic Approach	ICD-10-PCS	Sarayani2020	Extra unspecific procedures
0U164J5	Bypass Left Fallopian Tube to Right Fallopian Tube with Synthetic Substitute, Percutaneous Endoscopic Approach	ICD-10-PCS	Sarayani2020	Extra unspecific procedures
0U164J6	Bypass Left Fallopian Tube to Left Fallopian Tube with Synthetic Substitute, Percutaneous Endoscopic Approach	ICD-10-PCS	Sarayani2020	Extra unspecific procedures
0U164K5	Bypass Left Fallopian Tube to Right Fallopian Tube with Nonautologous Tissue Substitute, Percutaneous Endoscopic Approach	ICD-10-PCS	Sarayani2020	Extra unspecific procedures
0U164K6	Bypass Left Fallopian Tube to Left Fallopian Tube with Nonautologous Tissue Substitute, Percutaneous Endoscopic Approach	ICD-10-PCS	Sarayani2020	Extra unspecific procedures
0U164Z5	Bypass Left Fallopian Tube to Right Fallopian Tube, Percutaneous Endoscopic Approach	ICD-10-PCS	Sarayani2020	Extra unspecific procedures
0U164Z6	Bypass Left Fallopian Tube to Left Fallopian Tube, Percutaneous Endoscopic Approach	ICD-10-PCS	Sarayani2020	Extra unspecific procedures
0U550ZZ	Destruction of Right Fallopian Tube, Open Approach	ICD-10-PCS	Sarayani2020	Extra unspecific procedures
0U553ZZ	Destruction of Right Fallopian Tube, Percutaneous Approach	ICD-10-PCS	Sarayani2020	Extra unspecific procedures
0U554ZZ	Destruction of Right Fallopian Tube, Percutaneous Endoscopic Approach	ICD-10-PCS	Sarayani2020	Extra unspecific procedures
0U557ZZ	Destruction of Right Fallopian Tube, Via Natural or Artificial Opening	ICD-10-PCS	Sarayani2020	Extra unspecific procedures
0U558ZZ	Destruction of Right Fallopian Tube, Via Natural or Artificial Opening Endoscopic	ICD-10-PCS	Sarayani2020	Extra unspecific procedures
0U560ZZ	Destruction of Left Fallopian Tube, Open Approach	ICD-10-PCS	Sarayani2020	Extra unspecific procedures
0U563ZZ	Destruction of Left Fallopian Tube, Percutaneous Approach	ICD-10-PCS	Sarayani2020	Extra unspecific procedures
0U564ZZ	Destruction of Left Fallopian Tube, Percutaneous Endoscopic Approach	ICD-10-PCS	Sarayani2020	Extra unspecific procedures
0U567ZZ	Destruction of Left Fallopian Tube, Via Natural or Artificial Opening	ICD-10-PCS	Sarayani2020	Extra unspecific procedures
0U568ZZ	Destruction of Left Fallopian Tube, Via Natural or Artificial Opening Endoscopic	ICD-10-PCS	Sarayani2020	Extra unspecific procedures
0U570ZZ	Destruction of Bilateral Fallopian Tubes, Open Approach	ICD-10-PCS	Sarayani2020	Extra unspecific procedures
0U573ZZ	Destruction of Bilateral Fallopian Tubes, Percutaneous Approach	ICD-10-PCS	Sarayani2020	Extra unspecific procedures
0U574ZZ	Destruction of Bilateral Fallopian Tubes, Percutaneous Endoscopic Approach	ICD-10-PCS	Sarayani2020	Extra unspecific procedures
0U577ZZ	Destruction of Bilateral Fallopian Tubes, Via Natural or Artificial Opening	ICD-10-PCS	Sarayani2020	Extra unspecific procedures
0U578ZZ	Destruction of Bilateral Fallopian Tubes, Via Natural or Artificial Opening Endoscopic	ICD-10-PCS	Sarayani2020	Extra unspecific procedures
0U9500Z	Drainage of Right Fallopian Tube with Drainage Device, Open Approach	ICD-10-PCS	Sarayani2020	Extra unspecific procedures
0U950ZZ	Drainage of Right Fallopian Tube, Open Approach	ICD-10-PCS	Sarayani2020	Extra unspecific procedures
0U9540Z	Drainage of Right Fallopian Tube with Drainage Device, Percutaneous Endoscopic Approach	ICD-10-PCS	Sarayani2020	Extra unspecific procedures
0U9570Z	Drainage of Right Fallopian Tube with Drainage Device, Via Natural or Artificial Opening	ICD-10-PCS	Sarayani2020	Extra unspecific procedures
0U9580Z	Drainage of Right Fallopian Tube with Drainage Device, Via Natural or Artificial Opening Endoscopic	ICD-10-PCS	Sarayani2020	Extra unspecific procedures
0U9600Z	Drainage of Left Fallopian Tube with Drainage Device, Open Approach	ICD-10-PCS	Sarayani2020	Extra unspecific procedures
0U960ZZ	Drainage of Left Fallopian Tube, Open Approach	ICD-10-PCS	Sarayani2020	Extra unspecific procedures
0U9640Z	Drainage of Left Fallopian Tube with Drainage Device, Percutaneous Endoscopic Approach	ICD-10-PCS	Sarayani2020	Extra unspecific procedures
0U9670Z	Drainage of Left Fallopian Tube with Drainage Device, Via Natural or Artificial Opening	ICD-10-PCS	Sarayani2020	Extra unspecific procedures
0U9680Z	Drainage of Left Fallopian Tube with Drainage Device, Via Natural or Artificial Opening Endoscopic	ICD-10-PCS	Sarayani2020	Extra unspecific procedures
0U9700Z	Drainage of Bilateral Fallopian Tubes with Drainage Device, Open Approach	ICD-10-PCS	Sarayani2020	Extra unspecific procedures
0U970ZZ	Drainage of Bilateral Fallopian Tubes, Open Approach	ICD-10-PCS	Sarayani2020	Extra unspecific procedures
0U9740Z	Drainage of Bilateral Fallopian Tubes with Drainage Device, Percutaneous Endoscopic Approach	ICD-10-PCS	Sarayani2020	Extra unspecific procedures
0U9770Z	Drainage of Bilateral Fallopian Tubes with Drainage Device, Via Natural or Artificial Opening	ICD-10-PCS	Sarayani2020	Extra unspecific procedures
0U9780Z	Drainage of Bilateral Fallopian Tubes with Drainage Device, Via Natural or Artificial Opening Endoscopic	ICD-10-PCS	Sarayani2020	Extra unspecific procedures
0UB50ZZ	Excision of Right Fallopian Tube, Open Approach	ICD-10-PCS	Sarayani2020	Extra unspecific procedures
0UB50ZZ	Excision of Right Fallopian Tube, Open Approach	ICD-10-PCS	Sarayani2020	Extra unspecific procedures
0UB53ZZ	Excision of Right Fallopian Tube, Percutaneous Approach	ICD-10-PCS	Sarayani2020	Extra unspecific procedures
0UB53ZZ	Excision of Right Fallopian Tube, Percutaneous Approach	ICD-10-PCS	Sarayani2020	Extra unspecific procedures
0UB54ZZ	Excision of Right Fallopian Tube, Percutaneous Endoscopic Approach	ICD-10-PCS	Sarayani2020	Extra unspecific procedures
0UB54ZZ	Excision of Right Fallopian Tube, Percutaneous Endoscopic Approach	ICD-10-PCS	Sarayani2020	Extra unspecific procedures
0UB57ZZ	Excision of Right Fallopian Tube, Via Natural or Artificial Opening	ICD-10-PCS	Sarayani2020	Extra unspecific procedures
0UB57ZZ	Excision of Right Fallopian Tube, Via Natural or Artificial Opening	ICD-10-PCS	Sarayani2020	Extra unspecific procedures
0UB58ZZ	Excision of Right Fallopian Tube, Via Natural or Artificial Opening Endoscopic	ICD-10-PCS	Sarayani2020	Extra unspecific procedures
0UB58ZZ	Excision of Right Fallopian Tube, Via Natural or Artificial Opening Endoscopic	ICD-10-PCS	Sarayani2020	Extra unspecific procedures
0UB60ZZ	Excision of Left Fallopian Tube, Open Approach	ICD-10-PCS	Sarayani2020	Extra unspecific procedures
0UB60ZZ	Excision of Left Fallopian Tube, Open Approach	ICD-10-PCS	Sarayani2020	Extra unspecific procedures
0UB63ZZ	Excision of Left Fallopian Tube, Percutaneous Approach	ICD-10-PCS	Sarayani2020	Extra unspecific procedures
0UB63ZZ	Excision of Left Fallopian Tube, Percutaneous Approach	ICD-10-PCS	Sarayani2020	Extra unspecific procedures
0UB64ZZ	Excision of Left Fallopian Tube, Percutaneous Endoscopic Approach	ICD-10-PCS	Sarayani2020	Extra unspecific procedures
0UB64ZZ	Excision of Left Fallopian Tube, Percutaneous Endoscopic Approach	ICD-10-PCS	Sarayani2020	Extra unspecific procedures
0UB67ZZ	Excision of Left Fallopian Tube, Via Natural or Artificial Opening	ICD-10-PCS	Sarayani2020	Extra unspecific procedures
0UB67ZZ	Excision of Left Fallopian Tube, Via Natural or Artificial Opening	ICD-10-PCS	Sarayani2020	Extra unspecific procedures
0UB68ZZ	Excision of Left Fallopian Tube, Via Natural or Artificial Opening Endoscopic	ICD-10-PCS	Sarayani2020	Extra unspecific procedures
0UB68ZZ	Excision of Left Fallopian Tube, Via Natural or Artificial Opening Endoscopic	ICD-10-PCS	Sarayani2020	Extra unspecific procedures
0UB70ZZ	Excision of Bilateral Fallopian Tubes, Open Approach	ICD-10-PCS	Sarayani2020	Extra unspecific procedures
0UB73ZZ	Excision of Bilateral Fallopian Tubes, Percutaneous Approach	ICD-10-PCS	Sarayani2020	Extra unspecific procedures
0UB74ZZ	Excision of Bilateral Fallopian Tubes, Percutaneous Endoscopic Approach	ICD-10-PCS	Sarayani2020	Extra unspecific procedures
0UB77ZZ	Excision of Bilateral Fallopian Tubes, Via Natural or Artificial Opening	ICD-10-PCS	Sarayani2020	Extra unspecific procedures
0UB78ZZ	Excision of Bilateral Fallopian Tubes, Via Natural or Artificial Opening Endoscopic	ICD-10-PCS	Sarayani2020	Extra unspecific procedures
0UC50ZZ	Extirpation of Matter from Right Fallopian Tube, Open Approach	ICD-10-PCS	Sarayani2020	Extra unspecific procedures
0UC53ZZ	Extirpation of Matter from Right Fallopian Tube, Percutaneous Approach	ICD-10-PCS	Sarayani2020	Extra unspecific procedures
0UC54ZZ	Extirpation of Matter from Right Fallopian Tube, Percutaneous Endoscopic Approach	ICD-10-PCS	Sarayani2020	Extra unspecific procedures
0UC57ZZ	Extirpation of Matter from Right Fallopian Tube, Via Natural or Artificial Opening	ICD-10-PCS	Sarayani2020	Extra unspecific procedures
0UC58ZZ	Extirpation of Matter from Right Fallopian Tube, Via Natural or Artificial Opening Endoscopic	ICD-10-PCS	Sarayani2020	Extra unspecific procedures
0UC60ZZ	Extirpation of Matter from Left Fallopian Tube, Open Approach	ICD-10-PCS	Sarayani2020	Extra unspecific procedures
0UC63ZZ	Extirpation of Matter from Left Fallopian Tube, Percutaneous Approach	ICD-10-PCS	Sarayani2020	Extra unspecific procedures
0UC64ZZ	Extirpation of Matter from Left Fallopian Tube, Percutaneous Endoscopic Approach	ICD-10-PCS	Sarayani2020	Extra unspecific procedures
0UC67ZZ	Extirpation of Matter from Left Fallopian Tube, Via Natural or Artificial Opening	ICD-10-PCS	Sarayani2020	Extra unspecific procedures
0UC68ZZ	Extirpation of Matter from Left Fallopian Tube, Via Natural or Artificial Opening Endoscopic	ICD-10-PCS	Sarayani2020	Extra unspecific procedures
0UC70ZZ	Extirpation of Matter from Bilateral Fallopian Tubes, Open Approach	ICD-10-PCS	Sarayani2020	Extra unspecific procedures
0UC73ZZ	Extirpation of Matter from Bilateral Fallopian Tubes, Percutaneous Approach	ICD-10-PCS	Sarayani2020	Extra unspecific procedures
0UC74ZZ	Extirpation of Matter from Bilateral Fallopian Tubes, Percutaneous Endoscopic Approach	ICD-10-PCS	Sarayani2020	Extra unspecific procedures
0UC77ZZ	Extirpation of Matter from Bilateral Fallopian Tubes, Via Natural or Artificial Opening	ICD-10-PCS	Sarayani2020	Extra unspecific procedures
0UC78ZZ	Extirpation of Matter from Bilateral Fallopian Tubes, Via Natural or Artificial Opening Endoscopic	ICD-10-PCS	Sarayani2020	Extra unspecific procedures
0UH80YZ	Insertion of Other Device into Fallopian Tube, Open Approach	ICD-10-PCS	Sarayani2020	Extra unspecific procedures
0UH83YZ	Insertion of Other Device into Fallopian Tube, Percutaneous Approach	ICD-10-PCS	Sarayani2020	Extra unspecific procedures
0UH84YZ	Insertion of Other Device into Fallopian Tube, Percutaneous Endoscopic Approach	ICD-10-PCS	Sarayani2020	Extra unspecific procedures
0UP800Z	Removal of Drainage Device from Fallopian Tube, Open Approach	ICD-10-PCS	Sarayani2020	Extra unspecific procedures
0UP803Z	Removal of Infusion Device from Fallopian Tube, Open Approach	ICD-10-PCS	Sarayani2020	Extra unspecific procedures
0UP807Z	Removal of Autologous Tissue Substitute from Fallopian Tube, Open Approach	ICD-10-PCS	Sarayani2020	Extra unspecific procedures
0UP80CZ	Removal of Extraluminal Device from Fallopian Tube, Open Approach	ICD-10-PCS	Sarayani2020	Extra unspecific procedures
0UP80DZ	Removal of Intraluminal Device from Fallopian Tube, Open Approach	ICD-10-PCS	Sarayani2020	Extra unspecific procedures
0UP80KZ	Removal of Nonautologous Tissue Substitute from Fallopian Tube, Open Approach	ICD-10-PCS	Sarayani2020	Extra unspecific procedures
0UP80YZ	Removal of Other Device from Fallopian Tube, Open Approach	ICD-10-PCS	Sarayani2020	Extra unspecific procedures
0UP830Z	Removal of Drainage Device from Fallopian Tube, Percutaneous Approach	ICD-10-PCS	Sarayani2020	Extra unspecific procedures
0UP833Z	Removal of Infusion Device from Fallopian Tube, Percutaneous Approach	ICD-10-PCS	Sarayani2020	Extra unspecific procedures
0UP837Z	Removal of Autologous Tissue Substitute from Fallopian Tube, Percutaneous Approach	ICD-10-PCS	Sarayani2020	Extra unspecific procedures
0UP83CZ	Removal of Extraluminal Device from Fallopian Tube, Percutaneous Approach	ICD-10-PCS	Sarayani2020	Extra unspecific procedures
0UP83DZ	Removal of Intraluminal Device from Fallopian Tube, Percutaneous Approach	ICD-10-PCS	Sarayani2020	Extra unspecific procedures
0UP83KZ	Removal of Nonautologous Tissue Substitute from Fallopian Tube, Percutaneous Approach	ICD-10-PCS	Sarayani2020	Extra unspecific procedures
0UP83YZ	Removal of Other Device from Fallopian Tube, Percutaneous Approach	ICD-10-PCS	Sarayani2020	Extra unspecific procedures
0UP840Z	Removal of Drainage Device from Fallopian Tube, Percutaneous Endoscopic Approach	ICD-10-PCS	Sarayani2020	Extra unspecific procedures
0UP843Z	Removal of Infusion Device from Fallopian Tube, Percutaneous Endoscopic Approach	ICD-10-PCS	Sarayani2020	Extra unspecific procedures
0UP847Z	Removal of Autologous Tissue Substitute from Fallopian Tube, Percutaneous Endoscopic Approach	ICD-10-PCS	Sarayani2020	Extra unspecific procedures
0UP84CZ	Removal of Extraluminal Device from Fallopian Tube, Percutaneous Endoscopic Approach	ICD-10-PCS	Sarayani2020	Extra unspecific procedures
0UP84DZ	Removal of Intraluminal Device from Fallopian Tube, Percutaneous Endoscopic Approach	ICD-10-PCS	Sarayani2020	Extra unspecific procedures
0UP84KZ	Removal of Nonautologous Tissue Substitute from Fallopian Tube, Percutaneous Endoscopic Approach	ICD-10-PCS	Sarayani2020	Extra unspecific procedures
0UP84YZ	Removal of Other Device from Fallopian Tube, Percutaneous Endoscopic Approach	ICD-10-PCS	Sarayani2020	Extra unspecific procedures
0UP877Z	Removal of Autologous Tissue Substitute from Fallopian Tube, Via Natural or Artificial Opening	ICD-10-PCS	Sarayani2020	Extra unspecific procedures
0UP87CZ	Removal of Extraluminal Device from Fallopian Tube, Via Natural or Artificial Opening	ICD-10-PCS	Sarayani2020	Extra unspecific procedures
0UP87KZ	Removal of Nonautologous Tissue Substitute from Fallopian Tube, Via Natural or Artificial Opening	ICD-10-PCS	Sarayani2020	Extra unspecific procedures
0UP887Z	Removal of Autologous Tissue Substitute from Fallopian Tube, Via Natural or Artificial Opening Endoscopic	ICD-10-PCS	Sarayani2020	Extra unspecific procedures
0UP88CZ	Removal of Extraluminal Device from Fallopian Tube, Via Natural or Artificial Opening Endoscopic	ICD-10-PCS	Sarayani2020	Extra unspecific procedures
0UP88KZ	Removal of Nonautologous Tissue Substitute from Fallopian Tube, Via Natural or Artificial Opening Endoscopic	ICD-10-PCS	Sarayani2020	Extra unspecific procedures
0UQ50ZZ	Repair Right Fallopian Tube, Open Approach	ICD-10-PCS	Sarayani2020	Extra unspecific procedures
0UQ53ZZ	Repair Right Fallopian Tube, Percutaneous Approach	ICD-10-PCS	Sarayani2020	Extra unspecific procedures
0UQ54ZZ	Repair Right Fallopian Tube, Percutaneous Endoscopic Approach	ICD-10-PCS	Sarayani2020	Extra unspecific procedures
0UQ57ZZ	Repair Right Fallopian Tube, Via Natural or Artificial Opening	ICD-10-PCS	Sarayani2020	Extra unspecific procedures
0UQ58ZZ	Repair Right Fallopian Tube, Via Natural or Artificial Opening Endoscopic	ICD-10-PCS	Sarayani2020	Extra unspecific procedures
0UQ60ZZ	Repair Left Fallopian Tube, Open Approach	ICD-10-PCS	Sarayani2020	Extra unspecific procedures
0UQ63ZZ	Repair Left Fallopian Tube, Percutaneous Approach	ICD-10-PCS	Sarayani2020	Extra unspecific procedures
0UQ64ZZ	Repair Left Fallopian Tube, Percutaneous Endoscopic Approach	ICD-10-PCS	Sarayani2020	Extra unspecific procedures
0UQ67ZZ	Repair Left Fallopian Tube, Via Natural or Artificial Opening	ICD-10-PCS	Sarayani2020	Extra unspecific procedures
0UQ68ZZ	Repair Left Fallopian Tube, Via Natural or Artificial Opening Endoscopic	ICD-10-PCS	Sarayani2020	Extra unspecific procedures
0UT50ZZ	Resection of Right Fallopian Tube, Open Approach	ICD-10-PCS	Sarayani2020	Extra unspecific procedures
0UT50ZZ	Resection of Right Fallopian Tube, Open Approach	ICD-10-PCS	Sarayani2020	Extra unspecific procedures
0UT54ZZ	Resection of Right Fallopian Tube, Percutaneous Endoscopic Approach	ICD-10-PCS	Sarayani2020	Extra unspecific procedures
0UT54ZZ	Resection of Right Fallopian Tube, Percutaneous Endoscopic Approach	ICD-10-PCS	Sarayani2020	Extra unspecific procedures
0UT57ZZ	Resection of Right Fallopian Tube, Via Natural or Artificial Opening	ICD-10-PCS	Sarayani2020	Extra unspecific procedures
0UT58ZZ	Resection of Right Fallopian Tube, Via Natural or Artificial Opening Endoscopic	ICD-10-PCS	Sarayani2020	Extra unspecific procedures
0UT5FZZ	Resection of Right Fallopian Tube, Via Natural or Artificial Opening With Percutaneous Endoscopic Assistance	ICD-10-PCS	Sarayani2020	Extra unspecific procedures
0UT60ZZ	Resection of Left Fallopian Tube, Open Approach	ICD-10-PCS	Sarayani2020	Extra unspecific procedures
0UT60ZZ	Resection of Left Fallopian Tube, Open Approach	ICD-10-PCS	Sarayani2020	Extra unspecific procedures
0UT64ZZ	Resection of Left Fallopian Tube, Percutaneous Endoscopic Approach	ICD-10-PCS	Sarayani2020	Extra unspecific procedures
0UT64ZZ	Resection of Left Fallopian Tube, Percutaneous Endoscopic Approach	ICD-10-PCS	Sarayani2020	Extra unspecific procedures
0UT67ZZ	Resection of Left Fallopian Tube, Via Natural or Artificial Opening	ICD-10-PCS	Sarayani2020	Extra unspecific procedures
0UT68ZZ	Resection of Left Fallopian Tube, Via Natural or Artificial Opening Endoscopic	ICD-10-PCS	Sarayani2020	Extra unspecific procedures
0UT6FZZ	Resection of Left Fallopian Tube, Via Natural or Artificial Opening With Percutaneous Endoscopic Assistance	ICD-10-PCS	Sarayani2020	Extra unspecific procedures
0UT70ZZ	Resection of Bilateral Fallopian Tubes, Open Approach	ICD-10-PCS	Sarayani2020	Extra unspecific procedures
0UT74ZZ	Resection of Bilateral Fallopian Tubes, Percutaneous Endoscopic Approach	ICD-10-PCS	Sarayani2020	Extra unspecific procedures
0UT77ZZ	Resection of Bilateral Fallopian Tubes, Via Natural or Artificial Opening	ICD-10-PCS	Sarayani2020	Extra unspecific procedures
0UT78ZZ	Resection of Bilateral Fallopian Tubes, Via Natural or Artificial Opening Endoscopic	ICD-10-PCS	Sarayani2020	Extra unspecific procedures
0UT7FZZ	Resection of Bilateral Fallopian Tubes, Via Natural or Artificial Opening With Percutaneous Endoscopic Assistance	ICD-10-PCS	Sarayani2020	Extra unspecific procedures
0UW800Z	Revision of Drainage Device in Fallopian Tube, Open Approach	ICD-10-PCS	Sarayani2020	Extra unspecific procedures
0UW803Z	Revision of Infusion Device in Fallopian Tube, Open Approach	ICD-10-PCS	Sarayani2020	Extra unspecific procedures
0UW807Z	Revision of Autologous Tissue Substitute in Fallopian Tube, Open Approach	ICD-10-PCS	Sarayani2020	Extra unspecific procedures
0UW80CZ	Revision of Extraluminal Device in Fallopian Tube, Open Approach	ICD-10-PCS	Sarayani2020	Extra unspecific procedures
0UW80DZ	Revision of Intraluminal Device in Fallopian Tube, Open Approach	ICD-10-PCS	Sarayani2020	Extra unspecific procedures
0UW80JZ	Revision of Synthetic Substitute in Fallopian Tube, Open Approach	ICD-10-PCS	Sarayani2020	Extra unspecific procedures
0UW80KZ	Revision of Nonautologous Tissue Substitute in Fallopian Tube, Open Approach	ICD-10-PCS	Sarayani2020	Extra unspecific procedures
0UW80YZ	Revision of Other Device in Fallopian Tube, Open Approach	ICD-10-PCS	Sarayani2020	Extra unspecific procedures
0UW830Z	Revision of Drainage Device in Fallopian Tube, Percutaneous Approach	ICD-10-PCS	Sarayani2020	Extra unspecific procedures
0UW833Z	Revision of Infusion Device in Fallopian Tube, Percutaneous Approach	ICD-10-PCS	Sarayani2020	Extra unspecific procedures
0UW837Z	Revision of Autologous Tissue Substitute in Fallopian Tube, Percutaneous Approach	ICD-10-PCS	Sarayani2020	Extra unspecific procedures
0UW83CZ	Revision of Extraluminal Device in Fallopian Tube, Percutaneous Approach	ICD-10-PCS	Sarayani2020	Extra unspecific procedures
0UW83DZ	Revision of Intraluminal Device in Fallopian Tube, Percutaneous Approach	ICD-10-PCS	Sarayani2020	Extra unspecific procedures
0UW83JZ	Revision of Synthetic Substitute in Fallopian Tube, Percutaneous Approach	ICD-10-PCS	Sarayani2020	Extra unspecific procedures
0UW83KZ	Revision of Nonautologous Tissue Substitute in Fallopian Tube, Percutaneous Approach	ICD-10-PCS	Sarayani2020	Extra unspecific procedures
0UW83YZ	Revision of Other Device in Fallopian Tube, Percutaneous Approach	ICD-10-PCS	Sarayani2020	Extra unspecific procedures
0UW840Z	Revision of Drainage Device in Fallopian Tube, Percutaneous Endoscopic Approach	ICD-10-PCS	Sarayani2020	Extra unspecific procedures
0UW843Z	Revision of Infusion Device in Fallopian Tube, Percutaneous Endoscopic Approach	ICD-10-PCS	Sarayani2020	Extra unspecific procedures
0UW847Z	Revision of Autologous Tissue Substitute in Fallopian Tube, Percutaneous Endoscopic Approach	ICD-10-PCS	Sarayani2020	Extra unspecific procedures
0UW84CZ	Revision of Extraluminal Device in Fallopian Tube, Percutaneous Endoscopic Approach	ICD-10-PCS	Sarayani2020	Extra unspecific procedures
0UW84DZ	Revision of Intraluminal Device in Fallopian Tube, Percutaneous Endoscopic Approach	ICD-10-PCS	Sarayani2020	Extra unspecific procedures
0UW84JZ	Revision of Synthetic Substitute in Fallopian Tube, Percutaneous Endoscopic Approach	ICD-10-PCS	Sarayani2020	Extra unspecific procedures
0UW84KZ	Revision of Nonautologous Tissue Substitute in Fallopian Tube, Percutaneous Endoscopic Approach	ICD-10-PCS	Sarayani2020	Extra unspecific procedures
0UW84YZ	Revision of Other Device in Fallopian Tube, Percutaneous Endoscopic Approach	ICD-10-PCS	Sarayani2020	Extra unspecific procedures
0UW870Z	Revision of Drainage Device in Fallopian Tube, Via Natural or Artificial Opening	ICD-10-PCS	Sarayani2020	Extra unspecific procedures
0UW873Z	Revision of Infusion Device in Fallopian Tube, Via Natural or Artificial Opening	ICD-10-PCS	Sarayani2020	Extra unspecific procedures
0UW877Z	Revision of Autologous Tissue Substitute in Fallopian Tube, Via Natural or Artificial Opening	ICD-10-PCS	Sarayani2020	Extra unspecific procedures
0UW87CZ	Revision of Extraluminal Device in Fallopian Tube, Via Natural or Artificial Opening	ICD-10-PCS	Sarayani2020	Extra unspecific procedures
0UW87DZ	Revision of Intraluminal Device in Fallopian Tube, Via Natural or Artificial Opening	ICD-10-PCS	Sarayani2020	Extra unspecific procedures
0UW87JZ	Revision of Synthetic Substitute in Fallopian Tube, Via Natural or Artificial Opening	ICD-10-PCS	Sarayani2020	Extra unspecific procedures
0UW87KZ	Revision of Nonautologous Tissue Substitute in Fallopian Tube, Via Natural or Artificial Opening	ICD-10-PCS	Sarayani2020	Extra unspecific procedures
0UW87YZ	Revision of Other Device in Fallopian Tube, Via Natural or Artificial Opening	ICD-10-PCS	Sarayani2020	Extra unspecific procedures
0UW880Z	Revision of Drainage Device in Fallopian Tube, Via Natural or Artificial Opening Endoscopic	ICD-10-PCS	Sarayani2020	Extra unspecific procedures
0UW883Z	Revision of Infusion Device in Fallopian Tube, Via Natural or Artificial Opening Endoscopic	ICD-10-PCS	Sarayani2020	Extra unspecific procedures
0UW887Z	Revision of Autologous Tissue Substitute in Fallopian Tube, Via Natural or Artificial Opening Endoscopic	ICD-10-PCS	Sarayani2020	Extra unspecific procedures
0UW88CZ	Revision of Extraluminal Device in Fallopian Tube, Via Natural or Artificial Opening Endoscopic	ICD-10-PCS	Sarayani2020	Extra unspecific procedures
0UW88DZ	Revision of Intraluminal Device in Fallopian Tube, Via Natural or Artificial Opening Endoscopic	ICD-10-PCS	Sarayani2020	Extra unspecific procedures
0UW88JZ	Revision of Synthetic Substitute in Fallopian Tube, Via Natural or Artificial Opening Endoscopic	ICD-10-PCS	Sarayani2020	Extra unspecific procedures
0UW88KZ	Revision of Nonautologous Tissue Substitute in Fallopian Tube, Via Natural or Artificial Opening Endoscopic	ICD-10-PCS	Sarayani2020	Extra unspecific procedures
0UW88YZ	Revision of Other Device in Fallopian Tube, Via Natural or Artificial Opening Endoscopic	ICD-10-PCS	Sarayani2020	Extra unspecific procedures
58661	Laparoscopy, surgical; with removal of adnexal structures (partial or total oophorectomy and/or salpingectomy)	CPT	Sarayani2020	Extra unspecific procedures
58673	Laparoscopy, surgical; with salpingostomy (salpingoneostomy)	CPT	Sarayani2020	Extra unspecific procedures
58700	Salpingectomy, complete or partial, unilateral or bilateral (separate procedure)	CPT	Sarayani2020	Extra unspecific procedures
58770	Salpingostomy (salpingoneostomy)	CPT	Sarayani2020	Extra unspecific procedures
J8610	Methotrexate; oral, 2.5 mg	HCPCS	Sarayani2020	Extra unspecific procedures
J9250	Methotrexate sodium, 5 mg	HCPCS	Sarayani2020	Extra unspecific procedures
J9260	Methotrexate sodium, 50 mg	HCPCS	Sarayani2020	Extra unspecific procedures
Code	Description - NOSDEL	Type	Definition
720	Low forceps operation	ICD9_proc	Macdonald2019;Sarayani2020
721	Low forceps operation with episiotomy	ICD9_proc	Macdonald2019;Sarayani2020
722	Mid forceps operation	ICD9_proc	Macdonald2019
723	High forceps operation	ICD9_proc	Macdonald2019;Sarayani2020
724	Forceps rotation of fetal head	ICD9_proc	Macdonald2019;Sarayani2020
725	Breech extraction	ICD9_proc	Macdonald2019;Sarayani2020
726	Forceps application to after coming head	ICD9_proc	Macdonald2019;Sarayani2020
728	Other specified instrumental delivery	ICD9_proc	Macdonald2019;Sarayani2020
729	Unspecified instrumental delivery	ICD9_proc	Macdonald2019;Sarayani2020
730	Artificial rupture of membrane	ICD9_proc	Macdonald2019;Sarayani2020
731	Other surgical induction of labor	ICD9_proc	Macdonald2019;Sarayani2020
732	Internal and combined version and extraction	ICD9_proc	Macdonald2019;Sarayani2020
733	Failed forceps	ICD9_proc	Macdonald2019;Sarayani2020
734	Medical induction of labor	ICD9_proc	Macdonald2019;Sarayani2020
735	Manually assisted delivery	ICD9_proc	Macdonald2019;Sarayani2020
736	Episiotomy	ICD9_proc	Macdonald2019;Sarayani2020
738	Operations on fetus to facilitate delivery	ICD9_proc	Macdonald2019;Sarayani2020
739	Other operations assisting delivery	ICD9_proc	Macdonald2019;Sarayani2020
740	Classical cesarean section	ICD9_proc	Macdonald2019;Sarayani2020
741	Low cervical cesarean section	ICD9_proc	Macdonald2019;Sarayani2020
742	Extraperitoneal cesarean section	ICD9_proc	Macdonald2019;Sarayani2020
744	Cesarean section of other specified type	ICD9_proc	Macdonald2019;Sarayani2020
749	Cesarean section of unspecified type	ICD9_proc	Macdonald2019;Sarayani2020
754	Manual removal of retained placenta	ICD9_proc	Macdonald2019;Sarayani2020
7221	Mid forceps operation with episiotomy	ICD9_proc	Macdonald2019;Sarayani2020
7229	Other mid forceps operation	ICD9_proc	Macdonald2019;Sarayani2020
7231	High forceps operation with episiotomy	ICD9_proc	Macdonald2019;Sarayani2020
7239	Other high forceps operation	ICD9_proc	Macdonald2019;Sarayani2020
7251	Partial breech extraction with forceps to after coming head	ICD9_proc	Macdonald2019;Sarayani2020
7252	Other partial breech extraction	ICD9_proc	Macdonald2019;Sarayani2020
7253	Total breech extraction with forceps to after coming head	ICD9_proc	Macdonald2019;Sarayani2020
7254	Other total breech extraction	ICD9_proc	Macdonald2019;Sarayani2020
7271	Vacuum extraction with episiotomy	ICD9_proc	Macdonald2019
7279	Other vacuum extraction	ICD9_proc	Macdonald2019
7301	Induction of labor by artificial rupture of membranes	ICD9_proc	Macdonald2019
7309	Other artificial rupture of membranes	ICD9_proc	Macdonald2019
7322	Internal and combined version with extraction	ICD9_proc	Macdonald2019
7351	Manual rotation of fetal head	ICD9_proc	Macdonald2019;Sarayani2020
7359	Other manually assisted delivery	ICD9_proc	Macdonald2019;Sarayani2020
7391	External version assisting delivery	ICD9_proc	Macdonald2019;Sarayani2020
7392	Replacement of prolapsed umbilical cord	ICD9_proc	Macdonald2019;Sarayani2020
7393	Incision of cervix to assist delivery	ICD9_proc	Macdonald2019;Sarayani2020
7394	Pubiotomy to assist delivery	ICD9_proc	Macdonald2019;Sarayani2020
7399	Other operations assisting delivery	ICD9_proc	Macdonald2019;Sarayani2020
7499	Other cesarean section of unspecified type	ICD9_proc	Macdonald2019;Sarayani2020
0W8NXZZ	Division of Female Perineum, External Approach	ICD-10-PCS	Sarayani2020;Moll2021
10900ZC	Drainage of Amniotic Fluid, Therapeutic from Products of Conception, Open Approach	ICD-10-PCS	Sarayani2020
10903ZC	Drainage of Amniotic Fluid, Therapeutic from Products of Conception, Percutaneous Approach	ICD-10-PCS	Sarayani2020
10904ZC	Drainage of Amniotic Fluid, Therapeutic from Products of Conception, Percutaneous Endoscopic Approach	ICD-10-PCS	Sarayani2020
10907ZC	Drainage of Amniotic Fluid, Therapeutic from Products of Conception, Via Natural or Artificial Opening	ICD-10-PCS	Sarayani2020
10908ZC	Drainage of Amniotic Fluid, Therapeutic from Products of Conception, Via Natural or Artificial Opening Endoscopic	ICD-10-PCS	Sarayani2020
10D00Z0	Extraction of Products of Conception, High, Open Approach	ICD-10-PCS	Sarayani2020;Moll2021
10D00Z1	Extraction of Products of Conception, Low, Open Approach	ICD-10-PCS	Sarayani2020;Moll2021
10D00Z2	Extraction of Products of Conception, Extraperitoneal, Open Approach	ICD-10-PCS	Sarayani2020;Moll2021
10D07Z3	Extraction of Products of Conception, Low Forceps, Via Natural or Artificial Opening	ICD-10-PCS	Sarayani2020;Moll2021
10D07Z4	Extraction of Products of Conception, Mid Forceps, Via Natural or Artificial Opening	ICD-10-PCS	Sarayani2020;Moll2021
10D07Z5	Extraction of Products of Conception, High Forceps, Via Natural or Artificial Opening	ICD-10-PCS	Sarayani2020;Moll2021
10D07Z6	Extraction of Products of Conception, Vacuum, Via Natural or Artificial Opening	ICD-10-PCS	Sarayani2020;Moll2021
10D07Z7	Extraction of Products of Conception, Internal Version, Via Natural or Artificial Opening	ICD-10-PCS	Sarayani2020;Moll2021
10D07Z8	Extraction of Products of Conception, Other, Via Natural or Artificial Opening	ICD-10-PCS	Sarayani2020;Moll2021
10D17Z9	Manual Extraction of Products of Conception, Retained, Via Natural or Artificial Opening	ICD-10-PCS	Sarayani2020;Moll2021
10D17ZZ	Extraction of Products of Conception, Retained, Via Opening	ICD-10-PCS	Moll2021
10D18Z9	Manual Extraction of Products of Conception, Retained, Via Natural or Artificial Opening Endoscopic	ICD-10-PCS	Sarayani2020;Moll2021
10D18ZZ	Extraction of Products of Conception, Retained, Endo	ICD-10-PCS	Moll2021
10E0XZZ	Delivery of Products of Conception, External Approach	ICD-10-PCS	Sarayani2020;Moll2021
10S07ZZ	Reposition Products of Conception, Via Natural or Artificial Opening	ICD-10-PCS	Sarayani2020;Moll2021
7271	Vacuum extraction	ICD9_proc	Macdonald2019;Sarayani2020
7279	Other vacuum extraction	ICD9_proc	Sarayani2020
7301	Induction of labor by artificial rupture of membranes	ICD9_proc	Sarayani2020
7309	Other artificial rupture of membranes	ICD9_proc	Sarayani2020
7322	Internal and combined version with extraction	ICD9_proc	Sarayani2020
58611	Ligation or transection of fallopian tube(s) when done at the time of cesarean delivery or intra-abdominal surgery (not a separate procedure) (List separately in addition to code for primary procedure)	CPT	Sarayani2020
59050	Fetal monitoring during labor by consulting physician (ie, non-attending physician) with written report; supervision and interpretation	CPT	Moll2021	Moll original classification: Unknown
59051	Fetal monitoring during labor by consulting physician (ie, non-attending physician) with written report; interpretation only	CPT	Moll2021	Moll original classification: Unknown
59410	Vaginal delivery only (with or without episiotomy and/or forceps); including postpartum care	CPT	Macdonald2019/Moll2021	Moll original classification: Unknown
59414	Delivery of placenta (separate procedure)	CPT	Macdonald2019;Sarayani2020;Moll2021	Moll original classification: Unknown
59510	Routine obstetric care including antepartum care, cesarean delivery, and postpartum care	CPT	Sarayani2020;Macdonald2019
59514	Cesarean delivery only;	CPT	Macdonald2019;Sarayani2020;Moll2021	Moll original classification: Unknown
59515	Cesarean delivery only; including postpartum care	CPT	Macdonald2019/Moll2021	Moll original classification: Unknown
59525	Subtotal or total hysterectomy after cesarean delivery (List separately in addition to code for primary procedure)	CPT	Macdonald2019;Sarayani2020;Moll2021	Moll original classification: Unknown
59610	Routine obstetric care including antepartum care, vaginal delivery (with or without episiotomy, and/or forceps) and postpartum care, after previous cesarean delivery	CPT	Sarayani2020;Macdonald2019
59612	Vaginal delivery only, after previous cesarean delivery (with or without episiotomy and/or forceps)	CPT	Macdonald2019;Sarayani2020;Moll2021	Moll original classification: Unknown
59614	Vaginal delivery only, after previous cesarean delivery (with or without episiotomy and/or forceps) including postpartum care	CPT	Macdonald2019;Sarayani2020;Moll2021	Moll original classification: Unknown
59618	Routine obstetric care including antepartum care, cesarean delivery, and postpartum care, following attempted vaginal delivery after previous cesarean delivery	CPT	Sarayani2020
59620	Cesarean delivery only, following attempted vaginal delivery after previous cesarean delivery	CPT	Macdonald2019;Sarayani2020;Moll2021	Moll original classification: Unknown
59622	Cesarean delivery only, following attempted vaginal delivery after previous cesarean delivery; including postpartum care	CPT	Macdonald2019;Sarayani2020;Moll2021	Moll original classification: Unknown
99436	Attendance at delivery (when requested by delivering physician) and initial stabilization of newborn	CPT	Sarayani2020;Moll2021	Moll original classification: Unknown
99464	Attendance at delivery (when requested by the delivering physician or other qualified health care professional) and initial stabilization of newborn	CPT	Sarayani2020;Moll2021	Moll original classification: Unknown
01960	Anesthesia for vaginal delivery only	CPT	Macdonald2019;Sarayani2020;Moll2021	Moll original classification: Unknown
01961	Anesthesia for cesarean delivery only	CPT	Macdonald2019;Sarayani2020;Moll2021	Moll original classification: Unknown
01962	Anesthesia for urgent hysterectomy following delivery	CPT	Macdonald2019;Sarayani2020;Moll2021	Moll original classification: Unknown
01963	Anesthesia for cesarean hysterectomy without any labor analgesia/anesthesia care	CPT	Macdonald2019;Sarayani2020;Moll2021	Moll original classification: Unknown
01967	Neuraxial labor analgesia/anesthesia for planned vaginal delivery (this includes any repeat subarachnoid needle placement and drug injection and/or any necessary replacement of an epidural catheter during labor)	CPT	Macdonald2019;Sarayani2020;Moll2021	Moll original classification: Unknown
01968	Anesthesia for cesarean delivery following neuraxial labor analgesia/anesthesia (List separately in addition to code for primary procedure performed)	CPT	Macdonald2019;Sarayani2020;Moll2021	Moll original classification: Unknown
01969	Anesthesia for cesarean hysterectomy after neuraxial nerve anesthesia	CPT	Macdonald2019;Sarayani2020;Moll2021	Moll original classification: Unknown
59400	Routine obstetric care including antepartum care, vaginal delivery (with or without episiotomy, and/or forceps) and postpartum care	CPT	Macdonald2019;Sarayani2020
59409	Vaginal delivery only (with or without episiotomy and/or forceps);	CPT	Macdonald2019;Sarayani2020;Moll2021	Moll original classification: Unknown
99464	Under Delivery/Birthing Room Attendance and Resuscitation Services	CPT	Macdonald2019
G9356	Elective delivery or early induction performed	HCPCS	Moll2021	Moll original classification: Unknown
765	Cesarean section with cc/mcc	DRG	Macdonald2019
766	Cesarean section without cc/mcc	DRG	Macdonald2019
767	Vaginal delivery with sterilization and/or dilation and curettage	DRG	Macdonald2019
768	Vaginal delivery w O.R. procedure except sterilization and/or dilation and curettage	DRG	Macdonald2019
774	Vaginal delivery with complicating diagnoses	DRG	Macdonald2019
775	Vaginal delivery without complicating diagnoses	DRG	Macdonald2019
371	Uncomplicated cesarean section	DRG	Moll2021	Moll original classification: Unknown; DRG Before October 1, 2007 (https://hcup-us.ahrq.gov/reports/statbriefs/sb243-Severe-Maternal-Morbidity-Delivery-Trends-Disparities.jsp)
766	Uncomplicated cesarean section	DRG	Moll2021	Moll original classification: Unknown; MS-DRG On or after October 1, 2007
373	Uncomplicated vaginal delivery	DRG	Moll2021	Moll original classification: Unknown; DRG Before October 1, 2007
775	Uncomplicated vaginal delivery	DRG	Moll2021	Moll original classification: Unknown; MS-DRG On or after October 1, 2007
374	Uncomplicated vaginal delivery with sterilization and/or dilatation & curettage	DRG	Moll2021	Moll original classification: Unknown; DRG Before October 1, 2007
767	Uncomplicated vaginal delivery with sterilization and/or dilatation & curettage	DRG	Moll2021	Moll original classification: Unknown; MS-DRG On or after October 1, 2007
370	Complicated cesarean section	DRG	Moll2021	Moll original classification: Unknown; DRG Before October 1, 2007
765	Complicated cesarean section	DRG	Moll2021	Moll original classification: Unknown; MS-DRG On or after October 1, 2007
372	Complicated vaginal delivery	DRG	Moll2021	Moll original classification: Unknown; DRG Before October 1, 2007
774	Complicated vaginal delivery	DRG	Moll2021	Moll original classification: Unknown; MS-DRG On or after October 1, 2007
375	Vaginal delivery with operation room procedure except sterilization and/or dilatation & curettage	DRG	Moll2021	Moll original classification: Unknown; DRG Before October 1, 2007
768	Vaginal delivery with operation room procedure except sterilization and/or dilatation & curettage	DRG	Moll2021	Moll original classification: Unknown; MS-DRG On or after October 1, 2007
Code	Description - PREGM	Type	Definition
6902	Dilation and curettage following delivery or abortion	ICD9_proc	Macdonald2019
6952	Aspiration curettage following delivery or abortion	ICD9_proc	Macdonald2019
7321	Internal and combined version without extraction	ICD9_proc	Macdonald2019;Sarayani2020
751	Diagnostic amniocentesis	ICD9_proc	Macdonald2019
752	Intrauterine transfusion	ICD9_proc	Macdonald2019
7531	Amnioscopy	ICD9_proc	Macdonald2019
7532	Fetal EKG (scalp)	ICD9_proc	Macdonald2019
7533	Fetal blood sampling and biopsy	ICD9_proc	Macdonald2019
7534	Other fetal monitoring	ICD9_proc	Macdonald2019
7535	Other diagnostic procedures on fetus and amnion	ICD9_proc	Macdonald2019
7536	Correction of fetal defect	ICD9_proc	Macdonald2019
7537	Amnioinfusion	ICD9_proc	Macdonald2019
7538	Fetal pulse oximetry	ICD9_proc	Macdonald2019
36460	Venous Procedures	CPT	Macdonald2019
59000	Amniocentesis	CPT	Macdonald2019
59001	Amniocentesis	CPT	Macdonald2019
59015	Chorionic villus sampling, any method	CPT	Sarayani2020	Sarayani: prenatal procedure
83662	Fetal lung maturity assessment	CPT	Macdonald2019
83663	Fetal lung maturity assessment	CPT	Macdonald2019
01958	Anesthesia for Obstetric Procedures	CPT	Macdonald2019
59012	Under Antepartum and Fetal Invasive Services for Maternity Care and Delivery	CPT	Macdonald2019
59015	Under Antepartum and Fetal Invasive Services for Maternity Care and Delivery	CPT	Macdonald2019
59020	Antepartum and Fetal Invasive Services for Maternity Care and Delivery	CPT	Macdonald2019
59025	Under Antepartum and Fetal Invasive Services for Maternity Care and Delivery	CPT	Macdonald2019
59030	Under Antepartum and Fetal Invasive Services for Maternity Care and Delivery	CPT	Macdonald2019
59050	Fetal monitoring during labor by consulting physician (ie, non-attending physician) with written report	CPT	Macdonald2019
59051	Fetal monitoring during labor by consulting physician (ie, non-attending physician) with written report	CPT	Macdonald2019
59070	Antepartum and Fetal Invasive Services for Maternity Care and Delivery	CPT	Macdonald2019
59072	Antepartum and Fetal Invasive Services for Maternity Care and Delivery	CPT	Macdonald2019
59074	Antepartum and Fetal Invasive Services for Maternity Care and Delivery	CPT	Macdonald2019
59076	Antepartum and Fetal Invasive Services for Maternity Care and Delivery	CPT	Macdonald2019
59160	Excision Procedures for Maternity Care and Delivery	CPT	Macdonald2019
59200	Introduction Procedures for Maternity Care and Delivery	CPT	Macdonald2019
59300	Episiotomy or vaginal repair, by other than attending	CPT	Macdonald2019;Sarayani2020
59320	Cerclage of cervix, during pregnancy	CPT	Macdonald2019
59325	Cerclage of cervix, during pregnancy	CPT	Macdonald2019
59350	Repair Procedures for Maternity Care and Delivery	CPT	Macdonald2019
59412	Vaginal Delivery, Antepartum and Postpartum Care Procedures	CPT	Macdonald2019
59425	Antepartum care only	CPT	Macdonald2019
59426	Antepartum care only	CPT	Macdonald2019
59866	Other Procedures for Maternity Care and Delivery	CPT	Macdonald2019
59897	Other Procedures for Maternity Care and Delivery	CPT	Macdonald2019
59898	Other Procedures for Maternity Care and Delivery	CPT	Macdonald2019
59899	Other Procedures for Maternity Care and Delivery	CPT	Macdonald2019
76801	Ultrasound, pregnant uterus, real time with image documentation, fetal and maternal evaluation, first trimester (< 14 weeks 0 days), transabdominal approach	CPT	Macdonald2019;Sarayani2020	Sarayani: prenatal procedure
76802	Ultrasound, pregnant uterus, real time with image documentation, fetal and maternal evaluation, first trimester (< 14 weeks 0 days), transabdominal approach	CPT	Macdonald2019;Sarayani2020	Sarayani: prenatal procedure
76805	Ultrasound, pregnant uterus, real time with image documentation, fetal and maternal evaluation, after first trimester (> or = 14 weeks 0 days), transabdominal approach	CPT	Macdonald2019
76810	Ultrasound, pregnant uterus, real time with image documentation, fetal and maternal evaluation, after first trimester (> or = 14 weeks 0 days), transabdominal approach	CPT	Macdonald2019
76811	Ultrasound, pregnant uterus, real time with image documentation, fetal and maternal evaluation plus detailed fetal anatomic examination, transabdominal approach	CPT	Macdonald2019
76812	Ultrasound, pregnant uterus, real time with image documentation, fetal and maternal evaluation plus detailed fetal anatomic examination, transabdominal approach	CPT	Macdonald2019
76813	Ultrasound, pregnant uterus, real time with image documentation, first trimester fetal nuchal translucency measurement, transabdominal or transvaginal approach	CPT	Macdonald2019;Sarayani2020	Sarayani: prenatal procedure
76814	Ultrasound, pregnant uterus, real time with image documentation, first trimester fetal nuchal translucency measurement, transabdominal or transvaginal approach	CPT	Macdonald2019;Sarayani2020	Sarayani: prenatal procedure
76815	Diagnostic Ultrasound Procedures of the Pelvis Obstetrical	CPT	Macdonald2019
76816	Diagnostic Ultrasound Procedures of the Pelvis Obstetrical	CPT	Macdonald2019
76817	Diagnostic Ultrasound Procedures of the Pelvis Obstetrical	CPT	Macdonald2019
76818	Fetal biophysical profile	CPT	Macdonald2019
76819	Fetal biophysical profile	CPT	Macdonald2019
76820	Doppler velocimetry, fetal	CPT	Macdonald2019
76821	Doppler Velocimetry; Middle Cerebral Artery	CPT	Macdonald2019
76825	Echocardiography, fetal, cardiovascular system, real time with image documentation (2D), with or without M-mode recording	CPT	Macdonald2019
76826	Echocardiography, fetal, cardiovascular system, real time with image documentation (2D), with or without M-mode recording	CPT	Macdonald2019
76827	Doppler echocardiography, fetal, pulsed wave and/or continuous wave with spectral display	CPT	Macdonald2019
76945	Ultrasonic guidance for chorionic villus sampling, imaging supervision and interpretation	CPT	Sarayani2020	Sarayani: prenatal procedure
81508	Fetal congenital abnormalities, biochemical assays	CPT	Macdonald2019
81509	Fetal congenital abnormalities, biochemical assays	CPT	Macdonald2019
81510	Fetal congenital abnormalities, biochemical assays	CPT	Macdonald2019
81511	Fetal congenital abnormalities, biochemical assays	CPT	Macdonald2019
81512	Fetal congenital abnormalities, biochemical assays	CPT	Macdonald2019
82731	Chemistry Procedures-Fetal Fibronectin	CPT	Macdonald2019
83030	Chemistry Procedures-Fetal hemoglobin level	CPT	Macdonald2019
83033	Chemistry Procedures-Fetal Hemoglobin, Amniotic Fluid	CPT	Macdonald2019
83661	Fetal lung maturity assessment	CPT	Macdonald2019
84163	Pregnancy-associated plasma protein-A (PAPP-A)	CPT	Sarayani2020	Sarayani: prenatal procedure
85460	Hemoglobin or RBCs, fetal, for fetomaternal hemorrhage	CPT	Macdonald2019
85461	Hemoglobin or RBCs, fetal, for fetomaternal hemorrhage	CPT	Macdonald2019
99500	Home visit for prenatal monitoring and assessment to include fetal heart rate, non-stress test, uterine monitoring, and gestational diabetes monitoring	CPT	Macdonald2019
J2788	Injection, rho d immune globulin, human, minidose, 50 micrograms (250 i.u.)	HCPCS	Macdonald2019
J2790	Injection, rho d immune globulin, human, full dose, 300 micrograms (1500 i.u.)	HCPCS	Macdonald2019
J2791	Injection, rho(d) immune globulin (human), (rhophylac), intramuscular or intravenous, 100 iu	HCPCS	Macdonald2019
J2792	Injection, rho d immune globulin, intravenous, human, solvent detergent, 100 iu	HCPCS	Macdonald2019
S8055	Us guidance fetal reduct	HCPCS	Macdonald2019
778	THREATENED ABORTION	DRG	Macdonald2019
780	FALSE LABOR	DRG	Macdonald2019
781	OTHER ANTEPARTUM DIAGNOSES WITH MEDICAL COMPLICATIONS	DRG	Macdonald2019
782	OTHER ANTEPARTUM DIAGNOSES WITHOUT MEDICAL COMPLICATIONS	DRG	Macdonald2019
789	NEONATES, DIED OR TRANSFERRED TO ANOTHER ACUTE CARE FACILITY	DRG	Macdonald2019
Code	Description - TAB	Type	Definition
750	Intra-amniotic injection for abortion	ICD9_proc	Macdonald2019;Sarayani2020
6901	Dilation and curettage for termination of pregnancy	ICD9_proc	Macdonald2019;Sarayani2020
6951	Aspiration curettage of uterus for termination of pregnancy	ICD9_proc	Macdonald2019;Sarayani2020
7491	Hysterotomy to terminate pregnancy	ICD9_proc	Macdonald2019;Sarayani2020
10A00ZZ	Abortion of products of conception, open approach	ICD-10-PCS	Sarayani2020;Moll2021	Moll original classification: AB
10A03ZZ	Abortion of products of conception, percutaneous approach	ICD-10-PCS	Sarayani2020;Moll2021	Moll original classification: AB
10A04ZZ	Abortion of products of conception, percutaneous endoscopic approach	ICD-10-PCS	Sarayani2020;Moll2021	Moll original classification: AB
10A07Z6	Abortion of products of conception, vacuum, via natural or artificial opening	ICD-10-PCS	Moll2021	Moll original classification: AB
10A07ZW	Abortion of products of conception, laminaria, via natural or artificial opening	ICD-10-PCS	Moll2021	Moll original classification: AB
10A07ZX	Abortion of products of conception, abortifacient, via natural or artificial opening	ICD-10-PCS	Sarayani2020;Moll2021	Moll original classification: AB
10A07ZZ	Abortion of products of conception, via natural or artificial opening	ICD-10-PCS	Sarayani2020;Moll2021	Moll original classification: AB
10A08ZZ	Abortion of products of conception, via natural or artificial opening, endoscopic	ICD-10-PCS	Sarayani2020;Moll2021	Moll original classification: AB
59840	Induced abortion, by dilation and curettage	CPT	Macdonald2019;Sarayani2020;Moll2021	Moll coded as HCPCS
59841	Induced abortion, by dilation and evacuation	CPT	Macdonald2019;Sarayani2020;Moll2021	Moll coded as HCPCS
59850	Induced abortion, by one or more intra-amniotic injections (amniocentesis-injections), including hospital admission and visits, delivery of fetus and secundines)	CPT	Macdonald2019;Sarayani2020;Moll2021	Moll coded as HCPCS
59851	Induced abortion, by one or more intra-amniotic injections (amniocentesis-injections), including hospital admission and visits, delivery of fetus and secundines) with dilation and curettage and/orevacuation	CPT	Macdonald2019;Sarayani2020;Moll2021	Moll coded as HCPCS
59852	Induced abortion, by one or more intra-amniotic injections (amniocentesis-injections), including hospital admission and visits, delivery of fetus and secundines) with hysterotomy (failed intra-amniotic injection)	CPT	Macdonald2019;Sarayani2020;Moll2021	Moll coded as HCPCS
59855	Induced abortion, by one or more vaginal suppositories (e.g., prostaglandin) with or without cervical dilation (e.g., laminaria), including hospital admission and visits, delivery of fetus and secundines	CPT	Macdonald2019;Sarayani2020;Moll2021	Moll coded as HCPCS
59856	Induced abortion, by one or more vaginal suppositories (e.g., prostaglandin) with or without cervical dilation (e.g., laminaria), including hospital admission and visits, delivery of fetus and secunidine with dilation and curettage	CPT	Macdonald2019;Sarayani2020;Moll2021	Moll coded as HCPCS
59857	Induced abortion, by one or more vaginal suppositories (e.g., prostaglandin) with or without cervical dilation (e.g., laminaria), including hospital admission and visits, delivery of fetus and secunidines) with hysterotomy	CPT	Macdonald2019;Sarayani2020;Moll2021	Moll coded as HCPCS
01964	Anesthesia for abortion procedures	CPT	Moll2021	Moll original classification: AB - HCPCS
01966	Anesthesia for induced abortion procedures	CPT	Macdonald2019;Sarayani2020;Moll2021	Moll original classification: AB - HCPCS code
S0190	Mifepristone, oral, 200 mg	HCPCS	Sarayani2020;Macdonald2019
S0191	Misoprostol, oral, 200 mcg	HCPCS	Sarayani2020
S0199	Medically induced abortion by oral ingestion of medication including all associated services and supplies (e.g., patient counseling, office visits, confirmation of pregnancy by HCG, ultrasound to confirm duration of pregnancy)	HCPCS	Macdonald2019;Sarayani2020;Moll2021	Moll original classification: AB
S2260	Induced abortion, 17 to 24 weeks	HCPCS	Macdonald2019;Sarayani2020;Moll2021	Moll original classification: AB
S2262	Abortion for maternal indication, 25 weeks or greater	HCPCS	Macdonald2019;Moll2021	Moll original classification: AB
S2265	Induced abortion, 25 to 28 weeks	HCPCS	Macdonald2019;Sarayani2020;Moll2021	Moll original classification: AB
S2266	Induced abortion, 29 to 31 weeks	HCPCS	Macdonald2019;Sarayani2020;Moll2021	Moll original classification: AB
S2267	Induced abortion, 32 weeks or greater	HCPCS	Macdonald2019;Sarayani2020;Moll2021	Moll original classification: AB
Code	Description - LB	Type	Definition
99440	Newborn resuscitation: provision of positive pressure ventilation and/or chest compressions in the presence of acute inadequate ventilation and/or cardiac output	CPT	Sarayani2020
99465	Newborn resuscitation: provision of positive pressure ventilation and/or chest compressions in the presence of acute inadequate ventilation and/or cardiac output	CPT	Sarayani2020;Moll2021	Moll original classification: Unknown
790	Extreme immaturity or respiratory distress syndrome, neonate	DRG	Macdonald2019
791	Prematurity with major problems	DRG	Macdonald2019
792	Prematurity without major problems	DRG	Macdonald2019
793	Full term neonate with major problems	DRG	Macdonald2019
794	Neonate w other significant problems	DRG	Macdonald2019
795	Normal newborn	DRG	Macdonald2019
Code	Description - SAB	Type	Definition
59812	Treatment of incomplete abortion, any trimester, completed surgically	CPT	Macdonald2019;Sarayani2020;Moll2021	Moll coded as HCPCS
59820	Treatment of missed abortion, completed surgically (1st trimester)	CPT	Macdonald2019;Sarayani2020;Moll2021	Moll coded as HCPCS
59821	Treatment of missed abortion, completed surgically (2nd trimester)	CPT	Macdonald2019;Sarayani2020;Moll2021	Moll coded as HCPCS
59830	Treatment of septic abortion, completed surgically	CPT	Macdonald2019;Sarayani2020;Moll2021	Moll coded as HCPCS
01965	Anesthesia for incomplete or missed abortion procedures	CPT	Macdonald2019;Sarayani2020;Moll2021	Moll original classification: SA - HCPCS
Code	Description - SB	Type	Definition
88016	Necropsy (autopsy), gross examination only; macerated stillborn	CPT	Macdonald2019;Sarayani2020
Code	Description - ER	Type	Definition
99282	Emergency department visit	CPT	Macdonald2019
99283	Emergency department visit	CPT	Macdonald2019
99284	Emergency department visit	CPT	Macdonald2019
99285	Emergency department visit	CPT	Macdonald2019
Code	Description - NOSAB	Type	Definition
770	Abortion with dilation and curettage, aspiration curettage or hysterotomy	DRG	Macdonald2019/Moll2021
779	Abortion without dilation and curettage	DRG	Macdonald2019/Moll2021

## Sheet: gest_age
Code	Description	Group	Type	Variable	Priority	Definition	Observation
Z3A01	Less than 8 weeks gestation of pregnancy	ALLPREG	ICD-10-CM	7	1	Moll2021	Moll identifies as a gestational age code
Z3A08	8 weeks gestation of pregnancy	ALLPREG	ICD-10-CM	8	1	Moll2021;Sumner2021
Z3A09	9 weeks gestation of pregnancy	ALLPREG	ICD-10-CM	9	1	Moll2021;Sumner2021
Z3A10	10 weeks gestation of pregnancy	ALLPREG	ICD-10-CM	10	1	Moll2021;Sumner2021
59820	Treatment of missed abortion, completed surgically	SAB_TAB	CPT	10	1	Macdonald2019
Z3A11	11 weeks gestation of pregnancy	ALLPREG	ICD-10-CM	11	1	Moll2021;Sumner2021
Z3A12	12 weeks gestation of pregnancy	ALLPREG	ICD-10-CM	12	1	Moll2021;Sumner2021
Z3A13	13 weeks gestation of pregnancy	ALLPREG	ICD-10-CM	13	1	Moll2021;Sumner2021
Z3A14	14 weeks gestation of pregnancy	ALLPREG	ICD-10-CM	14	1	Moll2021;Sumner2021
O42111	Preterm premature rupture of membranes, onset of labor more than 24 hours following rupture-first trimester	LBandSB	ICD-10-CM	14	1	Moll2021;authors	Moll does not atribute weeks, only status: preterm
O42011	Preterm premature rupture of membranes, onset of labor within 24 hours of rupture-first trimester	LBandSB	ICD-10-CM	14	1	Moll2021;authors	Moll does not atribute weeks, only status: preterm
O42911	Preterm premature rupture of membranes, unspecified as to length of time between rupture and onset of labor-first trimester	LBandSB	ICD-10-CM	14	1	Moll2021;authors	Moll does not atribute weeks, only status: preterm
Z3A15	15 weeks gestation of pregnancy	ALLPREG	ICD-10-CM	15	1	Moll2021;Sumner2021
Z3A16	16 weeks gestation of pregnancy	ALLPREG	ICD-10-CM	16	1	Moll2021;Sumner2021
Z3A17	17 weeks gestation of pregnancy	ALLPREG	ICD-10-CM	17	1	Moll2021;Sumner2021
Z3A18	18 weeks gestation of pregnancy	ALLPREG	ICD-10-CM	18	1	Moll2021;Sumner2021
Z3A19	19 weeks gestation of pregnancy	ALLPREG	ICD-10-CM	19	1	Moll2021;Sumner2021
Z3A20	20 weeks gestation of pregnancy	ALLPREG	ICD-10-CM	20	1	Sarayani2020;Sumner2021
59821	Treatment of missed abortion, completed surgically	SAB_TAB	CPT	20	1	Macdonald2019
S2260	Induced abortion 17-24 weeks	SAB_TAB	HCPCS	20	1	Macdonald2019
Z3A21	21 weeks gestation of pregnancy	ALLPREG	ICD-10-CM	21	1	Sarayani2020;Sumner2021
Z3A22	22 weeks gestation of pregnancy	ALLPREG	ICD-10-CM	22	1	Sarayani2020;Sumner2021
Z3A23	23 weeks gestation of pregnancy	ALLPREG	ICD-10-CM	23	1	Sarayani2020;Sumner2021
P0722	Extreme immaturity of newborn, gestational age 23 completed weeks	LBandSB	ICD-10-CM	23	1	Sarayani2020;Sumner2021
P0721	Extreme immaturity of newborn, gestational age less than 23 completed weeks	LBandSB	ICD-10-CM	23	1	Sarayani2020
76521	Less than 24 completed weeks of gestation	LBandSB	ICD-9-CM	23	1	Macdonald2019;Sarayani2020
76522	24 completed weeks of gestation	ALLPREG	ICD-9-CM	24	1	Macdonald2019;Sarayani2020;Sumner2021
Z3A24	24 weeks gestation of pregnancy	ALLPREG	ICD-10-CM	24	1	Sarayani2020;Sumner2021
P0723	Extreme immaturity of newborn, gestational age 24 completed weeks	LBandSB	ICD-10-CM	24	1	Sarayani2020;Sumner2021
O6012X0	Preterm labor second trimester with preterm delivery second trimester, not applicable or unspecified	LBandSB	ICD-10-CM	24	1	Sarayani2020; Moll2021
O6012X1	Preterm labor second trimester with preterm delivery second trimester, fetus 1	LBandSB	ICD-10-CM	24	2	Sarayani2020; Moll2021
O6012X2	Preterm labor second trimester with preterm delivery second trimester, fetus 2	LBandSB	ICD-10-CM	24	2	Sarayani2020; Moll2021
O6012X3	Preterm labor second trimester with preterm delivery second trimester, fetus 3	LBandSB	ICD-10-CM	24	2	Sarayani2020; Moll2021
O6012X4	Preterm labor second trimester with preterm delivery second trimester, fetus 4	LBandSB	ICD-10-CM	24	2	Sarayani2020; Moll2021
O6012X5	Preterm labor second trimester with preterm delivery second trimester, fetus 5	LBandSB	ICD-10-CM	24	2	Sarayani2020; Moll2021
O6012X9	Preterm labor second trimester with preterm delivery second trimester, other fetus	LBandSB	ICD-10-CM	24	2	Sarayani2020; Moll2021
O42112	Preterm premature rupture of membranes, onset of labor more than 24 hours following rupture-second trimester	LBandSB	ICD-10-CM	24	1	Moll2021;authors	Moll does not atribute weeks, only status: preterm
O42012	Preterm premature rupture of membranes, onset of labor within 24 hours of rupture-second trimester	LBandSB	ICD-10-CM	24	1	Moll2021;authors	Moll does not atribute weeks, only status: preterm
O42912	Preterm premature rupture of membranes, unspecified as to length of time between rupture and onset of labor-second trimester	LBandSB	ICD-10-CM	24	1	Moll2021;authors	Moll does not atribute weeks, only status: preterm
Z3A25	25 weeks gestation of pregnancy	ALLPREG	ICD-10-CM	25	1	Sarayani2020;Sumner2021
P0724	Extreme immaturity of newborn, gestational age 25 completed weeks	LBandSB	ICD-10-CM	25	1	Sarayani2020;Sumner2021
76523	25-26 completed weeks of gestation	ALLPREG	ICD-9-CM	26	1	Macdonald2019;Sarayani2020;Sumner2021
Z3A26	26 weeks gestation of pregnancy	ALLPREG	ICD-10-CM	26	1	Sarayani2020;Sumner2021
P0725	Extreme immaturity of newborn, gestational age 26 completed weeks	LBandSB	ICD-10-CM	26	1	Sarayani2020;Sumner2021
S2265	Induced abortion 25-28 wks	TAB	HCPCS	26	1	Macdonald2019
Z3A27	27 weeks gestation of pregnancy	ALLPREG	ICD-10-CM	27	1	Sarayani2020;Sumner2021
P0726	Extreme immaturity of newborn, gestational age 27 completed weeks	LBandSB	ICD-10-CM	27	1	Sarayani2020;Sumner2021
76524	27-28 completed weeks of gestation	ALLPREG	ICD-9-CM	28	1	Macdonald2019;Sarayani2020;Sumner2021
Z3A28	28 weeks gestation of pregnancy	ALLPREG	ICD-10-CM	28	1	Sarayani2020;Sumner2021
7650	Disorders relating to extreme immaturity of infant	LBandSB	ICD-9-CM	28	1	Sarayani2020
76501	Extreme immaturity, less than 500 grams	LBandSB	ICD-9-CM	28	1	Macdonald2019;Sarayani2020
76500	Extreme immaturity, unspecified [weight]	LBandSB	ICD-9-CM	28	1	Macdonald2019;Sarayani2020
76511	Other preterm infants, less than 500 grams	LBandSB	ICD-9-CM	28	1	Macdonald2019;Sarayani2020
P0731	Preterm newborn, gestational age 28 completed weeks	ALLPREG	ICD-10-CM	28	1	Sarayani2020;Sumner2021
S2262	ABORTION FOR MATERNAL INDICATION, 25 WEEKS OR GREATER	TAB	HCPCS	28	1	Macdonald2019
Z3A29	29 weeks gestation of pregnancy	ALLPREG	ICD-10-CM	29	1	Sarayani2020;Sumner2021
76502	Extreme immaturity, 500-749 grams	LBandSB	ICD-9-CM	29	1	Macdonald2019;Sarayani2020
76512	Other preterm infants, 500-749 grams	LBandSB	ICD-9-CM	29	1	Macdonald2019;Sarayani2020
P0732	Preterm newborn, gestational age 29 completed weeks	ALLPREG	ICD-10-CM	29	1	Sarayani2020;Sumner2021
76525	29-30 completed weeks of gestation	ALLPREG	ICD-9-CM	30	1	Macdonald2019;Sarayani2020;Sumner2021
Z3A30	30 weeks gestation of pregnancy	ALLPREG	ICD-10-CM	30	1	Sarayani2020;Sumner2021
76503	Extreme immaturity, 750-999 grams	LBandSB	ICD-9-CM	30	1	Macdonald2019;Sarayani2020
76513	Other preterm infants, 750-999 grams	LBandSB	ICD-9-CM	30	1	Macdonald2019;Sarayani2020
P0733	Preterm newborn, gestational age 30 completed weeks	ALLPREG	ICD-10-CM	30	1	Sarayani2020;Sumner2021
S2266	Induced abortion 29-31 wks	TAB	HCPCS	30	1	Macdonald2019
Z3A31	31 weeks gestation of pregnancy	ALLPREG	ICD-10-CM	31	1	Sarayani2020;Sumner2021
76504	Extreme immaturity, 1,000-1,249 grams	LBandSB	ICD-9-CM	31	1	Macdonald2019;Sarayani2020
P0701	Other low birth weight newborn, unspecified weight	LBandSB	ICD-10-CM	31	1	Sarayani2020
76514	Other preterm infants, 1,000-1,249 grams	LBandSB	ICD-9-CM	31	1	Macdonald2019;Sarayani2020
P0734	Preterm newborn, gestational age 31 completed weeks	ALLPREG	ICD-10-CM	31	1	Sarayani2020;Sumner2021
V9129	Quadruplet gestation, unable to determine number of placenta and number of amniotic sacs	LBandSB	ICD-9-CM	31	2	Macdonald2019
V9120	Quadruplet gestation, unspecified number of placenta and unspecified number of amniotic sacs	LBandSB	ICD-9-CM	31	2	Macdonald2019
V9122	Quadruplet gestation, with two or more monoamniotic fetuses	LBandSB	ICD-9-CM	31	2	Macdonald2019
V9121	Quadruplet gestation, with two or more monochorionic fetuses	LBandSB	ICD-9-CM	31	2	Macdonald2019
65123	Quadruplet pregnancy, antepartum condition or complication	LBandSB	ICD-9-CM	31	2	Macdonald2019
65121	Quadruplet pregnancy, delivered, with or without mention of antepartum condition	LBandSB	ICD-9-CM	31	2	Macdonald2019
65120	Quadruplet pregnancy, unspecified as to episode of care or not applicable	LBandSB	ICD-9-CM	31	2	Macdonald2019
76526	31-32 completed weeks of gestation	ALLPREG	ICD-9-CM	32	1	Macdonald2019;Sarayani2020;Sumner2021
Z3A32	32 weeks gestation of pregnancy	ALLPREG	ICD-10-CM	32	1	Sarayani2020;Sumner2021
76505	Extreme immaturity, 1,250-1,499 grams	LBandSB	ICD-9-CM	32	1	Macdonald2019;Sarayani2020
P0702	Extremely low birth weight newborn, 500-749 grams	LBandSB	ICD-10-CM	32	1	Sarayani2020
P0703	Extremely low birth weight newborn, 750-999 grams	LBandSB	ICD-10-CM	32	1	Sarayani2020
P0700	Extremely low birth weight newborn, unspecified weight	LBandSB	ICD-10-CM	32	1	Sarayani2020
P0714	Other low birth weight newborn, 1000-1249 grams	LBandSB	ICD-10-CM	32	1	Sarayani2020
P0715	Other low birth weight newborn, 1250-1499 grams	LBandSB	ICD-10-CM	32	1	Sarayani2020
P0716	Other low birth weight newborn, 1500-1749 grams	LBandSB	ICD-10-CM	32	1	Sarayani2020
P0717	Other low birth weight newborn, 1750-1999 grams	LBandSB	ICD-10-CM	32	1	Sarayani2020
P0718	Other low birth weight newborn, 2000-2499 grams	LBandSB	ICD-10-CM	32	1	Sarayani2020
76515	Other preterm infants, 1,250-1,499 grams	LBandSB	ICD-9-CM	32	1	Macdonald2019;Sarayani2020
P0735	Preterm newborn, gestational age 32 completed weeks	ALLPREG	ICD-10-CM	32	1	Sarayani2020;Sumner2021
790	EXTREME IMMATURITY OR RESPIRATORY DISTRESS SYNDROME, NEONATE	LBandSB	DRG	32	1	Macdonald2019
Z3A33	33 weeks gestation of pregnancy	ALLPREG	ICD-10-CM	33	1	Sarayani2020;Sumner2021
76506	Extreme immaturity, 1,500-1,749 grams	LBandSB	ICD-9-CM	33	1	Macdonald2019;Sarayani2020
V341	Other multiple birth (three or more), mates all liveborn, born before admission to hospital	LBandSB	ICD-9-CM	33	2	Macdonald2019
V3401	Other multiple birth (three or more), mates all liveborn, born in hospital, delivered by cesarean section	LBandSB	ICD-9-CM	33	2	Macdonald2019
V3400	Other multiple birth (three or more), mates all liveborn, born in hospital, delivered without mention of cesarean section	LBandSB	ICD-9-CM	33	2	Macdonald2019
V342	Other multiple birth (three or more), mates all liveborn, born outside hospital and not hospitalized	LBandSB	ICD-9-CM	33	2	Macdonald2019
V3501	Other multiple birth (three or more), mates all still born, born in hospital, delivered by cesarean section	LBandSB	ICD-9-CM	33	2	Macdonald2019
V3500	Other multiple birth (three or more), mates all still born, born in hospital, delivered without mention of cesarean section	LBandSB	ICD-9-CM	33	2	Macdonald2019
V351	Other multiple birth (three or more), mates all stillborn, born before admission to hospital	LBandSB	ICD-9-CM	33	2	Macdonald2019
V352	Other multiple birth (three or more), mates all stillborn, born outside of hospital and not hospitalized	LBandSB	ICD-9-CM	33	2	Macdonald2019
V361	Other multiple birth (three or more), mates liveborn and stillborn, born before admission to hospital	LBandSB	ICD-9-CM	33	2	Macdonald2019
V3600	Other multiple birth (three or more), mates liveborn and stillborn, born in hospital, delivered without mention of cesarean section	LBandSB	ICD-9-CM	33	2	Macdonald2019
V3601	Other multiple birth (three or more), mates liveborn and stillborn, born in hospital, delivered without mention of cesarean section	LBandSB	ICD-9-CM	33	2	Macdonald2019
V362	Other multiple birth (three or more), mates liveborn and stillborn, born outside hospital and not hospitalized	LBandSB	ICD-9-CM	33	2	Macdonald2019
V371	Other multiple birth (three or more), unspecified whether mates liveborn or stillborn, born before admission to hospital	LBandSB	ICD-9-CM	33	2	Macdonald2019
V3701	Other multiple birth (three or more), unspecified whether mates liveborn or stillborn, born in hospital, delivered by cesarean section	LBandSB	ICD-9-CM	33	2	Macdonald2019
V3700	Other multiple birth (three or more), unspecified whether mates liveborn or stillborn, born in hospital, delivered without mention of cesarean section	LBandSB	ICD-9-CM	33	2	Macdonald2019
V372	Other multiple birth (three or more), unspecified whether mates liveborn or stillborn, born outside of hospital	LBandSB	ICD-9-CM	33	2	Macdonald2019
76516	Other preterm infants, 1,500-1,749 grams	LBandSB	ICD-9-CM	33	1	Macdonald2019;Sarayani2020
P0736	Preterm newborn, gestational age 33 completed weeks	ALLPREG	ICD-10-CM	33	1	Sarayani2020;Sumner2021
P0730	Preterm newborn, unspecified weeks of gestation	LBandSB	ICD-10-CM	33	1	Sarayani2020
V9119	Triplet gestation, unable to determine number of placenta and number of amniotic sacs	LBandSB	ICD-9-CM	33	2	Macdonald2019
V9110	Triplet gestation, unspecified number of placenta and unspecified number of amniotic sacs	LBandSB	ICD-9-CM	33	2	Macdonald2019
V9112	Triplet gestation, with two or more monoamniotic fetuses	LBandSB	ICD-9-CM	33	2	Macdonald2019
V9111	Triplet gestation, with two or more monochorionic fetuses	LBandSB	ICD-9-CM	33	2	Macdonald2019
65111	Triplet pregnancy, delivered, with or without mention of antepartum condition	LBandSB	ICD-9-CM	33	2	Macdonald2019
65110	Triplet pregnancy, unspecified as to episode of care or not applicable	LBandSB	ICD-9-CM	33	2	Macdonald2019
S2267	Induced abortion 32 or more	TAB	HCPCS	33	1	Macdonald2019
76527	33-34 completed weeks of gestation	ALLPREG	ICD-9-CM	34	1	Macdonald2019;Sarayani2020;Sumner2021
Z3A34	34 weeks gestation of pregnancy	ALLPREG	ICD-10-CM	34	1	Sarayani2020;Sumner2021
76507	Extreme immaturity, 1,750-1,999 grams	LBandSB	ICD-9-CM	34	1	Macdonald2019;Sarayani2020
76517	Other preterm infants, 1,750-1,999 grams	LBandSB	ICD-9-CM	34	1	Macdonald2019;Sarayani2020
P0737	Preterm newborn, gestational age 34 completed weeks	ALLPREG	ICD-10-CM	34	1	Sarayani2020;Sumner2021
Z3A35	35 weeks gestation of pregnancy	ALLPREG	ICD-10-CM	35	1	Sarayani2020;Sumner2021
7766	Anemia of prematurity	LBandSB	ICD-9-CM	35	1	Macdonald2019
7651	Disorders relating to other preterm infants	LBandSB	ICD-9-CM	35	1	Sarayani2020
765	Disorders relating to short gestation and low birthweight	LBandSB	ICD-9-CM	35	1	Sarayani2020
64421	Early onset of delivery, delivered, with or without mention of antepartum condition	LBandSB	ICD-9-CM	35	1	Macdonald2019;Sarayani2020
64420	Early onset of delivery, unspecified as to episode of care or not applicable	LBandSB	ICD-9-CM	35	1	Macdonald2019
P0720	Extreme immaturity of newborn, unspecified weeks of gestation	LBandSB	ICD-10-CM	35	1	Sarayani2020
76508	Extreme immaturity, 2,000-2,499 grams	LBandSB	ICD-9-CM	35	1	Macdonald2019;Sarayani2020
P0710	Other low birth weight newborn, unspecified weight	LBandSB	ICD-10-CM	35	1	Sarayani2020
76518	Other preterm infants, 2,000-2,499 grams	LBandSB	ICD-9-CM	35	1	Macdonald2019;Sarayani2020
76510	Other preterm infants, unspecified [weight]	LBandSB	ICD-9-CM	35	1	Macdonald2019;Sarayani2020
65183	Other specified multiple gestation, antepartum condition or complication	LBandSB	ICD-9-CM	35	2	Macdonald2019
65181	Other specified multiple gestation, delivered, with or without mention of antepartum condition	LBandSB	ICD-9-CM	35	2	Macdonald2019
V9199	Other specified multiple gestation, unable to determine number of placenta and number of amniotic sacs	LBandSB	ICD-9-CM	35	2	Macdonald2019
65180	Other specified multiple gestation, unspecified as to episode of care or not applicable	LBandSB	ICD-9-CM	35	2	Macdonald2019
V9190	Other specified multiple gestation, unspecified number of placenta and unspecified number of amniotic sacs	LBandSB	ICD-9-CM	35	2	Macdonald2019
V9192	Other specified multiple gestation, with two or more monoamniotic fetuses	LBandSB	ICD-9-CM	35	2	Macdonald2019
V9191	Other specified multiple gestation, with two or more monochorionic fetuses	LBandSB	ICD-9-CM	35	2	Macdonald2019
V275	Outcome of delivery, other multiple birth, all liveborn	LBandSB	ICD-9-CM	35	2	Macdonald2019
V277	Outcome of delivery, other multiple birth, all stillborn	LBandSB	ICD-9-CM	35	2	Macdonald2019
V276	Outcome of delivery, other multiple birth, some liveborn	LBandSB	ICD-9-CM	35	2	Macdonald2019
O6013X0	Preterm labor second trimester with preterm delivery third trimester, not applicable or unspecified	LBandSB	ICD-10-CM	35	1	Sarayani2020; Moll2021
O6013X1	Preterm labor second trimester with preterm delivery third trimester, fetus 1	LBandSB	ICD-10-CM	35	2	Sarayani2020; Moll2021
O6013X2	Preterm labor second trimester with preterm delivery third trimester, fetus 2	LBandSB	ICD-10-CM	35	2	Sarayani2020; Moll2021
O6013X3	Preterm labor second trimester with preterm delivery third trimester, fetus 3	LBandSB	ICD-10-CM	35	2	Sarayani2020; Moll2021
O6013X4	Preterm labor second trimester with preterm delivery third trimester, fetus 4	LBandSB	ICD-10-CM	35	2	Sarayani2020; Moll2021
O6013X5	Preterm labor second trimester with preterm delivery third trimester, fetus 5	LBandSB	ICD-10-CM	35	2	Sarayani2020; Moll2021
O6013X9	Preterm labor second trimester with preterm delivery third trimester, other fetus	LBandSB	ICD-10-CM	35	2	Sarayani2020; Moll2021
O6014X0	Preterm labor third trimester with preterm delivery third trimester, not applicable or unspecified	LBandSB	ICD-10-CM	35	1	Sarayani2020; Moll2021
O6014X1	Preterm labor third trimester with preterm delivery third trimester, fetus 1	LBandSB	ICD-10-CM	35	2	Sarayani2020; Moll2021
O6014X2	Preterm labor third trimester with preterm delivery third trimester, fetus 2	LBandSB	ICD-10-CM	35	2	Sarayani2020; Moll2021
O6014X3	Preterm labor third trimester with preterm delivery third trimester, fetus 3	LBandSB	ICD-10-CM	35	2	Sarayani2020; Moll2021
O6014X4	Preterm labor third trimester with preterm delivery third trimester, fetus 4	LBandSB	ICD-10-CM	35	2	Sarayani2020; Moll2021
O6014X5	Preterm labor third trimester with preterm delivery third trimester, fetus 5	LBandSB	ICD-10-CM	35	2	Sarayani2020; Moll2021
O6014X9	Preterm labor third trimester with preterm delivery third trimester, other fetus	LBandSB	ICD-10-CM	35	2	Sarayani2020; Moll2021
O6010X0	Preterm labor with preterm delivery, unspecified trimester	LBandSB	ICD-10-CM	35	1	Moll2021;MacDonald2019(ICD9-eq)	Moll does not atribute weeks, only status: preterm
O6010X1	Preterm labor with preterm delivery, unspecified trimester, fetus 1	LBandSB	ICD-10-CM	35	2	Moll2021;MacDonald2019(ICD9-eq)	Moll does not atribute weeks, only status: preterm
O6010X2	Preterm labor with preterm delivery, unspecified trimester, fetus 2	LBandSB	ICD-10-CM	35	2	Moll2021;MacDonald2019(ICD9-eq)	Moll does not atribute weeks, only status: preterm
O6010X3	Preterm labor with preterm delivery, unspecified trimester, fetus 3	LBandSB	ICD-10-CM	35	2	Moll2021;MacDonald2019(ICD9-eq)	Moll does not atribute weeks, only status: preterm
O6010X4	Preterm labor with preterm delivery, unspecified trimester, fetus 4	LBandSB	ICD-10-CM	35	2	Moll2021;MacDonald2019(ICD9-eq)	Moll does not atribute weeks, only status: preterm
O6010X5	Preterm labor with preterm delivery, unspecified trimester, fetus 5	LBandSB	ICD-10-CM	35	2	Moll2021;MacDonald2019(ICD9-eq)	Moll does not atribute weeks, only status: preterm
O6010X9	Preterm labor with preterm delivery, unspecified trimester, other fetus	LBandSB	ICD-10-CM	35	2	Moll2021;MacDonald2019(ICD9-eq)	Moll does not atribute weeks, only status: preterm
P0738	Preterm newborn, gestational age 35 completed weeks	ALLPREG	ICD-10-CM	35	1	Sarayani2020;Sumner2021
O42113	Preterm premature rupture of membranes, onset of labor more than 24 hours following rupture-third trimester	LBandSB	ICD-10-CM	35	1	Moll2021;authors	Moll does not atribute weeks, only status: preterm
O42119	Preterm premature rupture of membranes, onset of labor more than 24 hours following rupture-unspecified trimester	LBandSB	ICD-10-CM	35	1	Moll2021;authors	Moll does not atribute weeks, only status: preterm
O42013	Preterm premature rupture of membranes, onset of labor within 24 hours of rupture-third trimester	LBandSB	ICD-10-CM	35	1	Moll2021;authors	Moll does not atribute weeks, only status: preterm
O42019	Preterm premature rupture of membranes, onset of labor within 24 hours of rupture-unspecified trimester	LBandSB	ICD-10-CM	35	1	Moll2021;authors	Moll does not atribute weeks, only status: preterm
O42913	Preterm premature rupture of membranes, unspecified as to length of time between rupture and onset of labor-third trimester	LBandSB	ICD-10-CM	35	1	Moll2021;authors	Moll does not atribute weeks, only status: preterm
O42919	Preterm premature rupture of membranes, unspecified as to length of time between rupture and onset of labor-unspecified trimester	LBandSB	ICD-10-CM	35	1	Moll2021;authors	Moll does not atribute weeks, only status: preterm
76520	Preterm, unspecified weeks of gestation	LBandSB	ICD-9-CM	35	1	Sarayani2020
36222	Retinopathy of prematurity, stage 0	LBandSB	ICD-9-CM	35	1	Macdonald2019
36223	Retinopathy of prematurity, stage 1	LBandSB	ICD-9-CM	35	1	Macdonald2019
36224	Retinopathy of prematurity, stage 2	LBandSB	ICD-9-CM	35	1	Macdonald2019
36225	Retinopathy of prematurity, stage 3	LBandSB	ICD-9-CM	35	1	Macdonald2019
36226	Retinopathy of prematurity, stage 4	LBandSB	ICD-9-CM	35	1	Macdonald2019
36227	Retinopathy of prematurity, stage 5	LBandSB	ICD-9-CM	35	1	Macdonald2019
36220	Retinopathy of prematurity, unspecified	LBandSB	ICD-9-CM	35	1	Macdonald2019
O6020X1	Term delivery with preterm labor fetus 1	LBandSB	ICD-10-CM	35	2	Moll2021;MacDonald2019(ICD9-eq)	Moll does not atribute weeks, only status: full-term
O6020X3	Term delivery with preterm labor fetus 3	LBandSB	ICD-10-CM	35	2	Moll2021;MacDonald2019(ICD9-eq)	Moll does not atribute weeks, only status: full-term
O6020X4	Term delivery with preterm labor fetus 4	LBandSB	ICD-10-CM	35	2	Moll2021;MacDonald2019(ICD9-eq)	Moll does not atribute weeks, only status: full-term
O6020X5	Term delivery with preterm labor fetus 5	LBandSB	ICD-10-CM	35	2	Moll2021;MacDonald2019(ICD9-eq)	Moll does not atribute weeks, only status: full-term
O6020X0	Term delivery with preterm labor not applicable or unspecified	LBandSB	ICD-10-CM	35	1	Moll2021;MacDonald2019(ICD9-eq)	Moll does not atribute weeks, only status: full-term
O6020X9	Term delivery with preterm labor other fetus	LBandSB	ICD-10-CM	35	2	Moll2021;MacDonald2019(ICD9-eq)	Moll does not atribute weeks, only status: full-term
O6022X1	Term delivery with preterm labor, second trimester fetus 1	LBandSB	ICD-10-CM	35	2	Moll2021;MacDonald2019(ICD9-eq)	Moll does not atribute weeks, only status: full-term
O6022X2	Term delivery with preterm labor, second trimester fetus 2	LBandSB	ICD-10-CM	35	2	Moll2021;MacDonald2019(ICD9-eq)	Moll does not atribute weeks, only status: full-term
O6022X3	Term delivery with preterm labor, second trimester fetus 3	LBandSB	ICD-10-CM	35	2	Moll2021;MacDonald2019(ICD9-eq)	Moll does not atribute weeks, only status: full-term
O6022X4	Term delivery with preterm labor, second trimester fetus 4	LBandSB	ICD-10-CM	35	2	Moll2021;MacDonald2019(ICD9-eq)	Moll does not atribute weeks, only status: full-term
O6022X5	Term delivery with preterm labor, second trimester fetus 5	LBandSB	ICD-10-CM	35	2	Moll2021;MacDonald2019(ICD9-eq)	Moll does not atribute weeks, only status: full-term
O6022X0	Term delivery with preterm labor, second trimester not applicable or unspecified	LBandSB	ICD-10-CM	35	1	Moll2021;MacDonald2019(ICD9-eq)	Moll does not atribute weeks, only status: full-term
O6022X9	Term delivery with preterm labor, second trimester other fetus	LBandSB	ICD-10-CM	35	2	Moll2021;MacDonald2019(ICD9-eq)	Moll does not atribute weeks, only status: full-term
O6023X1	Term delivery with preterm labor, third trimester fetus 1	LBandSB	ICD-10-CM	35	2	Moll2021;MacDonald2019(ICD9-eq)	Moll does not atribute weeks, only status: full-term
O6023X2	Term delivery with preterm labor, third trimester fetus 2	LBandSB	ICD-10-CM	35	2	Moll2021;MacDonald2019(ICD9-eq)	Moll does not atribute weeks, only status: full-term
O6023X3	Term delivery with preterm labor, third trimester fetus 3	LBandSB	ICD-10-CM	35	2	Moll2021;MacDonald2019(ICD9-eq)	Moll does not atribute weeks, only status: full-term
O6023X4	Term delivery with preterm labor, third trimester fetus 4	LBandSB	ICD-10-CM	35	2	Moll2021;MacDonald2019(ICD9-eq)	Moll does not atribute weeks, only status: full-term
O6023X5	Term delivery with preterm labor, third trimester fetus 5	LBandSB	ICD-10-CM	35	2	Moll2021;MacDonald2019(ICD9-eq)	Moll does not atribute weeks, only status: full-term
O6023X0	Term delivery with preterm labor, third trimester not applicable or unspecified	LBandSB	ICD-10-CM	35	1	Moll2021;MacDonald2019(ICD9-eq)	Moll does not atribute weeks, only status: full-term
O6023X9	Term delivery with preterm labor, third trimester other fetus	LBandSB	ICD-10-CM	35	2	Moll2021;MacDonald2019(ICD9-eq)	Moll does not atribute weeks, only status: full-term
O6020X2	Term delivery with preterm laborfetus 2	LBandSB	ICD-10-CM	35	2	Moll2021;MacDonald2019(ICD9-eq)	Moll does not atribute weeks, only status: full-term
65193	Unspecified multiple gestation, antepartum condition or complication	LBandSB	ICD-9-CM	35	2	Macdonald2019
65191	Unspecified multiple gestation, delivered, with or without mention of antepartum condition	LBandSB	ICD-9-CM	35	2	Macdonald2019
65190	Unspecified multiple gestation, unspecified as to episode of care or not applicable	LBandSB	ICD-9-CM	35	2	Macdonald2019
836	Anesthesia for Procedures on the Lower Abdomen	LBandSB	CPT	35	1	Macdonald2019
49491	Repair, initial inguinal hernia, preterm infant (younger than 37 weeks gestation at birth), performed from birth up to 50 weeks postconception age, with or without hydrocelectomy; reducible	LBandSB	CPT	35	1	Macdonald2019
49492	Repair, initial inguinal hernia, preterm infant (younger than 37 weeks gestation at birth), performed from birth up to 50 weeks postconception age, with or without hydrocelectomy; incarcerated or strangulated	LBandSB	CPT	35	1	Macdonald2019
67229	Treatment of extensive or progressive retinopathy, 1 or more	LBandSB	CPT	35	1	Macdonald2019
791	PREMATURITY WITH MAJOR PROBLEMS	LBandSB	DRG	35	1	Macdonald2019
792	PREMATURITY WITHOUT MAJOR PROBLEMS	LBandSB	DRG	35	1	Macdonald2019
76528	35-36 completed weeks of gestation	ALLPREG	ICD-9-CM	36	1	Macdonald2019;Sarayani2020;Sumner2021
Z3A36	36 weeks gestation of pregnancy	ALLPREG	ICD-10-CM	36	1	Sarayani2020;Sumner2021
66233	Delayed delivery of second twin, triplet, etc., antepartum condition or complication	LBandSB	ICD-9-CM	36	2	Macdonald2019
66231	Delayed delivery of second twin, triplet, etc., delivered, with or without mention of antepartum condition	LBandSB	ICD-9-CM	36	2	Macdonald2019
66230	Delayed delivery of second twin, triplet, etc., unspecified as to episode of care or not applicable	LBandSB	ICD-9-CM	36	2	Macdonald2019
76509	Extreme immaturity, 2,500 grams and over	LBandSB	ICD-9-CM	36	1	Macdonald2019;Sarayani2020
76519	Other preterm infants, 2,500 grams and over	LBandSB	ICD-9-CM	36	1	Macdonald2019;Sarayani2020
V272	Outcome of delivery, twins, both liveborn	LBandSB	ICD-9-CM	36	2	Macdonald2019
V274	Outcome of delivery, twins, both stillborn	LBandSB	ICD-9-CM	36	2	Macdonald2019
V273	Outcome of delivery, twins, one liveborn and one stillborn	LBandSB	ICD-9-CM	36	2	Macdonald2019
P0739	Preterm newborn, gestational age 36 completed weeks	ALLPREG	ICD-10-CM	36	1	Sarayani2020;Sumner2021
V311	Twin birth, mate liveborn, born before admission to hospital	LBandSB	ICD-9-CM	36	2	Macdonald2019
V3101	Twin birth, mate liveborn, born in hospital, delivered by cesarean section	LBandSB	ICD-9-CM	36	2	Macdonald2019
V3100	Twin birth, mate liveborn, born in hospital, delivered without mention of cesarean section	LBandSB	ICD-9-CM	36	2	Macdonald2019
V312	Twin birth, mate liveborn, born outside hospital and not hospitalized	LBandSB	ICD-9-CM	36	2	Macdonald2019
V321	Twin birth, mate stillborn, born before admission to hospital	LBandSB	ICD-9-CM	36	2	Macdonald2019
V3201	Twin birth, mate stillborn, born in hospital, delivered by cesarean section	LBandSB	ICD-9-CM	36	2	Macdonald2019
V3200	Twin birth, mate stillborn, born in hospital, delivered without mention of cesarean section	LBandSB	ICD-9-CM	36	2	Macdonald2019
V322	Twin birth, mate stillborn, born outside hospital and not hospitalized	LBandSB	ICD-9-CM	36	2	Macdonald2019
V331	Twin birth, unspecified whether mate liveborn or stillborn, born before admission to hospital	LBandSB	ICD-9-CM	36	2	Macdonald2019
V3301	Twin birth, unspecified whether mate liveborn or stillborn, born in hospital, delivered by cesarean section	LBandSB	ICD-9-CM	36	2	Macdonald2019
V3300	Twin birth, unspecified whether mate liveborn or stillborn, born in hospital, delivered without mention of cesarean section	LBandSB	ICD-9-CM	36	2	Macdonald2019
V332	Twin birth, unspecified whether mate liveborn or stillborn, born outside hospital and not hospitalized	LBandSB	ICD-9-CM	36	2	Macdonald2019
V9103	Twin gestation, dichorionic/diamniotic (two placentae, two amniotic sacs)	LBandSB	ICD-9-CM	36	2	Macdonald2019
V9102	Twin gestation, monochorionic/diamniotic (one placenta, two amniotic sacs)	LBandSB	ICD-9-CM	36	2	Macdonald2019
V9101	Twin gestation, monochorionic/monoamniotic (one placenta, one amniotic sac)	LBandSB	ICD-9-CM	36	2	Macdonald2019
V9109	Twin gestation, unable to determine number of placenta and number of amniotic sacs	LBandSB	ICD-9-CM	36	2	Macdonald2019
V9100	Twin gestation, unspecified number of placenta, unspecified number of amniotic sacs	LBandSB	ICD-9-CM	36	2	Macdonald2019
65103	Twin pregnancy, antepartum condition or complication	LBandSB	ICD-9-CM	36	2	Macdonald2019
65101	Twin pregnancy, delivered, with or without mention of antepartum condition	LBandSB	ICD-9-CM	36	2	Macdonald2019
65100	Twin pregnancy, unspecified as to episode of care or not applicable	LBandSB	ICD-9-CM	36	2	Macdonald2019
Z3A37	37 weeks gestation of pregnancy	ALLPREG	ICD-10-CM	37	1	Sarayani2020;Sumner2021
Z3A38	38 weeks gestation of pregnancy	ALLPREG	ICD-10-CM	38	1	Sarayani2020;Sumner2021
64982	Onset (spontaneous) of labor after 37 completed weeks of gestation but before 39 completed weeks gestation, with delivery by (planned) cesarean section, delivered, with mention of postpartum complication	LBandSB	ICD-9-CM	38	1	Macdonald2019
64981	Onset (spontaneous) of labor after 37 completed weeks of gestation but before 39 completed weeks gestation, with delivery by (planned) cesarean section, delivered, with or without mention of antepartum condition	LBandSB	ICD-9-CM	38	1	Macdonald2019
76529	37 or more completed weeks of gestation	ALLPREG	ICD-9-CM	39	1	Macdonald2019;Sarayani2020
Z3A39	39 weeks gestation of pregnancy	ALLPREG	ICD-10-CM	39	1	Sarayani2020;Sumner2021
O471	False labor at or after 37 completed weeks of gestation	LBandSB	ICD-10-CM	39	1	Moll2021;Margulis2013	Moll does not atribute weeks, only status: full-term
O4202	Full-term premature rupture of membranes, onset of labor within 24 hours of rupture	LBandSB	ICD-10-CM	39	1	Moll2021;Margulis2013	Moll does not atribute weeks, only status: full-term
O4292	Full-term premature rupture of membranes, unspecified as to length of time between rupture and onset of labor	LBandSB	ICD-10-CM	39	1	Moll2021;Margulis2013	Moll does not atribute weeks, only status: full-term
7652	Weeks of gestation	LBandSB	ICD9_dx	39	1	Sarayani2020
793	FULL TERM NEONATE WITH MAJOR PROBLEMS	LBandSB	DRG	39	1	Macdonald2019
Z3A40	40 weeks gestation of pregnancy	ALLPREG	ICD-10-CM	40	1	Sarayani2020;Sumner2021
6451	Post-term pregnancy	LBandSB	ICD-10-CM	40	1	Sarayani2020
O480	Post-term pregnancy	LBandSB	ICD-10-CM	40	1	Sarayani2020
Z3A41	41 weeks gestation of pregnancy	ALLPREG	ICD-10-CM	41	1	Sarayani2020;Sumner2021
76621	Hypermaturity, Post-term infant (gestation period over 40 completed weeks to 42 completed weeks)	LBandSB	ICD-9-CM	41	1	Macdonald2019;Sarayani2020
64513	Post term pregnancy, antepartum condition or complication	LBandSB	ICD-9-CM	41	1	Macdonald2019;Sarayani2020
64511	Post term pregnancy, delivered, with or without mention of antepartum condition	LBandSB	ICD-9-CM	41	1	Macdonald2019;Sarayani2020
64510	Post term pregnancy, unspecified as to episode of care or not applicable	LBandSB	ICD-9-CM	41	1	Macdonald2019;Sarayani2020
76621	Post-term infant	LBandSB	ICD-9-CM	41	1	Macdonald2019;Sarayani2020
P0821	Post-term newborn	LBandSB	ICD-10-CM	41	1	Sarayani2020
Z3A42	42 weeks gestation of pregnancy	ALLPREG	ICD-10-CM	42	1	Sarayani2020;Sumner2021
766	Disorders relating to long gestation and high birthweight	LBandSB	ICD-9-CM	42	1	Sarayani2020
7662	Late infant, not 'heavy-for-dates'	LBandSB	ICD-9-CM	42	1	Sarayani2020
645	Late pregnancy	LBandSB	ICD-10-CM	42	1	Sarayani2020
76622	Prolonged gestation of infant (period over 42 completed weeks)	LBandSB	ICD-9-CM	42	1	Macdonald2019;Sarayani2020
P0822	Prolonged gestation of newborn	LBandSB	ICD-10-CM	42	1	Sarayani2020
O481	Prolonged pregnancy	LBandSB	ICD-10-CM	42	1	Sarayani2020
6452	Prolonged pregnancy	LBandSB	ICD-10-CM	42	1	Sarayani2020
64523	Prolonged pregnancy, antepartum condition or complication	LBandSB	ICD-9-CM	42	1	Macdonald2019;Sarayani2020
64521	Prolonged pregnancy, delivered, with or without mention of antepartum condition	LBandSB	ICD-9-CM	42	1	Macdonald2019;Sarayani2020
64520	Prolonged pregnancy, unspecified as to episode of care or not applicable	LBandSB	ICD-9-CM	42	1	Macdonald2019;Sarayani2020
Z3A49	Greater than 42 weeks gestation of pregnancy	ALLPREG	ICD-10-CM	43	1	Sarayani2020;Sumner2021

## Sheet: GA_codes-transl
ICD-10-CM	Description ICD-10-CM	Moll2021	Margulis2013	ICD-9-CM conversion (1)	Description ICD-9-CM (1)	Previous defined (2)	Attributed	Priority-adapted according to MD	Recommendation for coding (1)
O471	False labor at or after 37 completed weeks of gestation	Full-term	39	64413	Other threatened labor, antepartum condition or complication	No	39	1
O4202	Full-term premature rupture of membranes, onset of labor within 24 hours of rupture	Full-term	39	65811	Premature rupture of membranes, delivered, with or without mention of antepartum condition	No	39	1
O4292	Full-term premature rupture of membranes, unspecified as to length of time between rupture and onset of labor	Full-term	39	65811	Premature rupture of membranes, delivered, with or without mention of antepartum condition	No	39	1
O6010X0	Preterm labor with preterm delivery, unspecified trimester	Preterm	35	64420	Early onset of delivery, unspecified as to episode of care or not applicable	Yes	35	1
O6010X1	Preterm labor with preterm delivery, unspecified trimester, fetus 1	Preterm	35	64420	Early onset of delivery, unspecified as to episode of care or not applicable	Yes	35	2
O6010X2	Preterm labor with preterm delivery, unspecified trimester, fetus 2	Preterm	35	64420	Early onset of delivery, unspecified as to episode of care or not applicable	Yes	35	2
O6010X3	Preterm labor with preterm delivery, unspecified trimester, fetus 3	Preterm	35	64420	Early onset of delivery, unspecified as to episode of care or not applicable	Yes	35	2
O6010X4	Preterm labor with preterm delivery, unspecified trimester, fetus 4	Preterm	35	64420	Early onset of delivery, unspecified as to episode of care or not applicable	Yes	35	2
O6010X5	Preterm labor with preterm delivery, unspecified trimester, fetus 5	Preterm	35	64420	Early onset of delivery, unspecified as to episode of care or not applicable	Yes	35	2
O6010X9	Preterm labor with preterm delivery, unspecified trimester, other fetus	Preterm	35	64420	Early onset of delivery, unspecified as to episode of care or not applicable	Yes	35	2
O42111	Preterm premature rupture of membranes, onset of labor more than 24 hours following rupture-first trimester	Preterm	35	65821	Delayed delivery after spontaneous or unspecified rupture of membranes, delivered, with or without mention of antepartum condition	No	14	1	O42.111 is applicable to mothers in the first trimester of pregnancy, which is defined as less than 14 weeks since the first day of the last menstrual period.
O42112	Preterm premature rupture of membranes, onset of labor more than 24 hours following rupture-second trimester	Preterm	35	65821	Delayed delivery after spontaneous or unspecified rupture of membranes, delivered, with or without mention of antepartum condition	No	24	1	O42.112 is applicable to mothers in the second trimester of pregnancy, which is defined as between equal to or greater than 14 weeks to less than 28 weeks since the first day of the last menstrual period.
O42113	Preterm premature rupture of membranes, onset of labor more than 24 hours following rupture-third trimester	Preterm	35	65821	Delayed delivery after spontaneous or unspecified rupture of membranes, delivered, with or without mention of antepartum condition	No	35	1	O42.113 is applicable to mothers in the third trimester of pregnancy, which is defined as between equal to or greater than 28 weeks since the first day of the last menstrual period.
O42119	Preterm premature rupture of membranes, onset of labor more than 24 hours following rupture-unspecified trimester	Preterm	35	65820	Delayed delivery after spontaneous or unspecified rupture of membranes, unspecified as to episode of care or not applicable	No	35	1
O42011	Preterm premature rupture of membranes, onset of labor within 24 hours of rupture-first trimester	Preterm	35	65811	Premature rupture of membranes, delivered, with or without mention of antepartum condition	No	14	1	O42.011 is applicable to mothers in the first trimester of pregnancy, which is defined as less than 14 weeks since the first day of the last menstrual period.
O42012	Preterm premature rupture of membranes, onset of labor within 24 hours of rupture-second trimester	Preterm	35	65811	Premature rupture of membranes, delivered, with or without mention of antepartum condition	No	24	1	O42.012 is applicable to mothers in the second trimester of pregnancy, which is defined as between equal to or greater than 14 weeks to less than 28 weeks since the first day of the last menstrual period.
O42013	Preterm premature rupture of membranes, onset of labor within 24 hours of rupture-third trimester	Preterm	35	65811	Premature rupture of membranes, delivered, with or without mention of antepartum condition	No	35	1	O42.013 is applicable to mothers in the third trimester of pregnancy, which is defined as between equal to or greater than 28 weeks since the first day of the last menstrual period.
O42019	Preterm premature rupture of membranes, onset of labor within 24 hours of rupture-unspecified trimester	Preterm	35	65810	Premature rupture of membranes, unspecified as to episode of care or not applicable	No	35	1
O42911	Preterm premature rupture of membranes, unspecified as to length of time between rupture and onset of labor-first trimester	Preterm	35	65811	Premature rupture of membranes, delivered, with or without mention of antepartum condition	No	14	1	O42.911 is applicable to mothers in the first trimester of pregnancy, which is defined as less than 14 weeks since the first day of the last menstrual period.
O42912	Preterm premature rupture of membranes, unspecified as to length of time between rupture and onset of labor-second trimester	Preterm	35	65811	Premature rupture of membranes, delivered, with or without mention of antepartum condition	No	24	1	O42.912 is applicable to mothers in the second trimester of pregnancy, which is defined as between equal to or greater than 14 weeks to less than 28 weeks since the first day of the last menstrual period.
O42913	Preterm premature rupture of membranes, unspecified as to length of time between rupture and onset of labor-third trimester	Preterm	35	65811	Premature rupture of membranes, delivered, with or without mention of antepartum condition	No	35	1	O42.913 is applicable to mothers in the third trimester of pregnancy, which is defined as between equal to or greater than 28 weeks since the first day of the last menstrual period.
O42919	Preterm premature rupture of membranes, unspecified as to length of time between rupture and onset of labor-unspecified trimester	Preterm	35	65810	Premature rupture of membranes, unspecified as to episode of care or not applicable	No	35	1
O6020X1	Term delivery with preterm labor fetus 1	Full-term	39	64420	Early onset of delivery, unspecified as to episode of care or not applicable	Yes	35	1
O6020X3	Term delivery with preterm labor fetus 3	Full-term	39	64420	Early onset of delivery, unspecified as to episode of care or not applicable	Yes	35	1
O6020X4	Term delivery with preterm labor fetus 4	Full-term	39	64420	Early onset of delivery, unspecified as to episode of care or not applicable	Yes	35	1
O6020X5	Term delivery with preterm labor fetus 5	Full-term	39	64420	Early onset of delivery, unspecified as to episode of care or not applicable	Yes	35	1
O6020X0	Term delivery with preterm labor not applicable or unspecified	Full-term	39	64420	Early onset of delivery, unspecified as to episode of care or not applicable	Yes	35	1
O6020X9	Term delivery with preterm labor other fetus	Full-term	39	64420	Early onset of delivery, unspecified as to episode of care or not applicable	Yes	35	1
O6022X1	Term delivery with preterm labor, second trimester fetus 1	Full-term	39	64421	Early onset of delivery, delivered, with or without mention of antepartum condition	Yes	35	1
O6022X2	Term delivery with preterm labor, second trimester fetus 2	Full-term	39	64421	Early onset of delivery, delivered, with or without mention of antepartum condition	Yes	35	1
O6022X3	Term delivery with preterm labor, second trimester fetus 3	Full-term	39	64421	Early onset of delivery, delivered, with or without mention of antepartum condition	Yes	35	1
O6022X4	Term delivery with preterm labor, second trimester fetus 4	Full-term	39	64421	Early onset of delivery, delivered, with or without mention of antepartum condition	Yes	35	1
O6022X5	Term delivery with preterm labor, second trimester fetus 5	Full-term	39	64421	Early onset of delivery, delivered, with or without mention of antepartum condition	Yes	35	1
O6022X0	Term delivery with preterm labor, second trimester not applicable or unspecified	Full-term	39	64421	Early onset of delivery, delivered, with or without mention of antepartum condition	Yes	35	1
O6022X9	Term delivery with preterm labor, second trimester other fetus	Full-term	39	64421	Early onset of delivery, delivered, with or without mention of antepartum condition	Yes	35	1
O6023X1	Term delivery with preterm labor, third trimester fetus 1	Full-term	39	64421	Early onset of delivery, delivered, with or without mention of antepartum condition	Yes	35	1
O6023X2	Term delivery with preterm labor, third trimester fetus 2	Full-term	39	64421	Early onset of delivery, delivered, with or without mention of antepartum condition	Yes	35	1
O6023X3	Term delivery with preterm labor, third trimester fetus 3	Full-term	39	64421	Early onset of delivery, delivered, with or without mention of antepartum condition	Yes	35	1
O6023X4	Term delivery with preterm labor, third trimester fetus 4	Full-term	39	64421	Early onset of delivery, delivered, with or without mention of antepartum condition	Yes	35	1
O6023X5	Term delivery with preterm labor, third trimester fetus 5	Full-term	39	64421	Early onset of delivery, delivered, with or without mention of antepartum condition	Yes	35	1
O6023X0	Term delivery with preterm labor, third trimester not applicable or unspecified	Full-term	39	64421	Early onset of delivery, delivered, with or without mention of antepartum condition	Yes	35	1
O6023X9	Term delivery with preterm labor, third trimester other fetus	Full-term	39	64421	Early onset of delivery, delivered, with or without mention of antepartum condition	Yes	35	1
O6020X2	Term delivery with preterm laborfetus 2	Full-term	39	64420	Early onset of delivery, unspecified as to episode of care or not applicable	Yes	35	1
(1) https://www.icd10data.com/Convert/O60.20X2
(2) MacDonald; Ailes

## Sheet: SAS-prog-rational
	Six-step algorithm and SAS® Programming coding optimization strategies adopted in each phase of AM-PREGNANT creation. (A) Proc SQL to Run SAS® Procedures on a group of datasets within a single directory. This process creates a macro variable that represents the dataset names. Proc SQL DICTIONARY TABLES contains a variable that can be read as a macro variable. This allows many datasets to be manip…
	References
	(1) Ventura, D. Using Proc SQL to Run SAS® Procedures on a Group of Datasets within a 361 Single Directory. Lexjansen-SAS Institute (2008).
	(2) Paul Dorfman, D. H. Data Management Solutions Using SAS Hash Table Operations: A 363 Business Intelligence Case Study. 400 (SAS Institute, 2019).
