# Supplementary material for: The AMerican PREGNANcy Mother–Child CohorT: description and prevalence of baseline outcomes and medication dispensing
Source: Front Pharmacol. 2025 Aug 5;16:1608403. doi: 10.3389/fphar.2025.1608403 (PMC12361823; doi:10.3389/fphar.2025.1608403)
Supplement: Supplementary file 3 [file Supplementaryfile2.xlsx]

## Sheet: mothers
group	variable	code	description	short_desc	type
alcohol_abuse	alcohol_abuse	2910	Alcohol withdrawal delirium	Delirium tremens	ICD9
alcohol_abuse	alcohol_abuse	2911	Alcohol-induced persisting amnestic disorder	Alcohol amnestic disordr	ICD9
alcohol_abuse	alcohol_abuse	2912	Alcohol-induced persisting dementia	Alcohol persist dementia	ICD9
alcohol_abuse	alcohol_abuse	2913	Alcohol-induced psychotic disorder with hallucinations	Alcoh psy dis w hallucin	ICD9
alcohol_abuse	alcohol_abuse	2914	Idiosyncratic alcohol intoxication	Pathologic alcohol intox	ICD9
alcohol_abuse	alcohol_abuse	2915	Alcohol-induced psychotic disorder with delusions	Alcoh psych dis w delus	ICD9
alcohol_abuse	alcohol_abuse	29181	Alcohol withdrawal	Alcohol withdrawal	ICD9
alcohol_abuse	alcohol_abuse	29182	Alcohol induced sleep disorders	Alcoh induce sleep disor	ICD9
alcohol_abuse	alcohol_abuse	29189	Other alcohol-induced mental disorders	Alcohol mental disor NEC	ICD9
alcohol_abuse	alcohol_abuse	2919	Unspecified alcohol-induced mental disorders	Alcohol mental disor NOS	ICD9
alcohol_abuse	alcohol_abuse	30300	Acute alcoholic intoxication in alcoholism, unspecified	Ac alcohol intox-unspec	ICD9
alcohol_abuse	alcohol_abuse	30301	Acute alcoholic intoxication in alcoholism, continuous	Ac alcohol intox-contin	ICD9
alcohol_abuse	alcohol_abuse	30302	Acute alcoholic intoxication in alcoholism, episodic	Ac alcohol intox-episod	ICD9
alcohol_abuse	alcohol_abuse	30303	Acute alcoholic intoxication in alcoholism, in remission	Ac alcohol intox-remiss	ICD9
alcohol_abuse	alcohol_abuse	30390	Other and unspecified alcohol dependence, unspecified	Alcoh dep NEC/NOS-unspec	ICD9
alcohol_abuse	alcohol_abuse	30391	Other and unspecified alcohol dependence, continuous	Alcoh dep NEC/NOS-contin	ICD9
alcohol_abuse	alcohol_abuse	30392	Other and unspecified alcohol dependence, episodic	Alcoh dep NEC/NOS-episod	ICD9
alcohol_abuse	alcohol_abuse	30393	Other and unspecified alcohol dependence, in remission	Alcoh dep NEC/NOS-remiss	ICD9
alcohol_abuse	alcohol_abuse	30500	Alcohol abuse, unspecified	Alcohol abuse-unspec	ICD9
alcohol_abuse	alcohol_abuse	30501	Alcohol abuse, continuous	Alcohol abuse-continuous	ICD9
alcohol_abuse	alcohol_abuse	30502	Alcohol abuse, episodic	Alcohol abuse-episodic	ICD9
alcohol_abuse	alcohol_abuse	30503	Alcohol abuse, in remission	Alcohol abuse-in remiss	ICD9
alcohol_abuse	alcohol_abuse	3575	Alcoholic polyneuropathy	Alcoholic polyneuropathy	ICD9
alcohol_abuse	alcohol_abuse	4255	Alcoholic cardiomyopathy	Alcoholic cardiomyopathy	ICD9
alcohol_abuse	alcohol_abuse	5710	Alcoholic fatty liver	Alcoholic fatty liver	ICD9
alcohol_abuse	alcohol_abuse	5711	Acute alcoholic hepatitis	Ac alcoholic hepatitis	ICD9
alcohol_abuse	alcohol_abuse	5712	Alcoholic cirrhosis of liver	Alcohol cirrhosis liver	ICD9
alcohol_abuse	alcohol_abuse	5713	Alcoholic liver damage, unspecified	Alcohol liver damage NOS	ICD9
alcohol_abuse	alcohol_abuse	V113	Personal history of alcoholism	Hx of alcoholism	ICD9
alcohol_abuse	alcohol_abuse	F10121	Alcohol abuse with intoxication delirium	Alcohol abuse with intoxication delirium	ICD10
alcohol_abuse	alcohol_abuse	F10221	Alcohol dependence with intoxication delirium	Alcohol dependence with intoxication delirium	ICD10
alcohol_abuse	alcohol_abuse	F10231	Alcohol dependence with withdrawal delirium	Alcohol dependence with withdrawal delirium	ICD10
alcohol_abuse	alcohol_abuse	F10921	Alcohol use, unspecified with intoxication delirium	Alcohol use, unspecified with intoxication delirium	ICD10
alcohol_abuse	alcohol_abuse	F1026	Alcohol depend w alcoh-induce persisting amnestic disorder	Alcohol depend w alcoh-induce persisting amnestic disorder	ICD10
alcohol_abuse	alcohol_abuse	F1096	Alcohol use, unsp w alcoh-induce persist amnestic disorder	Alcohol use, unsp w alcoh-induce persist amnestic disorder	ICD10
alcohol_abuse	alcohol_abuse	F1097	Alcohol use, unsp with alcohol-induced persisting dementia	Alcohol use, unsp with alcohol-induced persisting dementia	ICD10
alcohol_abuse	alcohol_abuse	F1027	Alcohol dependence with alcohol-induced persisting dementia	Alcohol dependence with alcohol-induced persisting dementia	ICD10
alcohol_abuse	alcohol_abuse	F10151	Alcohol abuse w alcoh-induce psychotic disorder w hallucin	Alcohol abuse w alcoh-induce psychotic disorder w hallucin	ICD10
alcohol_abuse	alcohol_abuse	F10251	Alcohol depend w alcoh-induce psychotic disorder w hallucin	Alcohol depend w alcoh-induce psychotic disorder w hallucin	ICD10
alcohol_abuse	alcohol_abuse	F10951	Alcohol use, unsp w alcoh-induce psych disorder w hallucin	Alcohol use, unsp w alcoh-induce psych disorder w hallucin	ICD10
alcohol_abuse	alcohol_abuse	F10920	Alcohol use, unspecified with intoxication, uncomplicated	Alcohol use, unspecified with intoxication, uncomplicated	ICD10
alcohol_abuse	alcohol_abuse	F10929	Alcohol use, unspecified with intoxication, unspecified	Alcohol use, unspecified with intoxication, unspecified	ICD10
alcohol_abuse	alcohol_abuse	F10150	Alcohol abuse w alcoh-induce psychotic disorder w delusions	Alcohol abuse w alcoh-induce psychotic disorder w delusions	ICD10
alcohol_abuse	alcohol_abuse	F10250	Alcohol depend w alcoh-induce psychotic disorder w delusions	Alcohol depend w alcoh-induce psychotic disorder w delusions	ICD10
alcohol_abuse	alcohol_abuse	F10950	Alcohol use, unsp w alcoh-induce psych disorder w delusions	Alcohol use, unsp w alcoh-induce psych disorder w delusions	ICD10
alcohol_abuse	alcohol_abuse	F10230	Alcohol dependence with withdrawal, uncomplicated	Alcohol dependence with withdrawal, uncomplicated	ICD10
alcohol_abuse	alcohol_abuse	F10232	Alcohol dependence w withdrawal with perceptual disturbance	Alcohol dependence w withdrawal with perceptual disturbance	ICD10
alcohol_abuse	alcohol_abuse	F10239	Alcohol dependence with withdrawal, unspecified	Alcohol dependence with withdrawal, unspecified	ICD10
alcohol_abuse	alcohol_abuse	F10182	Alcohol abuse with alcohol-induced sleep disorder	Alcohol abuse with alcohol-induced sleep disorder	ICD10
alcohol_abuse	alcohol_abuse	F10282	Alcohol dependence with alcohol-induced sleep disorder	Alcohol dependence with alcohol-induced sleep disorder	ICD10
alcohol_abuse	alcohol_abuse	F10982	Alcohol use, unspecified with alcohol-induced sleep disorder	Alcohol use, unspecified with alcohol-induced sleep disorder	ICD10
alcohol_abuse	alcohol_abuse	F1014	Alcohol abuse with alcohol-induced mood disorder	Alcohol abuse with alcohol-induced mood disorder	ICD10
alcohol_abuse	alcohol_abuse	F10159	Alcohol abuse with alcohol-induced psychotic disorder, unsp	Alcohol abuse with alcohol-induced psychotic disorder, unsp	ICD10
alcohol_abuse	alcohol_abuse	F10180	Alcohol abuse with alcohol-induced anxiety disorder	Alcohol abuse with alcohol-induced anxiety disorder	ICD10
alcohol_abuse	alcohol_abuse	F10181	Alcohol abuse with alcohol-induced sexual dysfunction	Alcohol abuse with alcohol-induced sexual dysfunction	ICD10
alcohol_abuse	alcohol_abuse	F10188	Alcohol abuse with other alcohol-induced disorder	Alcohol abuse with other alcohol-induced disorder	ICD10
alcohol_abuse	alcohol_abuse	F1024	Alcohol dependence with alcohol-induced mood disorder	Alcohol dependence with alcohol-induced mood disorder	ICD10
alcohol_abuse	alcohol_abuse	F10259	Alcohol dependence w alcoh-induce psychotic disorder, unsp	Alcohol dependence w alcoh-induce psychotic disorder, unsp	ICD10
alcohol_abuse	alcohol_abuse	F10280	Alcohol dependence with alcohol-induced anxiety disorder	Alcohol dependence with alcohol-induced anxiety disorder	ICD10
alcohol_abuse	alcohol_abuse	F10281	Alcohol dependence with alcohol-induced sexual dysfunction	Alcohol dependence with alcohol-induced sexual dysfunction	ICD10
alcohol_abuse	alcohol_abuse	F10288	Alcohol dependence with other alcohol-induced disorder	Alcohol dependence with other alcohol-induced disorder	ICD10
alcohol_abuse	alcohol_abuse	F10959	Alcohol use, unsp w alcohol-induced psychotic disorder, unsp	Alcohol use, unsp w alcohol-induced psychotic disorder, unsp	ICD10
alcohol_abuse	alcohol_abuse	F10980	Alcohol use, unsp with alcohol-induced anxiety disorder	Alcohol use, unsp with alcohol-induced anxiety disorder	ICD10
alcohol_abuse	alcohol_abuse	F10981	Alcohol use, unsp with alcohol-induced sexual dysfunction	Alcohol use, unsp with alcohol-induced sexual dysfunction	ICD10
alcohol_abuse	alcohol_abuse	F10988	Alcohol use, unspecified with other alcohol-induced disorder	Alcohol use, unspecified with other alcohol-induced disorder	ICD10
alcohol_abuse	alcohol_abuse	F1019	Alcohol abuse with unspecified alcohol-induced disorder	Alcohol abuse with unspecified alcohol-induced disorder	ICD10
alcohol_abuse	alcohol_abuse	F1029	Alcohol dependence with unspecified alcohol-induced disorder	Alcohol dependence with unspecified alcohol-induced disorder	ICD10
alcohol_abuse	alcohol_abuse	F1094	Alcohol use, unspecified with alcohol-induced mood disorder	Alcohol use, unspecified with alcohol-induced mood disorder	ICD10
alcohol_abuse	alcohol_abuse	F1099	Alcohol use, unsp with unspecified alcohol-induced disorder	Alcohol use, unsp with unspecified alcohol-induced disorder	ICD10
alcohol_abuse	alcohol_abuse	F10220	Alcohol dependence with intoxication, uncomplicated	Alcohol dependence with intoxication, uncomplicated	ICD10
alcohol_abuse	alcohol_abuse	F10229	Alcohol dependence with intoxication, unspecified	Alcohol dependence with intoxication, unspecified	ICD10
alcohol_abuse	alcohol_abuse	F1020	Alcohol dependence, uncomplicated	Alcohol dependence, uncomplicated	ICD10
alcohol_abuse	alcohol_abuse	F1021	Alcohol dependence, in remission	Alcohol dependence, in remission	ICD10
alcohol_abuse	alcohol_abuse	F1010	Alcohol abuse, uncomplicated	Alcohol abuse, uncomplicated	ICD10
alcohol_abuse	alcohol_abuse	F10120	Alcohol abuse with intoxication, uncomplicated	Alcohol abuse with intoxication, uncomplicated	ICD10
alcohol_abuse	alcohol_abuse	F10129	Alcohol abuse with intoxication, unspecified	Alcohol abuse with intoxication, unspecified	ICD10
alcohol_abuse	alcohol_abuse	G621	Alcoholic polyneuropathy	Alcoholic polyneuropathy	ICD10
alcohol_abuse	alcohol_abuse	I426	Alcoholic cardiomyopathy	Alcoholic cardiomyopathy	ICD10
alcohol_abuse	alcohol_abuse	K700	Alcoholic fatty liver	Alcoholic fatty liver	ICD10
alcohol_abuse	alcohol_abuse	K7010	Alcoholic hepatitis without ascites	Alcoholic hepatitis without ascites	ICD10
alcohol_abuse	alcohol_abuse	K7011	Alcoholic hepatitis with ascites	Alcoholic hepatitis with ascites	ICD10
alcohol_abuse	alcohol_abuse	K702	Alcoholic fibrosis and sclerosis of liver	Alcoholic fibrosis and sclerosis of liver	ICD10
alcohol_abuse	alcohol_abuse	K7030	Alcoholic cirrhosis of liver without ascites	Alcoholic cirrhosis of liver without ascites	ICD10
alcohol_abuse	alcohol_abuse	K7031	Alcoholic cirrhosis of liver with ascites	Alcoholic cirrhosis of liver with ascites	ICD10
alcohol_abuse	alcohol_abuse	K7040	Alcoholic hepatic failure without coma	Alcoholic hepatic failure without coma	ICD10
alcohol_abuse	alcohol_abuse	K7041	Alcoholic hepatic failure with coma	Alcoholic hepatic failure with coma	ICD10
alcohol_abuse	alcohol_abuse	K709	Alcoholic liver disease, unspecified	Alcoholic liver disease, unspecified	ICD10
alcohol_abuse	alcohol_abuse	O99310	Alcohol use complicating pregnancy, unspecified trimester		ICD10
alcohol_abuse	alcohol_abuse	O99311	Alcohol use complicating pregnancy, first trimester		ICD10
alcohol_abuse	alcohol_abuse	O99312	Alcohol use complicating pregnancy, second trimester		ICD10
alcohol_abuse	alcohol_abuse	O99313	Alcohol use complicating pregnancy, third trimester		ICD10
alcohol_abuse	alcohol_abuse	O99314	Alcohol use complicating childbirth		ICD10
alcohol_abuse	alcohol_abuse	O99315	Alcohol use complicating the puerperium		ICD10
asthma	asthma	49300	Extrinsic asthma, unspecified	Extrinsic asthma NOS	ICD9
asthma	asthma	49301	Extrinsic asthma with status asthmaticus	Ext asthma w status asth	ICD9
asthma	asthma	49302	Extrinsic asthma with (acute) exacerbation	Ext asthma w(acute) exac	ICD9
asthma	asthma	49310	Intrinsic asthma, unspecified	Intrinsic asthma NOS	ICD9
asthma	asthma	49311	Intrinsic asthma with status asthmaticus	Int asthma w status asth	ICD9
asthma	asthma	49312	Intrinsic asthma with (acute) exacerbation	Int asthma w (ac) exac	ICD9
asthma	asthma	49320	Chronic obstructive asthma, unspecified	Chronic obst asthma NOS	ICD9
asthma	asthma	49321	Chronic obstructive asthma with status asthmaticus	Ch ob asthma w stat asth	ICD9
asthma	asthma	49322	Chronic obstructive asthma with (acute) exacerbation	Ch obst asth w (ac) exac	ICD9
asthma	asthma	49381	Exercise induced bronchospasm	Exercse ind bronchospasm	ICD9
asthma	asthma	49382	Cough variant asthma	Cough variant asthma	ICD9
asthma	asthma	49390	Asthma, unspecified type, unspecified	Asthma NOS	ICD9
asthma	asthma	49391	Asthma, unspecified type, with status asthmaticus	Asthma w status asthmat	ICD9
asthma	asthma	49392	Asthma, unspecified type, with (acute) exacerbation	Asthma NOS w (ac) exac	ICD9
asthma	asthma	J4520	Mild intermittent asthma, uncomplicated		ICD10
asthma	asthma	J4521	Mild intermittent asthma with (acute) exacerbation		ICD10
asthma	asthma	J4522	Mild intermittent asthma with status asthmaticus		ICD10
asthma	asthma	J4530	Mild persistent asthma, uncomplicated		ICD10
asthma	asthma	J4531	Mild persistent asthma with (acute) exacerbation		ICD10
asthma	asthma	J4532	Mild persistent asthma with status asthmaticus		ICD10
asthma	asthma	J4540	Moderate persistent asthma, uncomplicated		ICD10
asthma	asthma	J4541	Moderate persistent asthma with (acute) exacerbation		ICD10
asthma	asthma	J4542	Moderate persistent asthma with status asthmaticus		ICD10
asthma	asthma	J4550	Severe persistent asthma, uncomplicated		ICD10
asthma	asthma	J4551	Severe persistent asthma with (acute) exacerbation		ICD10
asthma	asthma	J4552	Severe persistent asthma with status asthmaticus		ICD10
asthma	asthma	J45901	Unspecified asthma with (acute) exacerbation		ICD10
asthma	asthma	J45902	Unspecified asthma with status asthmaticus		ICD10
asthma	asthma	J45909	Unspecified asthma, uncomplicated		ICD10
asthma	asthma	J45990	Exercise induced bronchospasm		ICD10
asthma	asthma	J45991	Cough variant asthma		ICD10
asthma	asthma	J45998	Other asthma		ICD10
depression	depression	29620	Major depressive affective disorder, single episode, unspecified	Depress psychosis-unspec	ICD9
depression	depression	29621	Major depressive affective disorder, single episode, mild	Depress psychosis-mild	ICD9
depression	depression	29622	Major depressive affective disorder, single episode, moderate	Depressive psychosis-mod	ICD9
depression	depression	29623	Major depressive affective disorder, single episode, severe, without mention of psychotic behavior	Depress psychosis-severe	ICD9
depression	depression	29624	Major depressive affective disorder, single episode, severe, specified as with psychotic behavior	Depr psychos-sev w psych	ICD9
depression	depression	29625	Major depressive affective disorder, single episode, in partial or unspecified remission	Depr psychos-part remiss	ICD9
depression	depression	29626	Major depressive affective disorder, single episode, in full remission	Depr psychos-full remiss	ICD9
depression	depression	29630	Major depressive affective disorder, recurrent episode, unspecified	Recurr depr psychos-unsp	ICD9
depression	depression	29631	Major depressive affective disorder, recurrent episode, mild	Recurr depr psychos-mild	ICD9
depression	depression	29632	Major depressive affective disorder, recurrent episode, moderate	Recurr depr psychos-mod	ICD9
depression	depression	29633	Major depressive affective disorder, recurrent episode, severe, without mention of psychotic behavior	Recur depr psych-severe	ICD9
depression	depression	29634	Major depressive affective disorder, recurrent episode, severe, specified as with psychotic behavior	Rec depr psych-psychotic	ICD9
depression	depression	29635	Major depressive affective disorder, recurrent episode, in partial or unspecified remission	Recur depr psyc-part rem	ICD9
depression	depression	29636	Major depressive affective disorder, recurrent episode, in full remission	Recur depr psyc-full rem	ICD9
depression	depression	2980	Depressive type psychosis		ICD9
depression	depression	2981	Excitative type psychosis		ICD9
depression	depression	2982	Reactive confusion		ICD9
depression	depression	2983	Acute paranoid reaction		ICD9
depression	depression	2984	Psychogenic paranoid psychosis		ICD9
depression	depression	2988	Other and unspecified reactive psychosis		ICD9
depression	depression	2989	Unspecified psychosis		ICD9
depression	depression	3004	Dysthymic disorder	Dysthymic disorder	ICD9
depression	depression	311	Depressive disorder, not elsewhere classified	Depressive disorder NEC	ICD9
depression	depression	3090	Adjustment disorder with depressed mood	Adjustmnt dis w depressn	ICD9
depression	depression	3091	Prolonged depressive reaction	Prolong depressive react	ICD9
depression	depression	30921	Separation anxiety disorder	Separation anxiety	ICD9
depression	depression	30922	Emancipation disorder of adolescence and early adult life	Emancipation disorder	ICD9
depression	depression	30923	Specific academic or work inhibition	Academic/work inhibition	ICD9
depression	depression	30924	Adjustment disorder with anxiety	Adjustment dis w anxiety	ICD9
depression	depression	30928	Adjustment disorder with mixed anxiety and depressed mood	Adjust dis w anxiety/dep	ICD9
depression	depression	30929	Other adjustment reactions with predominant disturbance of other emotions	Adj react-emotion NEC	ICD9
depression	depression	3093	Adjustment disorder with disturbance of conduct	Adjust disor/dis conduct	ICD9
depression	depression	3094	Adjustment disorder with mixed disturbance of emotions and conduct	Adj dis-emotion/conduct	ICD9
depression	depression	30981	Posttraumatic stress disorder	Posttraumatic stress dis	ICD9
depression	depression	30982	Adjustment reaction with physical symptoms	Adjust react-phys sympt	ICD9
depression	depression	30983	Adjustment reaction with withdrawal	Adjust react-withdrawal	ICD9
depression	depression	30989	Other specified adjustment reactions	Adjustment reaction NEC	ICD9
depression	depression	3099	Unspecified adjustment reaction	Adjustment reaction NOS	ICD9
depression	depression	F3010	Manic episode without psychotic symptoms, unspecified		ICD10
depression	depression	F3011	Manic episode without psychotic symptoms, mild		ICD10
depression	depression	F3012	Manic episode without psychotic symptoms, moderate		ICD10
depression	depression	F3013	Manic episode, severe, without psychotic symptoms		ICD10
depression	depression	F302	Manic episode, severe with psychotic symptoms		ICD10
depression	depression	F303	Manic episode in partial remission		ICD10
depression	depression	F304	Manic episode in full remission		ICD10
depression	depression	F308	Other manic episodes		ICD10
depression	depression	F309	Manic episode, unspecified		ICD10
depression	depression	F320	Major depressive disorder, single episode, mild		ICD10
depression	depression	F321	Major depressive disorder, single episode, moderate		ICD10
depression	depression	F322	Major depressive disorder, single episode, severe without psychotic features		ICD10
depression	depression	F323	Major depressive disorder, single episode, severe with psychotic features		ICD10
depression	depression	F324	Major depressive disorder, single episode, in partial remission		ICD10
depression	depression	F325	Major depressive disorder, single episode, in full remission		ICD10
depression	depression	F3281	Premenstrual dysphoric disorder		ICD10
depression	depression	F3289	Other specified depressive episodes		ICD10
depression	depression	F329	Major depressive disorder, single episode, unspecified		ICD10
depression	depression	F32A	Depression, unspecified		ICD10
depression	depression	F330	Major depressive disorder, recurrent, mild		ICD10
depression	depression	F331	Major depressive disorder, recurrent, moderate		ICD10
depression	depression	F332	Major depressive disorder, recurrent severe without psychotic features		ICD10
depression	depression	F333	Major depressive disorder, recurrent, severe with psychotic symptoms		ICD10
depression	depression	F3340	Major depressive disorder, recurrent, in remission, unspecified		ICD10
depression	depression	F3341	Major depressive disorder, recurrent, in partial remission		ICD10
depression	depression	F3342	Major depressive disorder, recurrent, in full remission		ICD10
depression	depression	F338	Other recurrent depressive disorders		ICD10
depression	depression	F339	Major depressive disorder, recurrent, unspecified		ICD10
depression	depression	F340	Cyclothymic disorder		ICD10
depression	depression	F341	Dysthymic disorder		ICD10
depression	depression	F3481	Disruptive mood dysregulation disorder		ICD10
depression	depression	F3489	Other specified persistent mood disorders		ICD10
depression	depression	F349	Persistent mood [affective] disorder, unspecified		ICD10
depression	depression	F39	Unspecified mood [affective] disorder		ICD10
depression	depression	F430	Acute stress reaction		ICD10
depression	depression	F4310	Post-traumatic stress disorder, unspecified		ICD10
depression	depression	F4311	Post-traumatic stress disorder, acute		ICD10
depression	depression	F4312	Post-traumatic stress disorder, chronic		ICD10
depression	depression	F4320	Adjustment disorder, unspecified		ICD10
depression	depression	F4321	Adjustment disorder with depressed mood		ICD10
depression	depression	F4322	Adjustment disorder with anxiety		ICD10
depression	depression	F4323	Adjustment disorder with mixed anxiety and depressed mood		ICD10
depression	depression	F4324	Adjustment disorder with disturbance of conduct		ICD10
depression	depression	F4325	Adjustment disorder with mixed disturbance of emotions and conduct		ICD10
depression	depression	F4329	Adjustment disorder with other symptoms		ICD10
depression	depression	F4381	Prolonged grief disorder		ICD10
depression	depression	F4389	Other reactions to severe stress		ICD10
depression	depression	F439	Reaction to severe stress, unspecified		ICD10
diabetes	diabetes_melligest	25000	Diabetes mellitus without mention of complication, type II or unspecified type, not stated as uncontrolled	DMII wo cmp nt st uncntr	ICD9
diabetes	diabetes_melligest	25001	Diabetes mellitus without mention of complication, type I [juvenile type], not stated as uncontrolled	DMI wo cmp nt st uncntrl	ICD9
diabetes	diabetes_melligest	25002	Diabetes mellitus without mention of complication, type II or unspecified type, uncontrolled	DMII wo cmp uncntrld	ICD9
diabetes	diabetes_melligest	25003	Diabetes mellitus without mention of complication, type I [juvenile type], uncontrolled	DMI wo cmp uncntrld	ICD9
diabetes	diabetes_melligest	25010	Diabetes with ketoacidosis, type II or unspecified type, not stated as uncontrolled	DMII keto nt st uncntrld	ICD9
diabetes	diabetes_melligest	25011	Diabetes with ketoacidosis, type I [juvenile type], not stated as uncontrolled	DMI keto nt st uncntrld	ICD9
diabetes	diabetes_melligest	25012	Diabetes with ketoacidosis, type II or unspecified type, uncontrolled	DMII ketoacd uncontrold	ICD9
diabetes	diabetes_melligest	25013	Diabetes with ketoacidosis, type I [juvenile type], uncontrolled	DMI ketoacd uncontrold	ICD9
diabetes	diabetes_melligest	25020	Diabetes with hyperosmolarity, type II or unspecified type, not stated as uncontrolled	DMII hprsm nt st uncntrl	ICD9
diabetes	diabetes_melligest	25021	Diabetes with hyperosmolarity, type I [juvenile type], not stated as uncontrolled	DMI hprsm nt st uncntrld	ICD9
diabetes	diabetes_melligest	25022	Diabetes with hyperosmolarity, type II or unspecified type, uncontrolled	DMII hprosmlr uncontrold	ICD9
diabetes	diabetes_melligest	25023	Diabetes with hyperosmolarity, type I [juvenile type], uncontrolled	DMI hprosmlr uncontrold	ICD9
diabetes	diabetes_melligest	25030	Diabetes with other coma, type II or unspecified type, not stated as uncontrolled	DMII o cm nt st uncntrld	ICD9
diabetes	diabetes_melligest	25031	Diabetes with other coma, type I [juvenile type], not stated as uncontrolled	DMI o cm nt st uncntrld	ICD9
diabetes	diabetes_melligest	25032	Diabetes with other coma, type II or unspecified type, uncontrolled	DMII oth coma uncontrold	ICD9
diabetes	diabetes_melligest	25033	Diabetes with other coma, type I [juvenile type], uncontrolled	DMI oth coma uncontrold	ICD9
diabetes	diabetes_melligest	25040	Diabetes with renal manifestations, type II or unspecified type, not stated as uncontrolled	DMII renl nt st uncntrld	ICD9
diabetes	diabetes_melligest	25041	Diabetes with renal manifestations, type I [juvenile type], not stated as uncontrolled	DMI renl nt st uncntrld	ICD9
diabetes	diabetes_melligest	25042	Diabetes with renal manifestations, type II or unspecified type, uncontrolled	DMII renal uncntrld	ICD9
diabetes	diabetes_melligest	25043	Diabetes with renal manifestations, type I [juvenile type], uncontrolled	DMI renal uncntrld	ICD9
diabetes	diabetes_melligest	25050	Diabetes with ophthalmic manifestations, type II or unspecified type, not stated as uncontrolled	DMII ophth nt st uncntrl	ICD9
diabetes	diabetes_melligest	25051	Diabetes with ophthalmic manifestations, type I [juvenile type], not stated as uncontrolled	DMI ophth nt st uncntrld	ICD9
diabetes	diabetes_melligest	25052	Diabetes with ophthalmic manifestations, type II or unspecified type, uncontrolled	DMII ophth uncntrld	ICD9
diabetes	diabetes_melligest	25053	Diabetes with ophthalmic manifestations, type I [juvenile type], uncontrolled	DMI ophth uncntrld	ICD9
diabetes	diabetes_melligest	25060	Diabetes with neurological manifestations, type II or unspecified type, not stated as uncontrolled	DMII neuro nt st uncntrl	ICD9
diabetes	diabetes_melligest	25061	Diabetes with neurological manifestations, type I [juvenile type], not stated as uncontrolled	DMI neuro nt st uncntrld	ICD9
diabetes	diabetes_melligest	25062	Diabetes with neurological manifestations, type II or unspecified type, uncontrolled	DMII neuro uncntrld	ICD9
diabetes	diabetes_melligest	25063	Diabetes with neurological manifestations, type I [juvenile type], uncontrolled	DMI neuro uncntrld	ICD9
diabetes	diabetes_melligest	25070	Diabetes with peripheral circulatory disorders, type II or unspecified type, not stated as uncontrolled	DMII circ nt st uncntrld	ICD9
diabetes	diabetes_melligest	25071	Diabetes with peripheral circulatory disorders, type I [juvenile type], not stated as uncontrolled	DMI circ nt st uncntrld	ICD9
diabetes	diabetes_melligest	25072	Diabetes with peripheral circulatory disorders, type II or unspecified type, uncontrolled	DMII circ uncntrld	ICD9
diabetes	diabetes_melligest	25073	Diabetes with peripheral circulatory disorders, type I [juvenile type], uncontrolled	DMI circ uncntrld	ICD9
diabetes	diabetes_melligest	25080	Diabetes with other specified manifestations, type II or unspecified type, not stated as uncontrolled	DMII oth nt st uncntrld	ICD9
diabetes	diabetes_melligest	25081	Diabetes with other specified manifestations, type I [juvenile type], not stated as uncontrolled	DMI oth nt st uncntrld	ICD9
diabetes	diabetes_melligest	25082	Diabetes with other specified manifestations, type II or unspecified type, uncontrolled	DMII oth uncntrld	ICD9
diabetes	diabetes_melligest	25083	Diabetes with other specified manifestations, type I [juvenile type], uncontrolled	DMI oth uncntrld	ICD9
diabetes	diabetes_melligest	25090	Diabetes with unspecified complication, type II or unspecified type, not stated as uncontrolled	DMII unspf nt st uncntrl	ICD9
diabetes	diabetes_melligest	25091	Diabetes with unspecified complication, type I [juvenile type], not stated as uncontrolled	DMI unspf nt st uncntrld	ICD9
diabetes	diabetes_melligest	25092	Diabetes with unspecified complication, type II or unspecified type, uncontrolled	DMII unspf uncntrld	ICD9
diabetes	diabetes_melligest	25093	Diabetes with unspecified complication, type I [juvenile type], uncontrolled	DMI unspf uncntrld	ICD9
diabetes	diabetes_melligest	2714	Renal glycosuria		ICD9
diabetes	diabetes_melligest	64800	Diabetes mellitus of mother, complicating pregnancy, childbirth, or the puerperium, unspecified as to episode of care or not applicable	Diabetes in preg-unspec	ICD9
diabetes	diabetes_melligest	64801	Diabetes mellitus of mother, complicating pregnancy, childbirth, or the puerperium, delivered, with or without mention of antepartum condition	Diabetes-delivered	ICD9
diabetes	diabetes_melligest	64802	Diabetes mellitus of mother, complicating pregnancy, childbirth, or the puerperium, delivered, with mention of postpartum complication	Diabetes-delivered w p/p	ICD9
diabetes	diabetes_melligest	64803	Diabetes mellitus of mother, complicating pregnancy, childbirth, or the puerperium, antepartum condition or complication	Diabetes-antepartum	ICD9
diabetes	diabetes_melligest	64804	Diabetes mellitus of mother, complicating pregnancy, childbirth, or the puerperium, postpartum condition or complication	Diabetes-postpartum	ICD9
diabetes	diabetes_melligest	64880	Abnormal glucose tolerance of mother, unspecified as to episode of care or not applicable	Abn glucose in preg-unsp	ICD9
diabetes	diabetes_melligest	64881	Abnormal glucose tolerance of mother, delivered, with or without mention of antepartum condition	Abn glucose toler-deliv	ICD9
diabetes	diabetes_melligest	64882	Abnormal glucose tolerance of mother, delivered, with mention of postpartum complication	Abn glucose-deliv w p/p	ICD9
diabetes	diabetes_melligest	64883	Abnormal glucose tolerance of mother, antepartum condition or complication	Abn glucose-antepartum	ICD9
diabetes	diabetes_melligest	64884	Abnormal glucose tolerance of mother, postpartum condition or complication	Abn glucose-postpartum	ICD9
diabetes	diabetes_melligest	79021	Impaired fasting glucose	Impaired fasting glucose	ICD9
diabetes	diabetes_melligest	79022	Impaired glucose tolerance test (oral)	Impaired oral glucse tol	ICD9
diabetes	diabetes_melligest	79029	Other abnormal glucose	Abnormal glucose NEC	ICD9
diabetes	diabetes_melligest	E1010	Type 1 diabetes mellitus with ketoacidosis without coma	Type 1 diabetes mellitus with ketoacidosis without coma	ICD10
diabetes	diabetes_melligest	E1011	Type 1 diabetes mellitus with ketoacidosis with coma	Type 1 diabetes mellitus with ketoacidosis with coma	ICD10
diabetes	diabetes_melligest	E1021	Type 1 diabetes mellitus with diabetic nephropathy	Type 1 diabetes mellitus with diabetic nephropathy	ICD10
diabetes	diabetes_melligest	E1022	Type 1 diabetes mellitus w diabetic chronic kidney disease	Type 1 diabetes mellitus w diabetic chronic kidney disease	ICD10
diabetes	diabetes_melligest	E1029	Type 1 diabetes mellitus w oth diabetic kidney complication	Type 1 diabetes mellitus w oth diabetic kidney complication	ICD10
diabetes	diabetes_melligest	E10311	Type 1 diabetes w unsp diabetic retinopathy w macular edema	Type 1 diabetes w unsp diabetic retinopathy w macular edema	ICD10
diabetes	diabetes_melligest	E10319	Type 1 diabetes w unsp diabetic rtnop w/o macular edema	Type 1 diabetes w unsp diabetic rtnop w/o macular edema	ICD10
diabetes	diabetes_melligest	E10321	Type 1 diab w mild nonprlf diabetic rtnop w macular edema	Type 1 diab w mild nonprlf diabetic rtnop w macular edema	ICD10
diabetes	diabetes_melligest	E10329	Type 1 diab w mild nonprlf diabetic rtnop w/o macular edema	Type 1 diab w mild nonprlf diabetic rtnop w/o macular edema	ICD10
diabetes	diabetes_melligest	E10331	Type 1 diab w moderate nonprlf diab rtnop w macular edema	Type 1 diab w moderate nonprlf diab rtnop w macular edema	ICD10
diabetes	diabetes_melligest	E10339	Type 1 diab w moderate nonprlf diab rtnop w/o macular edema	Type 1 diab w moderate nonprlf diab rtnop w/o macular edema	ICD10
diabetes	diabetes_melligest	E10341	Type 1 diab w severe nonprlf diabetic rtnop w macular edema	Type 1 diab w severe nonprlf diabetic rtnop w macular edema	ICD10
diabetes	diabetes_melligest	E10349	Type 1 diab w severe nonprlf diab rtnop w/o macular edema	Type 1 diab w severe nonprlf diab rtnop w/o macular edema	ICD10
diabetes	diabetes_melligest	E10351	Type 1 diabetes w prolif diabetic rtnop w macular edema	Type 1 diabetes w prolif diabetic rtnop w macular edema	ICD10
diabetes	diabetes_melligest	E10359	Type 1 diabetes w prolif diabetic rtnop w/o macular edema	Type 1 diabetes w prolif diabetic rtnop w/o macular edema	ICD10
diabetes	diabetes_melligest	E1036	Type 1 diabetes mellitus with diabetic cataract	Type 1 diabetes mellitus with diabetic cataract	ICD10
diabetes	diabetes_melligest	E1039	Type 1 diabetes w oth diabetic ophthalmic complication	Type 1 diabetes w oth diabetic ophthalmic complication	ICD10
diabetes	diabetes_melligest	E1040	Type 1 diabetes mellitus with diabetic neuropathy, unsp	Type 1 diabetes mellitus with diabetic neuropathy, unsp	ICD10
diabetes	diabetes_melligest	E1041	Type 1 diabetes mellitus with diabetic mononeuropathy	Type 1 diabetes mellitus with diabetic mononeuropathy	ICD10
diabetes	diabetes_melligest	E1042	Type 1 diabetes mellitus with diabetic polyneuropathy	Type 1 diabetes mellitus with diabetic polyneuropathy	ICD10
diabetes	diabetes_melligest	E1043	Type 1 diabetes w diabetic autonomic (poly)neuropathy	Type 1 diabetes w diabetic autonomic (poly)neuropathy	ICD10
diabetes	diabetes_melligest	E1044	Type 1 diabetes mellitus with diabetic amyotrophy	Type 1 diabetes mellitus with diabetic amyotrophy	ICD10
diabetes	diabetes_melligest	E1049	Type 1 diabetes w oth diabetic neurological complication	Type 1 diabetes w oth diabetic neurological complication	ICD10
diabetes	diabetes_melligest	E1051	Type 1 diabetes w diabetic peripheral angiopath w/o gangrene	Type 1 diabetes w diabetic peripheral angiopath w/o gangrene	ICD10
diabetes	diabetes_melligest	E1052	Type 1 diabetes w diabetic peripheral angiopathy w gangrene	Type 1 diabetes w diabetic peripheral angiopathy w gangrene	ICD10
diabetes	diabetes_melligest	E1059	Type 1 diabetes mellitus with oth circulatory complications	Type 1 diabetes mellitus with oth circulatory complications	ICD10
diabetes	diabetes_melligest	E10610	Type 1 diabetes mellitus w diabetic neuropathic arthropathy	Type 1 diabetes mellitus w diabetic neuropathic arthropathy	ICD10
diabetes	diabetes_melligest	E10618	Type 1 diabetes mellitus with other diabetic arthropathy	Type 1 diabetes mellitus with other diabetic arthropathy	ICD10
diabetes	diabetes_melligest	E10620	Type 1 diabetes mellitus with diabetic dermatitis	Type 1 diabetes mellitus with diabetic dermatitis	ICD10
diabetes	diabetes_melligest	E10621	Type 1 diabetes mellitus with foot ulcer	Type 1 diabetes mellitus with foot ulcer	ICD10
diabetes	diabetes_melligest	E10622	Type 1 diabetes mellitus with other skin ulcer	Type 1 diabetes mellitus with other skin ulcer	ICD10
diabetes	diabetes_melligest	E10628	Type 1 diabetes mellitus with other skin complications	Type 1 diabetes mellitus with other skin complications	ICD10
diabetes	diabetes_melligest	E10630	Type 1 diabetes mellitus with periodontal disease	Type 1 diabetes mellitus with periodontal disease	ICD10
diabetes	diabetes_melligest	E10638	Type 1 diabetes mellitus with other oral complications	Type 1 diabetes mellitus with other oral complications	ICD10
diabetes	diabetes_melligest	E10641	Type 1 diabetes mellitus with hypoglycemia with coma	Type 1 diabetes mellitus with hypoglycemia with coma	ICD10
diabetes	diabetes_melligest	E10649	Type 1 diabetes mellitus with hypoglycemia without coma	Type 1 diabetes mellitus with hypoglycemia without coma	ICD10
diabetes	diabetes_melligest	E1065	Type 1 diabetes mellitus with hyperglycemia	Type 1 diabetes mellitus with hyperglycemia	ICD10
diabetes	diabetes_melligest	E1069	Type 1 diabetes mellitus with other specified complication	Type 1 diabetes mellitus with other specified complication	ICD10
diabetes	diabetes_melligest	E108	Type 1 diabetes mellitus with unspecified complications	Type 1 diabetes mellitus with unspecified complications	ICD10
diabetes	diabetes_melligest	E109	Type 1 diabetes mellitus without complications	Type 1 diabetes mellitus without complications	ICD10
diabetes	diabetes_melligest	E1100	Type 2 diab w hyprosm w/o nonket hyprgly-hypros coma (NKHHC)	Type 2 diab w hyprosm w/o nonket hyprgly-hypros coma (NKHHC)	ICD10
diabetes	diabetes_melligest	E1101	Type 2 diabetes mellitus with hyperosmolarity with coma	Type 2 diabetes mellitus with hyperosmolarity with coma	ICD10
diabetes	diabetes_melligest	E1121	Type 2 diabetes mellitus with diabetic nephropathy	Type 2 diabetes mellitus with diabetic nephropathy	ICD10
diabetes	diabetes_melligest	E1122	Type 2 diabetes mellitus w diabetic chronic kidney disease	Type 2 diabetes mellitus w diabetic chronic kidney disease	ICD10
diabetes	diabetes_melligest	E1129	Type 2 diabetes mellitus w oth diabetic kidney complication	Type 2 diabetes mellitus w oth diabetic kidney complication	ICD10
diabetes	diabetes_melligest	E11311	Type 2 diabetes w unsp diabetic retinopathy w macular edema	Type 2 diabetes w unsp diabetic retinopathy w macular edema	ICD10
diabetes	diabetes_melligest	E11319	Type 2 diabetes w unsp diabetic rtnop w/o macular edema	Type 2 diabetes w unsp diabetic rtnop w/o macular edema	ICD10
diabetes	diabetes_melligest	E11321	Type 2 diab w mild nonprlf diabetic rtnop w macular edema	Type 2 diab w mild nonprlf diabetic rtnop w macular edema	ICD10
diabetes	diabetes_melligest	E11329	Type 2 diab w mild nonprlf diabetic rtnop w/o macular edema	Type 2 diab w mild nonprlf diabetic rtnop w/o macular edema	ICD10
diabetes	diabetes_melligest	E11331	Type 2 diab w moderate nonprlf diab rtnop w macular edema	Type 2 diab w moderate nonprlf diab rtnop w macular edema	ICD10
diabetes	diabetes_melligest	E11339	Type 2 diab w moderate nonprlf diab rtnop w/o macular edema	Type 2 diab w moderate nonprlf diab rtnop w/o macular edema	ICD10
diabetes	diabetes_melligest	E11341	Type 2 diab w severe nonprlf diabetic rtnop w macular edema	Type 2 diab w severe nonprlf diabetic rtnop w macular edema	ICD10
diabetes	diabetes_melligest	E11349	Type 2 diab w severe nonprlf diab rtnop w/o macular edema	Type 2 diab w severe nonprlf diab rtnop w/o macular edema	ICD10
diabetes	diabetes_melligest	E11351	Type 2 diabetes w prolif diabetic rtnop w macular edema	Type 2 diabetes w prolif diabetic rtnop w macular edema	ICD10
diabetes	diabetes_melligest	E11359	Type 2 diabetes w prolif diabetic rtnop w/o macular edema	Type 2 diabetes w prolif diabetic rtnop w/o macular edema	ICD10
diabetes	diabetes_melligest	E1136	Type 2 diabetes mellitus with diabetic cataract	Type 2 diabetes mellitus with diabetic cataract	ICD10
diabetes	diabetes_melligest	E1139	Type 2 diabetes w oth diabetic ophthalmic complication	Type 2 diabetes w oth diabetic ophthalmic complication	ICD10
diabetes	diabetes_melligest	E1140	Type 2 diabetes mellitus with diabetic neuropathy, unsp	Type 2 diabetes mellitus with diabetic neuropathy, unsp	ICD10
diabetes	diabetes_melligest	E1141	Type 2 diabetes mellitus with diabetic mononeuropathy	Type 2 diabetes mellitus with diabetic mononeuropathy	ICD10
diabetes	diabetes_melligest	E1142	Type 2 diabetes mellitus with diabetic polyneuropathy	Type 2 diabetes mellitus with diabetic polyneuropathy	ICD10
diabetes	diabetes_melligest	E1143	Type 2 diabetes w diabetic autonomic (poly)neuropathy	Type 2 diabetes w diabetic autonomic (poly)neuropathy	ICD10
diabetes	diabetes_melligest	E1144	Type 2 diabetes mellitus with diabetic amyotrophy	Type 2 diabetes mellitus with diabetic amyotrophy	ICD10
diabetes	diabetes_melligest	E1149	Type 2 diabetes w oth diabetic neurological complication	Type 2 diabetes w oth diabetic neurological complication	ICD10
diabetes	diabetes_melligest	E1151	Type 2 diabetes w diabetic peripheral angiopath w/o gangrene	Type 2 diabetes w diabetic peripheral angiopath w/o gangrene	ICD10
diabetes	diabetes_melligest	E1152	Type 2 diabetes w diabetic peripheral angiopathy w gangrene	Type 2 diabetes w diabetic peripheral angiopathy w gangrene	ICD10
diabetes	diabetes_melligest	E1159	Type 2 diabetes mellitus with oth circulatory complications	Type 2 diabetes mellitus with oth circulatory complications	ICD10
diabetes	diabetes_melligest	E11610	Type 2 diabetes mellitus w diabetic neuropathic arthropathy	Type 2 diabetes mellitus w diabetic neuropathic arthropathy	ICD10
diabetes	diabetes_melligest	E11618	Type 2 diabetes mellitus with other diabetic arthropathy	Type 2 diabetes mellitus with other diabetic arthropathy	ICD10
diabetes	diabetes_melligest	E11620	Type 2 diabetes mellitus with diabetic dermatitis	Type 2 diabetes mellitus with diabetic dermatitis	ICD10
diabetes	diabetes_melligest	E11621	Type 2 diabetes mellitus with foot ulcer	Type 2 diabetes mellitus with foot ulcer	ICD10
diabetes	diabetes_melligest	E11622	Type 2 diabetes mellitus with other skin ulcer	Type 2 diabetes mellitus with other skin ulcer	ICD10
diabetes	diabetes_melligest	E11628	Type 2 diabetes mellitus with other skin complications	Type 2 diabetes mellitus with other skin complications	ICD10
diabetes	diabetes_melligest	E11630	Type 2 diabetes mellitus with periodontal disease	Type 2 diabetes mellitus with periodontal disease	ICD10
diabetes	diabetes_melligest	E11638	Type 2 diabetes mellitus with other oral complications	Type 2 diabetes mellitus with other oral complications	ICD10
diabetes	diabetes_melligest	E11641	Type 2 diabetes mellitus with hypoglycemia with coma	Type 2 diabetes mellitus with hypoglycemia with coma	ICD10
diabetes	diabetes_melligest	E11649	Type 2 diabetes mellitus with hypoglycemia without coma	Type 2 diabetes mellitus with hypoglycemia without coma	ICD10
diabetes	diabetes_melligest	E1165	Type 2 diabetes mellitus with hyperglycemia	Type 2 diabetes mellitus with hyperglycemia	ICD10
diabetes	diabetes_melligest	E1169	Type 2 diabetes mellitus with other specified complication	Type 2 diabetes mellitus with other specified complication	ICD10
diabetes	diabetes_melligest	E118	Type 2 diabetes mellitus with unspecified complications	Type 2 diabetes mellitus with unspecified complications	ICD10
diabetes	diabetes_melligest	E1300	Oth diab w hyprosm w/o nonket hyprgly-hypros coma (NKHHC)	Oth diab w hyprosm w/o nonket hyprgly-hypros coma (NKHHC)	ICD10
diabetes	diabetes_melligest	E1301	Oth diabetes mellitus with hyperosmolarity with coma	Oth diabetes mellitus with hyperosmolarity with coma	ICD10
diabetes	diabetes_melligest	E1310	Oth diabetes mellitus with ketoacidosis without coma	Oth diabetes mellitus with ketoacidosis without coma	ICD10
diabetes	diabetes_melligest	E1311	Oth diabetes mellitus with ketoacidosis with coma	Oth diabetes mellitus with ketoacidosis with coma	ICD10
diabetes	diabetes_melligest	E1321	Other specified diabetes mellitus with diabetic nephropathy	Other specified diabetes mellitus with diabetic nephropathy	ICD10
diabetes	diabetes_melligest	E1322	Oth diabetes mellitus with diabetic chronic kidney disease	Oth diabetes mellitus with diabetic chronic kidney disease	ICD10
diabetes	diabetes_melligest	E1329	Oth diabetes mellitus with oth diabetic kidney complication	Oth diabetes mellitus with oth diabetic kidney complication	ICD10
diabetes	diabetes_melligest	E13311	Oth diabetes w unsp diabetic retinopathy w macular edema	Oth diabetes w unsp diabetic retinopathy w macular edema	ICD10
diabetes	diabetes_melligest	E13319	Oth diabetes w unsp diabetic retinopathy w/o macular edema	Oth diabetes w unsp diabetic retinopathy w/o macular edema	ICD10
diabetes	diabetes_melligest	E13321	Oth diabetes w mild nonprlf diabetic rtnop w macular edema	Oth diabetes w mild nonprlf diabetic rtnop w macular edema	ICD10
diabetes	diabetes_melligest	E13329	Oth diabetes w mild nonprlf diabetic rtnop w/o macular edema	Oth diabetes w mild nonprlf diabetic rtnop w/o macular edema	ICD10
diabetes	diabetes_melligest	E13331	Oth diab w moderate nonprlf diabetic rtnop w macular edema	Oth diab w moderate nonprlf diabetic rtnop w macular edema	ICD10
diabetes	diabetes_melligest	E13339	Oth diab w moderate nonprlf diabetic rtnop w/o macular edema	Oth diab w moderate nonprlf diabetic rtnop w/o macular edema	ICD10
diabetes	diabetes_melligest	E13341	Oth diabetes w severe nonprlf diabetic rtnop w macular edema	Oth diabetes w severe nonprlf diabetic rtnop w macular edema	ICD10
diabetes	diabetes_melligest	E13349	Oth diab w severe nonprlf diabetic rtnop w/o macular edema	Oth diab w severe nonprlf diabetic rtnop w/o macular edema	ICD10
diabetes	diabetes_melligest	E13351	Oth diabetes w prolif diabetic retinopathy w macular edema	Oth diabetes w prolif diabetic retinopathy w macular edema	ICD10
diabetes	diabetes_melligest	E13359	Oth diabetes w prolif diabetic retinopathy w/o macular edema	Oth diabetes w prolif diabetic retinopathy w/o macular edema	ICD10
diabetes	diabetes_melligest	E1336	Other specified diabetes mellitus with diabetic cataract	Other specified diabetes mellitus with diabetic cataract	ICD10
diabetes	diabetes_melligest	E1339	Oth diabetes mellitus w oth diabetic ophthalmic complication	Oth diabetes mellitus w oth diabetic ophthalmic complication	ICD10
diabetes	diabetes_melligest	E1340	Oth diabetes mellitus with diabetic neuropathy, unspecified	Oth diabetes mellitus with diabetic neuropathy, unspecified	ICD10
diabetes	diabetes_melligest	E1341	Oth diabetes mellitus with diabetic mononeuropathy	Oth diabetes mellitus with diabetic mononeuropathy	ICD10
diabetes	diabetes_melligest	E1342	Oth diabetes mellitus with diabetic polyneuropathy	Oth diabetes mellitus with diabetic polyneuropathy	ICD10
diabetes	diabetes_melligest	E1343	Oth diabetes mellitus w diabetic autonomic (poly)neuropathy	Oth diabetes mellitus w diabetic autonomic (poly)neuropathy	ICD10
diabetes	diabetes_melligest	E1344	Other specified diabetes mellitus with diabetic amyotrophy	Other specified diabetes mellitus with diabetic amyotrophy	ICD10
diabetes	diabetes_melligest	E1349	Oth diabetes w oth diabetic neurological complication	Oth diabetes w oth diabetic neurological complication	ICD10
diabetes	diabetes_melligest	E1351	Oth diabetes w diabetic peripheral angiopathy w/o gangrene	Oth diabetes w diabetic peripheral angiopathy w/o gangrene	ICD10
diabetes	diabetes_melligest	E1352	Oth diabetes w diabetic peripheral angiopathy w gangrene	Oth diabetes w diabetic peripheral angiopathy w gangrene	ICD10
diabetes	diabetes_melligest	E1359	Oth diabetes mellitus with other circulatory complications	Oth diabetes mellitus with other circulatory complications	ICD10
diabetes	diabetes_melligest	E13610	Oth diabetes mellitus with diabetic neuropathic arthropathy	Oth diabetes mellitus with diabetic neuropathic arthropathy	ICD10
diabetes	diabetes_melligest	E13618	Oth diabetes mellitus with other diabetic arthropathy	Oth diabetes mellitus with other diabetic arthropathy	ICD10
diabetes	diabetes_melligest	E13620	Other specified diabetes mellitus with diabetic dermatitis	Other specified diabetes mellitus with diabetic dermatitis	ICD10
diabetes	diabetes_melligest	E13621	Other specified diabetes mellitus with foot ulcer	Other specified diabetes mellitus with foot ulcer	ICD10
diabetes	diabetes_melligest	E13622	Other specified diabetes mellitus with other skin ulcer	Other specified diabetes mellitus with other skin ulcer	ICD10
diabetes	diabetes_melligest	E13628	Oth diabetes mellitus with other skin complications	Oth diabetes mellitus with other skin complications	ICD10
diabetes	diabetes_melligest	E13630	Other specified diabetes mellitus with periodontal disease	Other specified diabetes mellitus with periodontal disease	ICD10
diabetes	diabetes_melligest	E13638	Oth diabetes mellitus with other oral complications	Oth diabetes mellitus with other oral complications	ICD10
diabetes	diabetes_melligest	E13641	Oth diabetes mellitus with hypoglycemia with coma	Oth diabetes mellitus with hypoglycemia with coma	ICD10
diabetes	diabetes_melligest	E13649	Oth diabetes mellitus with hypoglycemia without coma	Oth diabetes mellitus with hypoglycemia without coma	ICD10
diabetes	diabetes_melligest	E1365	Other specified diabetes mellitus with hyperglycemia	Other specified diabetes mellitus with hyperglycemia	ICD10
diabetes	diabetes_melligest	E1369	Oth diabetes mellitus with other specified complication	Oth diabetes mellitus with other specified complication	ICD10
diabetes	diabetes_melligest	E138	Oth diabetes mellitus with unspecified complications	Oth diabetes mellitus with unspecified complications	ICD10
diabetes	diabetes_melligest	E139	Other specified diabetes mellitus without complications	Other specified diabetes mellitus without complications	ICD10
diabetes	diabetes_melligest	E119	Type 2 diabetes mellitus without complications	Type 2 diabetes mellitus without complications	ICD10
diabetes	diabetes_melligest	R7301	Impaired fasting glucose		ICD10
diabetes	diabetes_melligest	R7302	Impaired glucose tolerance (oral)		ICD10
diabetes	diabetes_melligest	R7303	Prediabetes		ICD10
diabetes	diabetes_melligest	R7309	Other abnormal glucose		ICD10
diabetes	diabetes_melligest	O24011	Pre-existing diabetes, type 1, in pregnancy, first trimester	Pre-existing diabetes, type 1, in pregnancy, first trimester	ICD10
diabetes	diabetes_melligest	O24012	Pre-exist diabetes, type 1, in pregnancy, second trimester	Pre-exist diabetes, type 1, in pregnancy, second trimester	ICD10
diabetes	diabetes_melligest	O24013	Pre-existing diabetes, type 1, in pregnancy, third trimester	Pre-existing diabetes, type 1, in pregnancy, third trimester	ICD10
diabetes	diabetes_melligest	O24019	Pre-existing diabetes, type 1, in pregnancy, unsp trimester	Pre-existing diabetes, type 1, in pregnancy, unsp trimester	ICD10
diabetes	diabetes_melligest	O2402	Pre-existing diabetes mellitus, type 1, in childbirth	Pre-existing diabetes mellitus, type 1, in childbirth	ICD10
diabetes	diabetes_melligest	O2403	Pre-existing diabetes mellitus, type 1, in the puerperium	Pre-existing diabetes mellitus, type 1, in the puerperium	ICD10
diabetes	diabetes_melligest	O24111	Pre-existing diabetes, type 2, in pregnancy, first trimester	Pre-existing diabetes, type 2, in pregnancy, first trimester	ICD10
diabetes	diabetes_melligest	O24112	Pre-exist diabetes, type 2, in pregnancy, second trimester	Pre-exist diabetes, type 2, in pregnancy, second trimester	ICD10
diabetes	diabetes_melligest	O24113	Pre-existing diabetes, type 2, in pregnancy, third trimester	Pre-existing diabetes, type 2, in pregnancy, third trimester	ICD10
diabetes	diabetes_melligest	O24119	Pre-existing diabetes, type 2, in pregnancy, unsp trimester	Pre-existing diabetes, type 2, in pregnancy, unsp trimester	ICD10
diabetes	diabetes_melligest	O2412	Pre-existing diabetes mellitus, type 2, in childbirth	Pre-existing diabetes mellitus, type 2, in childbirth	ICD10
diabetes	diabetes_melligest	O2413	Pre-existing diabetes mellitus, type 2, in the puerperium	Pre-existing diabetes mellitus, type 2, in the puerperium	ICD10
diabetes	diabetes_melligest	O24311	Unsp pre-existing diabetes in pregnancy, first trimester	Unsp pre-existing diabetes in pregnancy, first trimester	ICD10
diabetes	diabetes_melligest	O24312	Unsp pre-existing diabetes in pregnancy, second trimester	Unsp pre-existing diabetes in pregnancy, second trimester	ICD10
diabetes	diabetes_melligest	O24313	Unsp pre-existing diabetes in pregnancy, third trimester	Unsp pre-existing diabetes in pregnancy, third trimester	ICD10
diabetes	diabetes_melligest	O24319	Unsp pre-existing diabetes in pregnancy, unsp trimester	Unsp pre-existing diabetes in pregnancy, unsp trimester	ICD10
diabetes	diabetes_melligest	O2432	Unspecified pre-existing diabetes mellitus in childbirth	Unspecified pre-existing diabetes mellitus in childbirth	ICD10
diabetes	diabetes_melligest	O2433	Unspecified pre-existing diabetes mellitus in the puerperium	Unspecified pre-existing diabetes mellitus in the puerperium	ICD10
diabetes	diabetes_melligest	O24811	Oth pre-existing diabetes in pregnancy, first trimester	Oth pre-existing diabetes in pregnancy, first trimester	ICD10
diabetes	diabetes_melligest	O24812	Oth pre-existing diabetes in pregnancy, second trimester	Oth pre-existing diabetes in pregnancy, second trimester	ICD10
diabetes	diabetes_melligest	O24813	Oth pre-existing diabetes in pregnancy, third trimester	Oth pre-existing diabetes in pregnancy, third trimester	ICD10
diabetes	diabetes_melligest	O24819	Oth pre-existing diabetes in pregnancy, unsp trimester	Oth pre-existing diabetes in pregnancy, unsp trimester	ICD10
diabetes	diabetes_melligest	O2482	Other pre-existing diabetes mellitus in childbirth	Other pre-existing diabetes mellitus in childbirth	ICD10
diabetes	diabetes_melligest	O2483	Other pre-existing diabetes mellitus in the puerperium	Other pre-existing diabetes mellitus in the puerperium	ICD10
diabetes	diabetes_melligest	O24911	Unspecified diabetes mellitus in pregnancy, first trimester	Unspecified diabetes mellitus in pregnancy, first trimester	ICD10
diabetes	diabetes_melligest	O24912	Unspecified diabetes mellitus in pregnancy, second trimester	Unspecified diabetes mellitus in pregnancy, second trimester	ICD10
diabetes	diabetes_melligest	O24913	Unspecified diabetes mellitus in pregnancy, third trimester	Unspecified diabetes mellitus in pregnancy, third trimester	ICD10
diabetes	diabetes_melligest	O24919	Unsp diabetes mellitus in pregnancy, unspecified trimester	Unsp diabetes mellitus in pregnancy, unspecified trimester	ICD10
diabetes	diabetes_melligest	O2492	Unspecified diabetes mellitus in childbirth	Unspecified diabetes mellitus in childbirth	ICD10
diabetes	diabetes_melligest	O2493	Unspecified diabetes mellitus in the puerperium	Unspecified diabetes mellitus in the puerperium	ICD10
drug_abuse	drug_abuse	2920	Drug withdrawal		ICD9
drug_abuse	drug_abuse	30400	Opioid type dependence, unspecified	Opioid dependence-unspec	ICD9
drug_abuse	drug_abuse	30401	Opioid type dependence, continuous	Opioid dependence-contin	ICD9
drug_abuse	drug_abuse	30402	Opioid type dependence, episodic	Opioid dependence-episod	ICD9
drug_abuse	drug_abuse	30403	Opioid type dependence, in remission	Opioid dependence-remiss	ICD9
drug_abuse	drug_abuse	30410	Sedative, hypnotic or anxiolytic dependence, unspecified	Sed,hyp,anxiolyt dep-NOS	ICD9
drug_abuse	drug_abuse	30411	Sedative, hypnotic or anxiolytic dependence, continuous	Sed,hyp,anxiolyt dep-con	ICD9
drug_abuse	drug_abuse	30412	Sedative, hypnotic or anxiolytic dependence, episodic	Sed,hyp,anxiolyt dep-epi	ICD9
drug_abuse	drug_abuse	30413	Sedative, hypnotic or anxiolytic dependence, in remission	Sed,hyp,anxiolyt dep-rem	ICD9
drug_abuse	drug_abuse	30420	Cocaine dependence, unspecified	Cocaine depend-unspec	ICD9
drug_abuse	drug_abuse	30421	Cocaine dependence, continuous	Cocaine depend-contin	ICD9
drug_abuse	drug_abuse	30422	Cocaine dependence, episodic	Cocaine depend-episodic	ICD9
drug_abuse	drug_abuse	30423	Cocaine dependence, in remission	Cocaine depend-remiss	ICD9
drug_abuse	drug_abuse	30430	Cannabis dependence, unspecified	Cannabis depend-unspec	ICD9
drug_abuse	drug_abuse	30431	Cannabis dependence, continuous	Cannabis depend-contin	ICD9
drug_abuse	drug_abuse	30432	Cannabis dependence, episodic	Cannabis depend-episodic	ICD9
drug_abuse	drug_abuse	30433	Cannabis dependence, in remission	Cannabis depend-remiss	ICD9
drug_abuse	drug_abuse	30440	Amphetamine and other psychostimulant dependence, unspecified	Amphetamin depend-unspec	ICD9
drug_abuse	drug_abuse	30441	Amphetamine and other psychostimulant dependence, continuous	Amphetamin depend-contin	ICD9
drug_abuse	drug_abuse	30442	Amphetamine and other psychostimulant dependence, episodic	Amphetamin depend-episod	ICD9
drug_abuse	drug_abuse	30443	Amphetamine and other psychostimulant dependence, in remission	Amphetamin depend-remiss	ICD9
drug_abuse	drug_abuse	30450	Hallucinogen dependence, unspecified	Hallucinogen dep-unspec	ICD9
drug_abuse	drug_abuse	30451	Hallucinogen dependence, continuous	Hallucinogen dep-contin	ICD9
drug_abuse	drug_abuse	30452	Hallucinogen dependence, episodic	Hallucinogen dep-episod	ICD9
drug_abuse	drug_abuse	30453	Hallucinogen dependence, in remission	Hallucinogen dep-remiss	ICD9
drug_abuse	drug_abuse	30460	Other specified drug dependence, unspecified	Drug depend NEC-unspec	ICD9
drug_abuse	drug_abuse	30461	Other specified drug dependence, continuous	Drug depend NEC-contin	ICD9
drug_abuse	drug_abuse	30462	Other specified drug dependence, episodic	Drug depend NEC-episodic	ICD9
drug_abuse	drug_abuse	30463	Other specified drug dependence, in remission	Drug depend NEC-in rem	ICD9
drug_abuse	drug_abuse	30470	Combinations of opioid type drug with any other drug dependence, unspecified	Opioid/other dep-unspec	ICD9
drug_abuse	drug_abuse	30471	Combinations of opioid type drug with any other drug dependence, continuous	Opioid/other dep-contin	ICD9
drug_abuse	drug_abuse	30472	Combinations of opioid type drug with any other drug dependence, episodic	Opioid/other dep-episod	ICD9
drug_abuse	drug_abuse	30473	Combinations of opioid type drug with any other drug dependence, in remission	Opioid/other dep-remiss	ICD9
drug_abuse	drug_abuse	30480	Combinations of drug dependence excluding opioid type drug, unspecified	Comb drug dep NEC-unspec	ICD9
drug_abuse	drug_abuse	30481	Combinations of drug dependence excluding opioid type drug, continuous	Comb drug dep NEC-contin	ICD9
drug_abuse	drug_abuse	30482	Combinations of drug dependence excluding opioid type drug, episodic	Comb drug dep NEC-episod	ICD9
drug_abuse	drug_abuse	30483	Combinations of drug dependence excluding opioid type drug, in remission	Comb drug dep NEC-remiss	ICD9
drug_abuse	drug_abuse	30490	Unspecified drug dependence, unspecified	Drug depend NOS-unspec	ICD9
drug_abuse	drug_abuse	30491	Unspecified drug dependence, continuous	Drug depend NOS-contin	ICD9
drug_abuse	drug_abuse	30492	Unspecified drug dependence, episodic	Drug depend NOS-episodic	ICD9
drug_abuse	drug_abuse	30493	Unspecified drug dependence, in remission	Drug depend NOS-remiss	ICD9
drug_abuse	drug_abuse	64830	Drug dependence of mother, unspecified as to episode of care or not applicable	Drug depend preg-unspec	ICD9
drug_abuse	drug_abuse	64831	Drug dependence of mother, delivered, with or without mention of antepartum condition	Drug dependence-deliver	ICD9
drug_abuse	drug_abuse	64832	Drug dependence of mother, delivered, with mention of postpartum complication	Drug dependen-del w p/p	ICD9
drug_abuse	drug_abuse	64833	Drug dependence of mother, antepartum condition or complication	Drug dependence-antepart	ICD9
drug_abuse	drug_abuse	64834	Drug dependence of mother, postpartum condition or complication	Drug dependence-postpart	ICD9
drug_abuse	drug_abuse	O99320	Drug use complicating pregnancy, unspecified trimester	Drug use complicating pregnancy, unspecified trimester	ICD10
drug_abuse	drug_abuse	O99321	Drug use complicating pregnancy, first trimester	Drug use complicating pregnancy, first trimester	ICD10
drug_abuse	drug_abuse	O99322	Drug use complicating pregnancy, second trimester	Drug use complicating pregnancy, second trimester	ICD10
drug_abuse	drug_abuse	O99323	Drug use complicating pregnancy, third trimester	Drug use complicating pregnancy, third trimester	ICD10
drug_abuse	drug_abuse	O99324	Drug use complicating childbirth	Drug use complicating childbirth	ICD10
drug_abuse	drug_abuse	O99325	Drug use complicating the puerperium	Drug use complicating the puerperium	ICD10
drug_abuse	drug_abuse	F1110	Opioid abuse, uncomplicated		ICD10
drug_abuse	drug_abuse	F1111	Opioid abuse, in remission		ICD10
drug_abuse	drug_abuse	F11120	Opioid abuse with intoxication, uncomplicated		ICD10
drug_abuse	drug_abuse	F11121	Opioid abuse with intoxication delirium		ICD10
drug_abuse	drug_abuse	F11122	Opioid abuse with intoxication with perceptual disturbance		ICD10
drug_abuse	drug_abuse	F11129	Opioid abuse with intoxication, unspecified		ICD10
drug_abuse	drug_abuse	F1113	Opioid abuse with withdrawal		ICD10
drug_abuse	drug_abuse	F1114	Opioid abuse with opioid-induced mood disorder		ICD10
drug_abuse	drug_abuse	F11150	Opioid abuse with opioid-induced psychotic disorder with delusions		ICD10
drug_abuse	drug_abuse	F11151	Opioid abuse with opioid-induced psychotic disorder with hallucinations		ICD10
drug_abuse	drug_abuse	F11159	Opioid abuse with opioid-induced psychotic disorder, unspecified		ICD10
drug_abuse	drug_abuse	F11181	Opioid abuse with opioid-induced sexual dysfunction		ICD10
drug_abuse	drug_abuse	F11182	Opioid abuse with opioid-induced sleep disorder		ICD10
drug_abuse	drug_abuse	F11188	Opioid abuse with other opioid-induced disorder		ICD10
drug_abuse	drug_abuse	F1119	Opioid abuse with unspecified opioid-induced disorder		ICD10
drug_abuse	drug_abuse	F1120	Opioid dependence, uncomplicated		ICD10
drug_abuse	drug_abuse	F1121	Opioid dependence, in remission		ICD10
drug_abuse	drug_abuse	F11220	Opioid dependence with intoxication, uncomplicated		ICD10
drug_abuse	drug_abuse	F11221	Opioid dependence with intoxication delirium		ICD10
drug_abuse	drug_abuse	F11222	Opioid dependence with intoxication with perceptual disturbance		ICD10
drug_abuse	drug_abuse	F11229	Opioid dependence with intoxication, unspecified		ICD10
drug_abuse	drug_abuse	F1123	Opioid dependence with withdrawal		ICD10
drug_abuse	drug_abuse	F1124	Opioid dependence with opioid-induced mood disorder		ICD10
drug_abuse	drug_abuse	F11250	Opioid dependence with opioid-induced psychotic disorder with delusions		ICD10
drug_abuse	drug_abuse	F11251	Opioid dependence with opioid-induced psychotic disorder with hallucinations		ICD10
drug_abuse	drug_abuse	F11259	Opioid dependence with opioid-induced psychotic disorder, unspecified		ICD10
drug_abuse	drug_abuse	F11281	Opioid dependence with opioid-induced sexual dysfunction		ICD10
drug_abuse	drug_abuse	F11282	Opioid dependence with opioid-induced sleep disorder		ICD10
drug_abuse	drug_abuse	F11288	Opioid dependence with other opioid-induced disorder		ICD10
drug_abuse	drug_abuse	F1129	Opioid dependence with unspecified opioid-induced disorder		ICD10
drug_abuse	drug_abuse	F1190	Opioid use, unspecified, uncomplicated		ICD10
drug_abuse	drug_abuse	F1191	Opioid use, unspecified, in remission		ICD10
drug_abuse	drug_abuse	F11920	Opioid use, unspecified with intoxication, uncomplicated		ICD10
drug_abuse	drug_abuse	F11921	Opioid use, unspecified with intoxication delirium		ICD10
drug_abuse	drug_abuse	F11922	Opioid use, unspecified with intoxication with perceptual disturbance		ICD10
drug_abuse	drug_abuse	F11929	Opioid use, unspecified with intoxication, unspecified		ICD10
drug_abuse	drug_abuse	F1193	Opioid use, unspecified with withdrawal		ICD10
drug_abuse	drug_abuse	F1194	Opioid use, unspecified with opioid-induced mood disorder		ICD10
drug_abuse	drug_abuse	F11950	Opioid use, unspecified with opioid-induced psychotic disorder with delusions		ICD10
drug_abuse	drug_abuse	F11951	Opioid use, unspecified with opioid-induced psychotic disorder with hallucinations		ICD10
drug_abuse	drug_abuse	F11959	Opioid use, unspecified with opioid-induced psychotic disorder, unspecified		ICD10
drug_abuse	drug_abuse	F11981	Opioid use, unspecified with opioid-induced sexual dysfunction		ICD10
drug_abuse	drug_abuse	F11982	Opioid use, unspecified with opioid-induced sleep disorder		ICD10
drug_abuse	drug_abuse	F11988	Opioid use, unspecified with other opioid-induced disorder		ICD10
drug_abuse	drug_abuse	F1199	Opioid use, unspecified with unspecified opioid-induced disorder		ICD10
drug_abuse	drug_abuse	F1210	Cannabis abuse, uncomplicated		ICD10
drug_abuse	drug_abuse	F1211	Cannabis abuse, in remission		ICD10
drug_abuse	drug_abuse	F12120	Cannabis abuse with intoxication, uncomplicated		ICD10
drug_abuse	drug_abuse	F12121	Cannabis abuse with intoxication delirium		ICD10
drug_abuse	drug_abuse	F12122	Cannabis abuse with intoxication with perceptual disturbance		ICD10
drug_abuse	drug_abuse	F12129	Cannabis abuse with intoxication, unspecified		ICD10
drug_abuse	drug_abuse	F1213	Cannabis abuse with withdrawal		ICD10
drug_abuse	drug_abuse	F12150	Cannabis abuse with psychotic disorder with delusions		ICD10
drug_abuse	drug_abuse	F12151	Cannabis abuse with psychotic disorder with hallucinations		ICD10
drug_abuse	drug_abuse	F12159	Cannabis abuse with psychotic disorder, unspecified		ICD10
drug_abuse	drug_abuse	F12180	Cannabis abuse with cannabis-induced anxiety disorder		ICD10
drug_abuse	drug_abuse	F12188	Cannabis abuse with other cannabis-induced disorder		ICD10
drug_abuse	drug_abuse	F1219	Cannabis abuse with unspecified cannabis-induced disorder		ICD10
drug_abuse	drug_abuse	F1220	Cannabis dependence, uncomplicated		ICD10
drug_abuse	drug_abuse	F1221	Cannabis dependence, in remission		ICD10
drug_abuse	drug_abuse	F12220	Cannabis dependence with intoxication, uncomplicated		ICD10
drug_abuse	drug_abuse	F12221	Cannabis dependence with intoxication delirium		ICD10
drug_abuse	drug_abuse	F12222	Cannabis dependence with intoxication with perceptual disturbance		ICD10
drug_abuse	drug_abuse	F12229	Cannabis dependence with intoxication, unspecified		ICD10
drug_abuse	drug_abuse	F1223	Cannabis dependence with withdrawal		ICD10
drug_abuse	drug_abuse	F12250	Cannabis dependence with psychotic disorder with delusions		ICD10
drug_abuse	drug_abuse	F12251	Cannabis dependence with psychotic disorder with hallucinations		ICD10
drug_abuse	drug_abuse	F12259	Cannabis dependence with psychotic disorder, unspecified		ICD10
drug_abuse	drug_abuse	F12280	Cannabis dependence with cannabis-induced anxiety disorder		ICD10
drug_abuse	drug_abuse	F12288	Cannabis dependence with other cannabis-induced disorder		ICD10
drug_abuse	drug_abuse	F1229	Cannabis dependence with unspecified cannabis-induced disorder		ICD10
drug_abuse	drug_abuse	F1290	Cannabis use, unspecified, uncomplicated		ICD10
drug_abuse	drug_abuse	F1291	Cannabis use, unspecified, in remission		ICD10
drug_abuse	drug_abuse	F12920	Cannabis use, unspecified with intoxication, uncomplicated		ICD10
drug_abuse	drug_abuse	F12921	Cannabis use, unspecified with intoxication delirium		ICD10
drug_abuse	drug_abuse	F12922	Cannabis use, unspecified with intoxication with perceptual disturbance		ICD10
drug_abuse	drug_abuse	F12929	Cannabis use, unspecified with intoxication, unspecified		ICD10
drug_abuse	drug_abuse	F1293	Cannabis use, unspecified with withdrawal		ICD10
drug_abuse	drug_abuse	F12950	Cannabis use, unspecified with psychotic disorder with delusions		ICD10
drug_abuse	drug_abuse	F12951	Cannabis use, unspecified with psychotic disorder with hallucinations		ICD10
drug_abuse	drug_abuse	F12959	Cannabis use, unspecified with psychotic disorder, unspecified		ICD10
drug_abuse	drug_abuse	F12980	Cannabis use, unspecified with anxiety disorder		ICD10
drug_abuse	drug_abuse	F12988	Cannabis use, unspecified with other cannabis-induced disorder		ICD10
drug_abuse	drug_abuse	F1299	Cannabis use, unspecified with unspecified cannabis-induced disorder		ICD10
drug_abuse	drug_abuse	F1310	Sedative, hypnotic or anxiolytic abuse, uncomplicated		ICD10
drug_abuse	drug_abuse	F1311	Sedative, hypnotic or anxiolytic abuse, in remission		ICD10
drug_abuse	drug_abuse	F13120	Sedative, hypnotic or anxiolytic abuse with intoxication, uncomplicated		ICD10
drug_abuse	drug_abuse	F13121	Sedative, hypnotic or anxiolytic abuse with intoxication delirium		ICD10
drug_abuse	drug_abuse	F13129	Sedative, hypnotic or anxiolytic abuse with intoxication, unspecified		ICD10
drug_abuse	drug_abuse	F13130	Sedative, hypnotic or anxiolytic abuse with withdrawal, uncomplicated		ICD10
drug_abuse	drug_abuse	F13131	Sedative, hypnotic or anxiolytic abuse with withdrawal delirium		ICD10
drug_abuse	drug_abuse	F13132	Sedative, hypnotic or anxiolytic abuse with withdrawal with perceptual disturbance		ICD10
drug_abuse	drug_abuse	F13139	Sedative, hypnotic or anxiolytic abuse with withdrawal, unspecified		ICD10
drug_abuse	drug_abuse	F1314	Sedative, hypnotic or anxiolytic abuse with sedative, hypnotic or anxiolytic-induced mood disorder		ICD10
drug_abuse	drug_abuse	F13150	Sedative, hypnotic or anxiolytic abuse with sedative, hypnotic or anxiolytic-induced psychotic disorder with delusions		ICD10
drug_abuse	drug_abuse	F13151	Sedative, hypnotic or anxiolytic abuse with sedative, hypnotic or anxiolytic-induced psychotic disorder with hallucinations		ICD10
drug_abuse	drug_abuse	F13159	Sedative, hypnotic or anxiolytic abuse with sedative, hypnotic or anxiolytic-induced psychotic disorder, unspecified		ICD10
drug_abuse	drug_abuse	F13180	Sedative, hypnotic or anxiolytic abuse with sedative, hypnotic or anxiolytic-induced anxiety disorder		ICD10
drug_abuse	drug_abuse	F13181	Sedative, hypnotic or anxiolytic abuse with sedative, hypnotic or anxiolytic-induced sexual dysfunction		ICD10
drug_abuse	drug_abuse	F13182	Sedative, hypnotic or anxiolytic abuse with sedative, hypnotic or anxiolytic-induced sleep disorder		ICD10
drug_abuse	drug_abuse	F13188	Sedative, hypnotic or anxiolytic abuse with other sedative, hypnotic or anxiolytic-induced disorder		ICD10
drug_abuse	drug_abuse	F1319	Sedative, hypnotic or anxiolytic abuse with unspecified sedative, hypnotic or anxiolytic-induced disorder		ICD10
drug_abuse	drug_abuse	F1320	Sedative, hypnotic or anxiolytic dependence, uncomplicated		ICD10
drug_abuse	drug_abuse	F1321	Sedative, hypnotic or anxiolytic dependence, in remission		ICD10
drug_abuse	drug_abuse	F13220	Sedative, hypnotic or anxiolytic dependence with intoxication, uncomplicated		ICD10
drug_abuse	drug_abuse	F13221	Sedative, hypnotic or anxiolytic dependence with intoxication delirium		ICD10
drug_abuse	drug_abuse	F13229	Sedative, hypnotic or anxiolytic dependence with intoxication, unspecified		ICD10
drug_abuse	drug_abuse	F13230	Sedative, hypnotic or anxiolytic dependence with withdrawal, uncomplicated		ICD10
drug_abuse	drug_abuse	F13231	Sedative, hypnotic or anxiolytic dependence with withdrawal delirium		ICD10
drug_abuse	drug_abuse	F13232	Sedative, hypnotic or anxiolytic dependence with withdrawal with perceptual disturbance		ICD10
drug_abuse	drug_abuse	F13239	Sedative, hypnotic or anxiolytic dependence with withdrawal, unspecified		ICD10
drug_abuse	drug_abuse	F1324	Sedative, hypnotic or anxiolytic dependence with sedative, hypnotic or anxiolytic-induced mood disorder		ICD10
drug_abuse	drug_abuse	F13250	Sedative, hypnotic or anxiolytic dependence with sedative, hypnotic or anxiolytic-induced psychotic disorder with delusions		ICD10
drug_abuse	drug_abuse	F13251	Sedative, hypnotic or anxiolytic dependence with sedative, hypnotic or anxiolytic-induced psychotic disorder with hallucinations		ICD10
drug_abuse	drug_abuse	F13259	Sedative, hypnotic or anxiolytic dependence with sedative, hypnotic or anxiolytic-induced psychotic disorder, unspecified		ICD10
drug_abuse	drug_abuse	F1326	Sedative, hypnotic or anxiolytic dependence with sedative, hypnotic or anxiolytic-induced persisting amnestic disorder		ICD10
drug_abuse	drug_abuse	F1327	Sedative, hypnotic or anxiolytic dependence with sedative, hypnotic or anxiolytic-induced persisting dementia		ICD10
drug_abuse	drug_abuse	F13280	Sedative, hypnotic or anxiolytic dependence with sedative, hypnotic or anxiolytic-induced anxiety disorder		ICD10
drug_abuse	drug_abuse	F13281	Sedative, hypnotic or anxiolytic dependence with sedative, hypnotic or anxiolytic-induced sexual dysfunction		ICD10
drug_abuse	drug_abuse	F13282	Sedative, hypnotic or anxiolytic dependence with sedative, hypnotic or anxiolytic-induced sleep disorder		ICD10
drug_abuse	drug_abuse	F13288	Sedative, hypnotic or anxiolytic dependence with other sedative, hypnotic or anxiolytic-induced disorder		ICD10
drug_abuse	drug_abuse	F1329	Sedative, hypnotic or anxiolytic dependence with unspecified sedative, hypnotic or anxiolytic-induced disorder		ICD10
drug_abuse	drug_abuse	F1390	Sedative, hypnotic, or anxiolytic use, unspecified, uncomplicated		ICD10
drug_abuse	drug_abuse	F1391	Sedative, hypnotic or anxiolytic use, unspecified, in remission		ICD10
drug_abuse	drug_abuse	F13920	Sedative, hypnotic or anxiolytic use, unspecified with intoxication, uncomplicated		ICD10
drug_abuse	drug_abuse	F13921	Sedative, hypnotic or anxiolytic use, unspecified with intoxication delirium		ICD10
drug_abuse	drug_abuse	F13929	Sedative, hypnotic or anxiolytic use, unspecified with intoxication, unspecified		ICD10
drug_abuse	drug_abuse	F13930	Sedative, hypnotic or anxiolytic use, unspecified with withdrawal, uncomplicated		ICD10
drug_abuse	drug_abuse	F13931	Sedative, hypnotic or anxiolytic use, unspecified with withdrawal delirium		ICD10
drug_abuse	drug_abuse	F13932	Sedative, hypnotic or anxiolytic use, unspecified with withdrawal with perceptual disturbances		ICD10
drug_abuse	drug_abuse	F13939	Sedative, hypnotic or anxiolytic use, unspecified with withdrawal, unspecified		ICD10
drug_abuse	drug_abuse	F1394	Sedative, hypnotic or anxiolytic use, unspecified with sedative, hypnotic or anxiolytic-induced mood disorder		ICD10
drug_abuse	drug_abuse	F13950	Sedative, hypnotic or anxiolytic use, unspecified with sedative, hypnotic or anxiolytic-induced psychotic disorder with delusions		ICD10
drug_abuse	drug_abuse	F13951	Sedative, hypnotic or anxiolytic use, unspecified with sedative, hypnotic or anxiolytic-induced psychotic disorder with hallucinations		ICD10
drug_abuse	drug_abuse	F13959	Sedative, hypnotic or anxiolytic use, unspecified with sedative, hypnotic or anxiolytic-induced psychotic disorder, unspecified		ICD10
drug_abuse	drug_abuse	F1396	Sedative, hypnotic or anxiolytic use, unspecified with sedative, hypnotic or anxiolytic-induced persisting amnestic disorder		ICD10
drug_abuse	drug_abuse	F1397	Sedative, hypnotic or anxiolytic use, unspecified with sedative, hypnotic or anxiolytic-induced persisting dementia		ICD10
drug_abuse	drug_abuse	F13980	Sedative, hypnotic or anxiolytic use, unspecified with sedative, hypnotic or anxiolytic-induced anxiety disorder		ICD10
drug_abuse	drug_abuse	F13981	Sedative, hypnotic or anxiolytic use, unspecified with sedative, hypnotic or anxiolytic-induced sexual dysfunction		ICD10
drug_abuse	drug_abuse	F13982	Sedative, hypnotic or anxiolytic use, unspecified with sedative, hypnotic or anxiolytic-induced sleep disorder		ICD10
drug_abuse	drug_abuse	F13988	Sedative, hypnotic or anxiolytic use, unspecified with other sedative, hypnotic or anxiolytic-induced disorder		ICD10
drug_abuse	drug_abuse	F1399	Sedative, hypnotic or anxiolytic use, unspecified with unspecified sedative, hypnotic or anxiolytic-induced disorder		ICD10
drug_abuse	drug_abuse	F1410	Cocaine abuse, uncomplicated		ICD10
drug_abuse	drug_abuse	F1411	Cocaine abuse, in remission		ICD10
drug_abuse	drug_abuse	F14120	Cocaine abuse with intoxication, uncomplicated		ICD10
drug_abuse	drug_abuse	F14121	Cocaine abuse with intoxication with delirium		ICD10
drug_abuse	drug_abuse	F14122	Cocaine abuse with intoxication with perceptual disturbance		ICD10
drug_abuse	drug_abuse	F14129	Cocaine abuse with intoxication, unspecified		ICD10
drug_abuse	drug_abuse	F1413	Cocaine abuse, unspecified with withdrawal		ICD10
drug_abuse	drug_abuse	F1414	Cocaine abuse with cocaine-induced mood disorder		ICD10
drug_abuse	drug_abuse	F14150	Cocaine abuse with cocaine-induced psychotic disorder with delusions		ICD10
drug_abuse	drug_abuse	F14151	Cocaine abuse with cocaine-induced psychotic disorder with hallucinations		ICD10
drug_abuse	drug_abuse	F14159	Cocaine abuse with cocaine-induced psychotic disorder, unspecified		ICD10
drug_abuse	drug_abuse	F14180	Cocaine abuse with cocaine-induced anxiety disorder		ICD10
drug_abuse	drug_abuse	F14181	Cocaine abuse with cocaine-induced sexual dysfunction		ICD10
drug_abuse	drug_abuse	F14182	Cocaine abuse with cocaine-induced sleep disorder		ICD10
drug_abuse	drug_abuse	F14188	Cocaine abuse with other cocaine-induced disorder		ICD10
drug_abuse	drug_abuse	F1419	Cocaine abuse with unspecified cocaine-induced disorder		ICD10
drug_abuse	drug_abuse	F1420	Cocaine dependence, uncomplicated		ICD10
drug_abuse	drug_abuse	F1421	Cocaine dependence, in remission		ICD10
drug_abuse	drug_abuse	F14220	Cocaine dependence with intoxication, uncomplicated		ICD10
drug_abuse	drug_abuse	F14221	Cocaine dependence with intoxication delirium		ICD10
drug_abuse	drug_abuse	F14222	Cocaine dependence with intoxication with perceptual disturbance		ICD10
drug_abuse	drug_abuse	F14229	Cocaine dependence with intoxication, unspecified		ICD10
drug_abuse	drug_abuse	F1423	Cocaine dependence with withdrawal		ICD10
drug_abuse	drug_abuse	F1424	Cocaine dependence with cocaine-induced mood disorder		ICD10
drug_abuse	drug_abuse	F14250	Cocaine dependence with cocaine-induced psychotic disorder with delusions		ICD10
drug_abuse	drug_abuse	F14251	Cocaine dependence with cocaine-induced psychotic disorder with hallucinations		ICD10
drug_abuse	drug_abuse	F14259	Cocaine dependence with cocaine-induced psychotic disorder, unspecified		ICD10
drug_abuse	drug_abuse	F14280	Cocaine dependence with cocaine-induced anxiety disorder		ICD10
drug_abuse	drug_abuse	F14281	Cocaine dependence with cocaine-induced sexual dysfunction		ICD10
drug_abuse	drug_abuse	F14282	Cocaine dependence with cocaine-induced sleep disorder		ICD10
drug_abuse	drug_abuse	F14288	Cocaine dependence with other cocaine-induced disorder		ICD10
drug_abuse	drug_abuse	F1429	Cocaine dependence with unspecified cocaine-induced disorder		ICD10
drug_abuse	drug_abuse	F1490	Cocaine use, unspecified, uncomplicated		ICD10
drug_abuse	drug_abuse	F1491	Cocaine use, unspecified, in remission		ICD10
drug_abuse	drug_abuse	F14920	Cocaine use, unspecified with intoxication, uncomplicated		ICD10
drug_abuse	drug_abuse	F14921	Cocaine use, unspecified with intoxication delirium		ICD10
drug_abuse	drug_abuse	F14922	Cocaine use, unspecified with intoxication with perceptual disturbance		ICD10
drug_abuse	drug_abuse	F14929	Cocaine use, unspecified with intoxication, unspecified		ICD10
drug_abuse	drug_abuse	F1493	Cocaine use, unspecified with withdrawal		ICD10
drug_abuse	drug_abuse	F1494	Cocaine use, unspecified with cocaine-induced mood disorder		ICD10
drug_abuse	drug_abuse	F14950	Cocaine use, unspecified with cocaine-induced psychotic disorder with delusions		ICD10
drug_abuse	drug_abuse	F14951	Cocaine use, unspecified with cocaine-induced psychotic disorder with hallucinations		ICD10
drug_abuse	drug_abuse	F14959	Cocaine use, unspecified with cocaine-induced psychotic disorder, unspecified		ICD10
drug_abuse	drug_abuse	F14980	Cocaine use, unspecified with cocaine-induced anxiety disorder		ICD10
drug_abuse	drug_abuse	F14981	Cocaine use, unspecified with cocaine-induced sexual dysfunction		ICD10
drug_abuse	drug_abuse	F14982	Cocaine use, unspecified with cocaine-induced sleep disorder		ICD10
drug_abuse	drug_abuse	F14988	Cocaine use, unspecified with other cocaine-induced disorder		ICD10
drug_abuse	drug_abuse	F1499	Cocaine use, unspecified with unspecified cocaine-induced disorder		ICD10
drug_abuse	drug_abuse	F1510	Other stimulant abuse, uncomplicated		ICD10
drug_abuse	drug_abuse	F1511	Other stimulant abuse, in remission		ICD10
drug_abuse	drug_abuse	F15120	Other stimulant abuse with intoxication, uncomplicated		ICD10
drug_abuse	drug_abuse	F15121	Other stimulant abuse with intoxication delirium		ICD10
drug_abuse	drug_abuse	F15122	Other stimulant abuse with intoxication with perceptual disturbance		ICD10
drug_abuse	drug_abuse	F15129	Other stimulant abuse with intoxication, unspecified		ICD10
drug_abuse	drug_abuse	F1513	Other stimulant abuse with withdrawal		ICD10
drug_abuse	drug_abuse	F1514	Other stimulant abuse with stimulant-induced mood disorder		ICD10
drug_abuse	drug_abuse	F15150	Other stimulant abuse with stimulant-induced psychotic disorder with delusions		ICD10
drug_abuse	drug_abuse	F15151	Other stimulant abuse with stimulant-induced psychotic disorder with hallucinations		ICD10
drug_abuse	drug_abuse	F15159	Other stimulant abuse with stimulant-induced psychotic disorder, unspecified		ICD10
drug_abuse	drug_abuse	F15180	Other stimulant abuse with stimulant-induced anxiety disorder		ICD10
drug_abuse	drug_abuse	F15181	Other stimulant abuse with stimulant-induced sexual dysfunction		ICD10
drug_abuse	drug_abuse	F15182	Other stimulant abuse with stimulant-induced sleep disorder		ICD10
drug_abuse	drug_abuse	F15188	Other stimulant abuse with other stimulant-induced disorder		ICD10
drug_abuse	drug_abuse	F1519	Other stimulant abuse with unspecified stimulant-induced disorder		ICD10
drug_abuse	drug_abuse	F1520	Other stimulant dependence, uncomplicated		ICD10
drug_abuse	drug_abuse	F1521	Other stimulant dependence, in remission		ICD10
drug_abuse	drug_abuse	F15220	Other stimulant dependence with intoxication, uncomplicated		ICD10
drug_abuse	drug_abuse	F15221	Other stimulant dependence with intoxication delirium		ICD10
drug_abuse	drug_abuse	F15222	Other stimulant dependence with intoxication with perceptual disturbance		ICD10
drug_abuse	drug_abuse	F15229	Other stimulant dependence with intoxication, unspecified		ICD10
drug_abuse	drug_abuse	F1523	Other stimulant dependence with withdrawal		ICD10
drug_abuse	drug_abuse	F1524	Other stimulant dependence with stimulant-induced mood disorder		ICD10
drug_abuse	drug_abuse	F15250	Other stimulant dependence with stimulant-induced psychotic disorder with delusions		ICD10
drug_abuse	drug_abuse	F15251	Other stimulant dependence with stimulant-induced psychotic disorder with hallucinations		ICD10
drug_abuse	drug_abuse	F15259	Other stimulant dependence with stimulant-induced psychotic disorder, unspecified		ICD10
drug_abuse	drug_abuse	F15280	Other stimulant dependence with stimulant-induced anxiety disorder		ICD10
drug_abuse	drug_abuse	F15281	Other stimulant dependence with stimulant-induced sexual dysfunction		ICD10
drug_abuse	drug_abuse	F15282	Other stimulant dependence with stimulant-induced sleep disorder		ICD10
drug_abuse	drug_abuse	F15288	Other stimulant dependence with other stimulant-induced disorder		ICD10
drug_abuse	drug_abuse	F1529	Other stimulant dependence with unspecified stimulant-induced disorder		ICD10
drug_abuse	drug_abuse	F1590	Other stimulant use, unspecified, uncomplicated		ICD10
drug_abuse	drug_abuse	F1591	Other stimulant use, unspecified, in remission		ICD10
drug_abuse	drug_abuse	F15920	Other stimulant use, unspecified with intoxication, uncomplicated		ICD10
drug_abuse	drug_abuse	F15921	Other stimulant use, unspecified with intoxication delirium		ICD10
drug_abuse	drug_abuse	F15922	Other stimulant use, unspecified with intoxication with perceptual disturbance		ICD10
drug_abuse	drug_abuse	F15929	Other stimulant use, unspecified with intoxication, unspecified		ICD10
drug_abuse	drug_abuse	F1593	Other stimulant use, unspecified with withdrawal		ICD10
drug_abuse	drug_abuse	F1594	Other stimulant use, unspecified with stimulant-induced mood disorder		ICD10
drug_abuse	drug_abuse	F15950	Other stimulant use, unspecified with stimulant-induced psychotic disorder with delusions		ICD10
drug_abuse	drug_abuse	F15951	Other stimulant use, unspecified with stimulant-induced psychotic disorder with hallucinations		ICD10
drug_abuse	drug_abuse	F15959	Other stimulant use, unspecified with stimulant-induced psychotic disorder, unspecified		ICD10
drug_abuse	drug_abuse	F15980	Other stimulant use, unspecified with stimulant-induced anxiety disorder		ICD10
drug_abuse	drug_abuse	F15981	Other stimulant use, unspecified with stimulant-induced sexual dysfunction		ICD10
drug_abuse	drug_abuse	F15982	Other stimulant use, unspecified with stimulant-induced sleep disorder		ICD10
drug_abuse	drug_abuse	F15988	Other stimulant use, unspecified with other stimulant-induced disorder		ICD10
drug_abuse	drug_abuse	F1599	Other stimulant use, unspecified with unspecified stimulant-induced disorder		ICD10
drug_abuse	drug_abuse	F1610	Hallucinogen abuse, uncomplicated		ICD10
drug_abuse	drug_abuse	F1611	Hallucinogen abuse, in remission		ICD10
drug_abuse	drug_abuse	F16120	Hallucinogen abuse with intoxication, uncomplicated		ICD10
drug_abuse	drug_abuse	F16121	Hallucinogen abuse with intoxication with delirium		ICD10
drug_abuse	drug_abuse	F16122	Hallucinogen abuse with intoxication with perceptual disturbance		ICD10
drug_abuse	drug_abuse	F16129	Hallucinogen abuse with intoxication, unspecified		ICD10
drug_abuse	drug_abuse	F1614	Hallucinogen abuse with hallucinogen-induced mood disorder		ICD10
drug_abuse	drug_abuse	F16150	Hallucinogen abuse with hallucinogen-induced psychotic disorder with delusions		ICD10
drug_abuse	drug_abuse	F16151	Hallucinogen abuse with hallucinogen-induced psychotic disorder with hallucinations		ICD10
drug_abuse	drug_abuse	F16159	Hallucinogen abuse with hallucinogen-induced psychotic disorder, unspecified		ICD10
drug_abuse	drug_abuse	F16180	Hallucinogen abuse with hallucinogen-induced anxiety disorder		ICD10
drug_abuse	drug_abuse	F16183	Hallucinogen abuse with hallucinogen persisting perception disorder (flashbacks)		ICD10
drug_abuse	drug_abuse	F16188	Hallucinogen abuse with other hallucinogen-induced disorder		ICD10
drug_abuse	drug_abuse	F1619	Hallucinogen abuse with unspecified hallucinogen-induced disorder		ICD10
drug_abuse	drug_abuse	F1620	Hallucinogen dependence, uncomplicated		ICD10
drug_abuse	drug_abuse	F1621	Hallucinogen dependence, in remission		ICD10
drug_abuse	drug_abuse	F16220	Hallucinogen dependence with intoxication, uncomplicated		ICD10
drug_abuse	drug_abuse	F16221	Hallucinogen dependence with intoxication with delirium		ICD10
drug_abuse	drug_abuse	F16229	Hallucinogen dependence with intoxication, unspecified		ICD10
drug_abuse	drug_abuse	F1624	Hallucinogen dependence with hallucinogen-induced mood disorder		ICD10
drug_abuse	drug_abuse	F16250	Hallucinogen dependence with hallucinogen-induced psychotic disorder with delusions		ICD10
drug_abuse	drug_abuse	F16251	Hallucinogen dependence with hallucinogen-induced psychotic disorder with hallucinations		ICD10
drug_abuse	drug_abuse	F16259	Hallucinogen dependence with hallucinogen-induced psychotic disorder, unspecified		ICD10
drug_abuse	drug_abuse	F16280	Hallucinogen dependence with hallucinogen-induced anxiety disorder		ICD10
drug_abuse	drug_abuse	F16283	Hallucinogen dependence with hallucinogen persisting perception disorder (flashbacks)		ICD10
drug_abuse	drug_abuse	F16288	Hallucinogen dependence with other hallucinogen-induced disorder		ICD10
drug_abuse	drug_abuse	F1629	Hallucinogen dependence with unspecified hallucinogen-induced disorder		ICD10
drug_abuse	drug_abuse	F1690	Hallucinogen use, unspecified, uncomplicated		ICD10
drug_abuse	drug_abuse	F1691	Hallucinogen use, unspecified, in remission		ICD10
drug_abuse	drug_abuse	F16920	Hallucinogen use, unspecified with intoxication, uncomplicated		ICD10
drug_abuse	drug_abuse	F16921	Hallucinogen use, unspecified with intoxication with delirium		ICD10
drug_abuse	drug_abuse	F16929	Hallucinogen use, unspecified with intoxication, unspecified		ICD10
drug_abuse	drug_abuse	F1694	Hallucinogen use, unspecified with hallucinogen-induced mood disorder		ICD10
drug_abuse	drug_abuse	F16950	Hallucinogen use, unspecified with hallucinogen-induced psychotic disorder with delusions		ICD10
drug_abuse	drug_abuse	F16951	Hallucinogen use, unspecified with hallucinogen-induced psychotic disorder with hallucinations		ICD10
drug_abuse	drug_abuse	F16959	Hallucinogen use, unspecified with hallucinogen-induced psychotic disorder, unspecified		ICD10
drug_abuse	drug_abuse	F16980	Hallucinogen use, unspecified with hallucinogen-induced anxiety disorder		ICD10
drug_abuse	drug_abuse	F16983	Hallucinogen use, unspecified with hallucinogen persisting perception disorder (flashbacks)		ICD10
drug_abuse	drug_abuse	F16988	Hallucinogen use, unspecified with other hallucinogen-induced disorder		ICD10
drug_abuse	drug_abuse	F1699	Hallucinogen use, unspecified with unspecified hallucinogen-induced disorder		ICD10
drug_abuse	drug_abuse	F1810	Inhalant abuse, uncomplicated		ICD10
drug_abuse	drug_abuse	F1811	Inhalant abuse, in remission		ICD10
drug_abuse	drug_abuse	F18120	Inhalant abuse with intoxication, uncomplicated		ICD10
drug_abuse	drug_abuse	F18121	Inhalant abuse with intoxication delirium		ICD10
drug_abuse	drug_abuse	F18129	Inhalant abuse with intoxication, unspecified		ICD10
drug_abuse	drug_abuse	F1814	Inhalant abuse with inhalant-induced mood disorder		ICD10
drug_abuse	drug_abuse	F18150	Inhalant abuse with inhalant-induced psychotic disorder with delusions		ICD10
drug_abuse	drug_abuse	F18151	Inhalant abuse with inhalant-induced psychotic disorder with hallucinations		ICD10
drug_abuse	drug_abuse	F18159	Inhalant abuse with inhalant-induced psychotic disorder, unspecified		ICD10
drug_abuse	drug_abuse	F1817	Inhalant abuse with inhalant-induced dementia		ICD10
drug_abuse	drug_abuse	F18180	Inhalant abuse with inhalant-induced anxiety disorder		ICD10
drug_abuse	drug_abuse	F18188	Inhalant abuse with other inhalant-induced disorder		ICD10
drug_abuse	drug_abuse	F1819	Inhalant abuse with unspecified inhalant-induced disorder		ICD10
drug_abuse	drug_abuse	F1820	Inhalant dependence, uncomplicated		ICD10
drug_abuse	drug_abuse	F1821	Inhalant dependence, in remission		ICD10
drug_abuse	drug_abuse	F18220	Inhalant dependence with intoxication, uncomplicated		ICD10
drug_abuse	drug_abuse	F18221	Inhalant dependence with intoxication delirium		ICD10
drug_abuse	drug_abuse	F18229	Inhalant dependence with intoxication, unspecified		ICD10
drug_abuse	drug_abuse	F1824	Inhalant dependence with inhalant-induced mood disorder		ICD10
drug_abuse	drug_abuse	F18250	Inhalant dependence with inhalant-induced psychotic disorder with delusions		ICD10
drug_abuse	drug_abuse	F18251	Inhalant dependence with inhalant-induced psychotic disorder with hallucinations		ICD10
drug_abuse	drug_abuse	F18259	Inhalant dependence with inhalant-induced psychotic disorder, unspecified		ICD10
drug_abuse	drug_abuse	F1827	Inhalant dependence with inhalant-induced dementia		ICD10
drug_abuse	drug_abuse	F18280	Inhalant dependence with inhalant-induced anxiety disorder		ICD10
drug_abuse	drug_abuse	F18288	Inhalant dependence with other inhalant-induced disorder		ICD10
drug_abuse	drug_abuse	F1829	Inhalant dependence with unspecified inhalant-induced disorder		ICD10
drug_abuse	drug_abuse	F1890	Inhalant use, unspecified, uncomplicated		ICD10
drug_abuse	drug_abuse	F1891	Inhalant use, unspecified, in remission		ICD10
drug_abuse	drug_abuse	F18920	Inhalant use, unspecified with intoxication, uncomplicated		ICD10
drug_abuse	drug_abuse	F18921	Inhalant use, unspecified with intoxication with delirium		ICD10
drug_abuse	drug_abuse	F18929	Inhalant use, unspecified with intoxication, unspecified		ICD10
drug_abuse	drug_abuse	F1894	Inhalant use, unspecified with inhalant-induced mood disorder		ICD10
drug_abuse	drug_abuse	F18950	Inhalant use, unspecified with inhalant-induced psychotic disorder with delusions		ICD10
drug_abuse	drug_abuse	F18951	Inhalant use, unspecified with inhalant-induced psychotic disorder with hallucinations		ICD10
drug_abuse	drug_abuse	F18959	Inhalant use, unspecified with inhalant-induced psychotic disorder, unspecified		ICD10
drug_abuse	drug_abuse	F1897	Inhalant use, unspecified with inhalant-induced persisting dementia		ICD10
drug_abuse	drug_abuse	F18980	Inhalant use, unspecified with inhalant-induced anxiety disorder		ICD10
drug_abuse	drug_abuse	F18988	Inhalant use, unspecified with other inhalant-induced disorder		ICD10
drug_abuse	drug_abuse	F1899	Inhalant use, unspecified with unspecified inhalant-induced disorder		ICD10
drug_abuse	drug_abuse	F1910	Other psychoactive substance abuse, uncomplicated		ICD10
drug_abuse	drug_abuse	F1911	Other psychoactive substance abuse, in remission		ICD10
drug_abuse	drug_abuse	F19120	Other psychoactive substance abuse with intoxication, uncomplicated		ICD10
drug_abuse	drug_abuse	F19121	Other psychoactive substance abuse with intoxication delirium		ICD10
drug_abuse	drug_abuse	F19122	Other psychoactive substance abuse with intoxication with perceptual disturbances		ICD10
drug_abuse	drug_abuse	F19129	Other psychoactive substance abuse with intoxication, unspecified		ICD10
drug_abuse	drug_abuse	F19130	Other psychoactive substance abuse with withdrawal, uncomplicated		ICD10
drug_abuse	drug_abuse	F19131	Other psychoactive substance abuse with withdrawal delirium		ICD10
drug_abuse	drug_abuse	F19132	Other psychoactive substance abuse with withdrawal with perceptual disturbance		ICD10
drug_abuse	drug_abuse	F19139	Other psychoactive substance abuse with withdrawal, unspecified		ICD10
drug_abuse	drug_abuse	F1914	Other psychoactive substance abuse with psychoactive substance-induced mood disorder		ICD10
drug_abuse	drug_abuse	F19150	Other psychoactive substance abuse with psychoactive substance-induced psychotic disorder with delusions		ICD10
drug_abuse	drug_abuse	F19151	Other psychoactive substance abuse with psychoactive substance-induced psychotic disorder with hallucinations		ICD10
drug_abuse	drug_abuse	F19159	Other psychoactive substance abuse with psychoactive substance-induced psychotic disorder, unspecified		ICD10
drug_abuse	drug_abuse	F1916	Other psychoactive substance abuse with psychoactive substance-induced persisting amnestic disorder		ICD10
drug_abuse	drug_abuse	F1917	Other psychoactive substance abuse with psychoactive substance-induced persisting dementia		ICD10
drug_abuse	drug_abuse	F19180	Other psychoactive substance abuse with psychoactive substance-induced anxiety disorder		ICD10
drug_abuse	drug_abuse	F19181	Other psychoactive substance abuse with psychoactive substance-induced sexual dysfunction		ICD10
drug_abuse	drug_abuse	F19182	Other psychoactive substance abuse with psychoactive substance-induced sleep disorder		ICD10
drug_abuse	drug_abuse	F19188	Other psychoactive substance abuse with other psychoactive substance-induced disorder		ICD10
drug_abuse	drug_abuse	F1919	Other psychoactive substance abuse with unspecified psychoactive substance-induced disorder		ICD10
drug_abuse	drug_abuse	F1920	Other psychoactive substance dependence, uncomplicated		ICD10
drug_abuse	drug_abuse	F1921	Other psychoactive substance dependence, in remission		ICD10
drug_abuse	drug_abuse	F19220	Other psychoactive substance dependence with intoxication, uncomplicated		ICD10
drug_abuse	drug_abuse	F19221	Other psychoactive substance dependence with intoxication delirium		ICD10
drug_abuse	drug_abuse	F19222	Other psychoactive substance dependence with intoxication with perceptual disturbance		ICD10
drug_abuse	drug_abuse	F19229	Other psychoactive substance dependence with intoxication, unspecified		ICD10
drug_abuse	drug_abuse	F19230	Other psychoactive substance dependence with withdrawal, uncomplicated		ICD10
drug_abuse	drug_abuse	F19231	Other psychoactive substance dependence with withdrawal delirium		ICD10
drug_abuse	drug_abuse	F19232	Other psychoactive substance dependence with withdrawal with perceptual disturbance		ICD10
drug_abuse	drug_abuse	F19239	Other psychoactive substance dependence with withdrawal, unspecified		ICD10
drug_abuse	drug_abuse	F1924	Other psychoactive substance dependence with psychoactive substance-induced mood disorder		ICD10
drug_abuse	drug_abuse	F19250	Other psychoactive substance dependence with psychoactive substance-induced psychotic disorder with delusions		ICD10
drug_abuse	drug_abuse	F19251	Other psychoactive substance dependence with psychoactive substance-induced psychotic disorder with hallucinations		ICD10
drug_abuse	drug_abuse	F19259	Other psychoactive substance dependence with psychoactive substance-induced psychotic disorder, unspecified		ICD10
drug_abuse	drug_abuse	F1926	Other psychoactive substance dependence with psychoactive substance-induced persisting amnestic disorder		ICD10
drug_abuse	drug_abuse	F1927	Other psychoactive substance dependence with psychoactive substance-induced persisting dementia		ICD10
drug_abuse	drug_abuse	F19280	Other psychoactive substance dependence with psychoactive substance-induced anxiety disorder		ICD10
drug_abuse	drug_abuse	F19281	Other psychoactive substance dependence with psychoactive substance-induced sexual dysfunction		ICD10
drug_abuse	drug_abuse	F19282	Other psychoactive substance dependence with psychoactive substance-induced sleep disorder		ICD10
drug_abuse	drug_abuse	F19288	Other psychoactive substance dependence with other psychoactive substance-induced disorder		ICD10
drug_abuse	drug_abuse	F1929	Other psychoactive substance dependence with unspecified psychoactive substance-induced disorder		ICD10
drug_abuse	drug_abuse	F1990	Other psychoactive substance use, unspecified, uncomplicated		ICD10
drug_abuse	drug_abuse	F1991	Other psychoactive substance use, unspecified, in remission		ICD10
drug_abuse	drug_abuse	F19920	Other psychoactive substance use, unspecified with intoxication, uncomplicated		ICD10
drug_abuse	drug_abuse	F19921	Other psychoactive substance use, unspecified with intoxication with delirium		ICD10
drug_abuse	drug_abuse	F19922	Other psychoactive substance use, unspecified with intoxication with perceptual disturbance		ICD10
drug_abuse	drug_abuse	F19929	Other psychoactive substance use, unspecified with intoxication, unspecified		ICD10
drug_abuse	drug_abuse	F19930	Other psychoactive substance use, unspecified with withdrawal, uncomplicated		ICD10
drug_abuse	drug_abuse	F19931	Other psychoactive substance use, unspecified with withdrawal delirium		ICD10
drug_abuse	drug_abuse	F19932	Other psychoactive substance use, unspecified with withdrawal with perceptual disturbance		ICD10
drug_abuse	drug_abuse	F19939	Other psychoactive substance use, unspecified with withdrawal, unspecified		ICD10
drug_abuse	drug_abuse	F1994	Other psychoactive substance use, unspecified with psychoactive substance-induced mood disorder		ICD10
drug_abuse	drug_abuse	F19950	Other psychoactive substance use, unspecified with psychoactive substance-induced psychotic disorder with delusions		ICD10
drug_abuse	drug_abuse	F19951	Other psychoactive substance use, unspecified with psychoactive substance-induced psychotic disorder with hallucinations		ICD10
drug_abuse	drug_abuse	F19959	Other psychoactive substance use, unspecified with psychoactive substance-induced psychotic disorder, unspecified		ICD10
drug_abuse	drug_abuse	F1996	Other psychoactive substance use, unspecified with psychoactive substance-induced persisting amnestic disorder		ICD10
drug_abuse	drug_abuse	F1997	Other psychoactive substance use, unspecified with psychoactive substance-induced persisting dementia		ICD10
drug_abuse	drug_abuse	F19980	Other psychoactive substance use, unspecified with psychoactive substance-induced anxiety disorder		ICD10
drug_abuse	drug_abuse	F19981	Other psychoactive substance use, unspecified with psychoactive substance-induced sexual dysfunction		ICD10
drug_abuse	drug_abuse	F19982	Other psychoactive substance use, unspecified with psychoactive substance-induced sleep disorder		ICD10
drug_abuse	drug_abuse	F19988	Other psychoactive substance use, unspecified with other psychoactive substance-induced disorder		ICD10
drug_abuse	drug_abuse	F1999	Other psychoactive substance use, unspecified with unspecified psychoactive substance-induced disorder		ICD10
drug_abuse	drug_abuse	29211	Drug-induced psychotic disorder with delusions		ICD9
drug_abuse	drug_abuse	29212	Drug-induced psychotic disorder with hallucinations		ICD9
drug_abuse	drug_abuse	2922	Pathological drug intoxication		ICD9
drug_abuse	drug_abuse	29281	Drug-induced delirium		ICD9
drug_abuse	drug_abuse	29282	Drug-induced persisting dementia		ICD9
drug_abuse	drug_abuse	29283	Drug-induced persisting amnestic disorder		ICD9
drug_abuse	drug_abuse	29284	Drug-induced mood disorder		ICD9
drug_abuse	drug_abuse	29285	Drug induced sleep disorders		ICD9
drug_abuse	drug_abuse	29289	Other specified drug-induced mental disorders		ICD9
drug_abuse	drug_abuse	2929	Unspecified drug-induced mental disorder		ICD9
drug_abuse	drug_abuse	30520	Cannabis abuse, unspecified	Cannabis abuse-unspec	ICD9
drug_abuse	drug_abuse	30521	Cannabis abuse, continuous	Cannabis abuse-contin	ICD9
drug_abuse	drug_abuse	30522	Cannabis abuse, episodic	Cannabis abuse-episodic	ICD9
drug_abuse	drug_abuse	30523	Cannabis abuse, in remission	Cannabis abuse-in remiss	ICD9
drug_abuse	drug_abuse	30530	Hallucinogen abuse, unspecified	Hallucinog abuse-unspec	ICD9
drug_abuse	drug_abuse	30531	Hallucinogen abuse, continuous	Hallucinog abuse-contin	ICD9
drug_abuse	drug_abuse	30532	Hallucinogen abuse, episodic	Hallucinog abuse-episod	ICD9
drug_abuse	drug_abuse	30533	Hallucinogen abuse, in remission	Hallucinog abuse-remiss	ICD9
drug_abuse	drug_abuse	30540	Sedative, hypnotic or anxiolytic abuse, unspecified	Sed,hyp,anxiolytc ab-NOS	ICD9
drug_abuse	drug_abuse	30541	Sedative, hypnotic or anxiolytic abuse, continuous	Sed,hyp,anxiolytc ab-con	ICD9
drug_abuse	drug_abuse	30542	Sedative, hypnotic or anxiolytic abuse, episodic	Sed,hyp,anxiolytc ab-epi	ICD9
drug_abuse	drug_abuse	30543	Sedative, hypnotic or anxiolytic abuse, in remission	Sed,hyp,anxiolytc ab-rem	ICD9
drug_abuse	drug_abuse	30550	Opioid abuse, unspecified	Opioid abuse-unspec	ICD9
drug_abuse	drug_abuse	30551	Opioid abuse, continuous	Opioid abuse-continuous	ICD9
drug_abuse	drug_abuse	30552	Opioid abuse, episodic	Opioid abuse-episodic	ICD9
drug_abuse	drug_abuse	30553	Opioid abuse, in remission	Opioid abuse-in remiss	ICD9
drug_abuse	drug_abuse	30560	Cocaine abuse, unspecified	Cocaine abuse-unspec	ICD9
drug_abuse	drug_abuse	30561	Cocaine abuse, continuous	Cocaine abuse-continuous	ICD9
drug_abuse	drug_abuse	30562	Cocaine abuse, episodic	Cocaine abuse-episodic	ICD9
drug_abuse	drug_abuse	30563	Cocaine abuse, in remission	Cocaine abuse-in remiss	ICD9
drug_abuse	drug_abuse	30570	Amphetamine or related acting sympathomimetic abuse, unspecified	Amphetamine abuse-unspec	ICD9
drug_abuse	drug_abuse	30571	Amphetamine or related acting sympathomimetic abuse, continuous	Amphetamine abuse-contin	ICD9
drug_abuse	drug_abuse	30572	Amphetamine or related acting sympathomimetic abuse, episodic	Amphetamine abuse-episod	ICD9
drug_abuse	drug_abuse	30573	Amphetamine or related acting sympathomimetic abuse, in remission	Amphetamine abuse-remiss	ICD9
drug_abuse	drug_abuse	30580	Antidepressant type abuse, unspecified	Antidepress abuse-unspec	ICD9
drug_abuse	drug_abuse	30581	Antidepressant type abuse, continuous	Antidepress abuse-contin	ICD9
drug_abuse	drug_abuse	30582	Antidepressant type abuse, episodic	Antidepress abuse-episod	ICD9
drug_abuse	drug_abuse	30583	Antidepressant type abuse, in remission	Antidepress abuse-remiss	ICD9
drug_abuse	drug_abuse	30590	Other, mixed, or unspecified drug abuse, unspecified	Drug abuse NEC-unspec	ICD9
drug_abuse	drug_abuse	30591	Other, mixed, or unspecified drug abuse, continuous	Drug abuse NEC-contin	ICD9
drug_abuse	drug_abuse	30592	Other, mixed, or unspecified drug abuse, episodic	Drug abuse NEC-episodic	ICD9
drug_abuse	drug_abuse	30593	Other, mixed, or unspecified drug abuse, in remission	Drug abuse NEC-in remiss	ICD9
hypertension	hypertension_preexist	4010	Malignant essential hypertension	Malignant hypertension	ICD9
hypertension	hypertension_preexist	4011	Benign essential hypertension	Benign hypertension	ICD9
hypertension	hypertension_preexist	4019	Unspecified essential hypertension	Hypertension NOS	ICD9
hypertension	hypertension_preexist	40200	Malignant hypertensive heart disease without heart failure	Mal hyp ht dis w/o hf	ICD9
hypertension	hypertension_preexist	40201	Malignant hypertensive heart disease with heart failure	Mal hypert hrt dis w hf	ICD9
hypertension	hypertension_preexist	40210	Benign hypertensive heart disease without heart failure	Benign hyp ht dis w/o hf	ICD9
hypertension	hypertension_preexist	40211	Benign hypertensive heart disease with heart failure	Benign hyp ht dis w hf	ICD9
hypertension	hypertension_preexist	40290	Unspecified hypertensive heart disease without heart failure	Hyp hrt dis NOS w/o hf	ICD9
hypertension	hypertension_preexist	40291	Unspecified hypertensive heart disease with heart failure	Hyp ht dis NOS w ht fail	ICD9
hypertension	hypertension_preexist	40300	Hypertensive chronic kidney disease, malignant, with chronic kidney disease stage I through stage IV, or unspecified	Mal hy kid w cr kid I-IV	ICD9
hypertension	hypertension_preexist	40301	Hypertensive chronic kidney disease, malignant, with chronic kidney disease stage V or end stage renal disease	Mal hyp kid w cr kid V	ICD9
hypertension	hypertension_preexist	40310	Hypertensive chronic kidney disease, benign, with chronic kidney disease stage I through stage IV, or unspecified	Ben hy kid w cr kid I-IV	ICD9
hypertension	hypertension_preexist	40311	Hypertensive chronic kidney disease, benign, with chronic kidney disease stage V or end stage renal disease	Ben hyp kid w cr kid V	ICD9
hypertension	hypertension_preexist	40390	Hypertensive chronic kidney disease, unspecified, with chronic kidney disease stage I through stage IV, or unspecified	Hy kid NOS w cr kid I-IV	ICD9
hypertension	hypertension_preexist	40391	Hypertensive chronic kidney disease, unspecified, with chronic kidney disease stage V or end stage renal disease	Hyp kid NOS w cr kid V	ICD9
hypertension	hypertension_preexist	40400	Hypertensive heart and chronic kidney disease, malignant, without heart failure and with chronic kidney disease stage I through stage IV, or unspecified	Mal hy ht/kd I-IV w/o hf	ICD9
hypertension	hypertension_preexist	40401	Hypertensive heart and chronic kidney disease, malignant, with heart failure and with chronic kidney disease stage I through stage IV, or unspecified	Mal hyp ht/kd I-IV w hf	ICD9
hypertension	hypertension_preexist	40402	Hypertensive heart and chronic kidney disease, malignant, without heart failure and with chronic kidney disease stage V or end stage renal disease	Mal hy ht/kd st V w/o hf	ICD9
hypertension	hypertension_preexist	40403	Hypertensive heart and chronic kidney disease, malignant, with heart failure and with chronic kidney disease stage V or end stage renal disease	Mal hyp ht/kd stg V w hf	ICD9
hypertension	hypertension_preexist	40410	Hypertensive heart and chronic kidney disease, benign, without heart failure and with chronic kidney disease stage I through stage IV, or unspecified	Ben hy ht/kd I-IV w/o hf	ICD9
hypertension	hypertension_preexist	40411	Hypertensive heart and chronic kidney disease, benign, with heart failure and with chronic kidney disease stage I through stage IV, or unspecified	Ben hyp ht/kd I-IV w hf	ICD9
hypertension	hypertension_preexist	40412	Hypertensive heart and chronic kidney disease, benign, without heart failure and with chronic kidney disease stage V or end stage renal disease	Ben hy ht/kd st V w/o hf	ICD9
hypertension	hypertension_preexist	40413	Hypertensive heart and chronic kidney disease, benign, with heart failure and chronic kidney disease stage V or end stage renal disease	Ben hyp ht/kd stg V w hf	ICD9
hypertension	hypertension_preexist	40490	Hypertensive heart and chronic kidney disease, unspecified, without heart failure and with chronic kidney disease stage I through stage IV, or unspecified	Hy ht/kd NOS I-IV w/o hf	ICD9
hypertension	hypertension_preexist	40491	Hypertensive heart and chronic kidney disease, unspecified, with heart failure and with chronic kidney disease stage I through stage IV, or unspecified	Hyp ht/kd NOS I-IV w hf	ICD9
hypertension	hypertension_preexist	40492	Hypertensive heart and chronic kidney disease, unspecified, without heart failure and with chronic kidney disease stage V or end stage renal disease	Hy ht/kd NOS st V w/o hf	ICD9
hypertension	hypertension_preexist	40493	Hypertensive heart and chronic kidney disease, unspecified, with heart failure and chronic kidney disease stage V or end stage renal disease	Hyp ht/kd NOS st V w hf	ICD9
hypertension	hypertension_preexist	40501	Malignant renovascular hypertension	Mal renovasc hypertens	ICD9
hypertension	hypertension_preexist	40509	Other malignant secondary hypertension	Mal second hyperten NEC	ICD9
hypertension	hypertension_preexist	40511	Benign renovascular hypertension	Benign renovasc hyperten	ICD9
hypertension	hypertension_preexist	40519	Other benign secondary hypertension	Benign second hypert NEC	ICD9
hypertension	hypertension_preexist	40591	Unspecified renovascular hypertension	Renovasc hypertension	ICD9
hypertension	hypertension_preexist	40599	Other unspecified secondary hypertension	Second hypertension NEC	ICD9
hypertension	hypertension_preexist	64200	Benign essential hypertension complicating pregnancy, childbirth, and the puerperium, unspecified as to episode of care or not applicable	Essen hyperten preg-unsp	ICD9
hypertension	hypertension_preexist	64201	Benign essential hypertension complicating pregnancy, childbirth, and the puerperium, delivered, with or without mention of antepartum condition	Essen hyperten-delivered	ICD9
hypertension	hypertension_preexist	64202	Benign essential hypertension, complicating pregnancy, childbirth, and the puerperium, delivered, with mention of postpartum complication	Essen hyperten-del w p/p	ICD9
hypertension	hypertension_preexist	64203	Benign essential hypertension complicating pregnancy, childbirth, and the puerperium, antepartum condition or complication	Essen hyperten-antepart	ICD9
hypertension	hypertension_preexist	64204	Benign essential hypertension complicating pregnancy, childbirth, and the puerperium, postpartum condition or complication	Essen hyperten-postpart	ICD9
hypertension	hypertension_preexist	64210	Hypertension secondary to renal disease, complicating pregnancy, childbirth, and the puerperium, unspecified as to episode of care or not applicable	Renal hyperten preg-unsp	ICD9
hypertension	hypertension_preexist	64211	Hypertension secondary to renal disease, complicating pregnancy, childbirth, and the puerperium, delivered, with or without mention of antepartum condition	Renal hyperten pg-deliv	ICD9
hypertension	hypertension_preexist	64212	Hypertension secondary to renal disease, complicating pregnancy, childbirth, and the puerperium, delivered, with mention of postpartum complication	Renal hyperten-del p/p	ICD9
hypertension	hypertension_preexist	64213	Hypertension secondary to renal disease, complicating pregnancy, childbirth, and the puerperium, antepartum condition or complication	Renal hyperten-antepart	ICD9
hypertension	hypertension_preexist	64214	Hypertension secondary to renal disease, complicating pregnancy, childbirth, and the puerperium, postpartum condition or complication	Renal hyperten-postpart	ICD9
hypertension	hypertension_preexist	64220	Other pre-existing hypertension complicating pregnancy, childbirth, and the puerperium, unspecified as to episode of care or not applicable	Old hyperten preg-unspec	ICD9
hypertension	hypertension_preexist	64221	Other pre-existing hypertension, complicating pregnancy, childbirth, and the puerperium, delivered, with or without mention of antepartum condition	Old hyperten NEC-deliver	ICD9
hypertension	hypertension_preexist	64222	Other pre-existing hypertension, complicating pregnancy, childbirth, and the puerperium, delivered, with mention of postpartum complication	Old hyperten-deliv w p/p	ICD9
hypertension	hypertension_preexist	64223	Other pre-existing hypertension, complicating pregnancy, childbirth, and the puerperium, antepartum condition or complication	Old hyperten NEC-antepar	ICD9
hypertension	hypertension_preexist	64224	Other pre-existing hypertension,complicating pregnancy, childbirth, and the puerperium, , postpartum condition or complication	Old hyperten NEC-postpar	ICD9
hypertension	hypertension_preexist	I10	Essential (primary) hypertension	Essential (primary) hypertension	ICD10
hypertension	hypertension_preexist	I110	Hypertensive heart disease with heart failure	Hypertensive heart disease with heart failure	ICD10
hypertension	hypertension_preexist	I119	Hypertensive heart disease without heart failure	Hypertensive heart disease without heart failure	ICD10
hypertension	hypertension_preexist	I120	Hyp chr kidney disease w stage 5 chr kidney dise	Hyp chr kidney disease w stage 5 chr kidney dise	ICD10
hypertension	hypertension_preexist	I129	Hypertensive chronic kidney disease w stg 1-4/un	Hypertensive chronic kidney disease w stg 1-4/un	ICD10
hypertension	hypertension_preexist	I130	Hyp hrt & chr kdny dis w hrt fail and stg 1-4/un	Hyp hrt & chr kdny dis w hrt fail and stg 1-4/un	ICD10
hypertension	hypertension_preexist	I131	Hyp hrt & chr kdny dis w/o hrt fail, w stg 1-4/u	Hyp hrt & chr kdny dis w/o hrt fail, w stg 1-4/u	ICD10
hypertension	hypertension_preexist	I132	Hyp hrt & chr kdny dis w hrt fail and w stg 5 ch	Hyp hrt & chr kdny dis w hrt fail and w stg 5 ch	ICD10
hypertension	hypertension_preexist	I150	Renovascular hypertension	Renovascular hypertension	ICD10
hypertension	hypertension_preexist	I151	Hypertension secondary to other renal disorders	Hypertension secondary to other renal disorders	ICD10
hypertension	hypertension_preexist	I152	Hypertension secondary to endocrine disorders	Hypertension secondary to endocrine disorders	ICD10
hypertension	hypertension_preexist	I158	Other secondary hypertension	Other secondary hypertension	ICD10
hypertension	hypertension_preexist	I159	Secondary hypertension, unspecified	Secondary hypertension, unspecified	ICD10
hypertension	hypertension_preexist	O100	Pre-existing essential htn comp pregnancy, unsp	Pre-existing essential htn comp pregnancy, unsp	ICD10
hypertension	hypertension_preexist	O101	Pre-exist hyp heart disease comp pregnancy, unsp	Pre-exist hyp heart disease comp pregnancy, unsp	ICD10
hypertension	hypertension_preexist	O102	Pre-exist hyp chronic kidney disease comp preg,	Pre-exist hyp chronic kidney disease comp preg,	ICD10
hypertension	hypertension_preexist	O103	Pre-exist hyp heart and chr kidney dis comp preg	Pre-exist hyp heart and chr kidney dis comp preg	ICD10
hypertension	hypertension_preexist	O104	Pre-existing secondary htn comp pregnancy, unsp	Pre-existing secondary htn comp pregnancy, unsp	ICD10
hypertension	hypertension_preexist	O109	Unsp pre-existing htn comp pregnancy, unsp trime	Unsp pre-existing htn comp pregnancy, unsp trime	ICD10
hypertension	hypertension_preexist	O111	Pre-existing hypertension w pre-eclampsia, first	Pre-existing hypertension w pre-eclampsia, first	ICD10
hypertension	hypertension_preexist	O112	Pre-existing hypertension w pre-eclampsia, secon	Pre-existing hypertension w pre-eclampsia, secon	ICD10
hypertension	hypertension_preexist	O113	Pre-existing hypertension w pre-eclampsia, third	Pre-existing hypertension w pre-eclampsia, third	ICD10
hypertension	hypertension_preexist	O119	Pre-existing hypertension with pre-eclampsia, un	Pre-existing hypertension with pre-eclampsia, un	ICD10
hypertension	hypertension_gestat	64230	Transient hypertension of pregnancy, unspecified as to episode of care or not applicable	Trans hyperten preg-unsp	ICD9
hypertension	hypertension_gestat	64231	Transient hypertension of pregnancy, delivered , with or without mention of antepartum condition	Trans hyperten-delivered	ICD9
hypertension	hypertension_gestat	64232	Transient hypertension of pregnancy, delivered, with mention of postpartum complication	Trans hyperten-del w p/p	ICD9
hypertension	hypertension_gestat	64233	Transient hypertension of pregnancy, antepartum condition or complication	Trans hyperten-antepart	ICD9
hypertension	hypertension_gestat	64234	Transient hypertension of pregnancy, postpartum condition or complication	Trans hyperten-postpart	ICD9
hypertension	hypertension_gestat	64240	Mild or unspecified pre-eclampsia, unspecified as to episode of care or not applicable	Mild/NOS preeclamp-unsp	ICD9
hypertension	hypertension_gestat	64241	Mild or unspecified pre-eclampsia, delivered, with or without mention of antepartum condition	Mild/NOS preeclamp-deliv	ICD9
hypertension	hypertension_gestat	64242	Mild or unspecified pre-eclampsia, delivered, with mention of postpartum complication	Mild preeclamp-del w p/p	ICD9
hypertension	hypertension_gestat	64243	Mild or unspecified pre-eclampsia, antepartum condition or complication	Mild/NOS preeclamp-antep	ICD9
hypertension	hypertension_gestat	64244	Mild or unspecified pre-eclampsia, postpartum condition or complication	Mild/NOS preeclamp-p/p	ICD9
hypertension	hypertension_gestat	64250	Severe pre-eclampsia, unspecified as to episode of care or not applicable		ICD9
hypertension	hypertension_gestat	64251	Severe pre-eclampsia, delivered, with or without mention of antepartum condition		ICD9
hypertension	hypertension_gestat	64252	Severe pre-eclampsia, delivered, with mention of postpartum complication		ICD9
hypertension	hypertension_gestat	64253	Severe pre-eclampsia, antepartum condition or complication		ICD9
hypertension	hypertension_gestat	64254	Severe pre-eclampsia, postpartum condition or complication		ICD9
hypertension	hypertension_gestat	64260	Eclampsia, unspecified as to episode of care or not applicable		ICD9
hypertension	hypertension_gestat	64261	Eclampsia, delivered, with or without mention of antepartum condition		ICD9
hypertension	hypertension_gestat	64262	Eclampsia, delivered, with mention of postpartum complication		ICD9
hypertension	hypertension_gestat	64263	Eclampsia, antepartum condition or complication		ICD9
hypertension	hypertension_gestat	64264	Eclampsia, postpartum condition or complication		ICD9
hypertension	hypertension_preexist	64270	Pre-eclampsia or eclampsia superimposed on pre-existing hypertension, unspecified as to episode of care or not applicable	Tox w old hyperten-unsp	ICD9
hypertension	hypertension_preexist	64271	Pre-eclampsia or eclampsia superimposed on pre-existing hypertension, delivered, with or without mention of antepartum condition	Tox w old hyperten-deliv	ICD9
hypertension	hypertension_preexist	64272	Pre-eclampsia or eclampsia superimposed on pre-existing hypertension, delivered, with mention of postpartum complication	Tox w old hyp-del w p/p	ICD9
hypertension	hypertension_preexist	64273	Pre-eclampsia or eclampsia superimposed on pre-existing hypertension, antepartum condition or complication	Tox w old hyper-antepart	ICD9
hypertension	hypertension_preexist	64274	Pre-eclampsia or eclampsia superimposed on pre-existing hypertension, postpartum condition or complication	Tox w old hyper-postpart	ICD9
hypertension	hypertension_gestat	64290	Unspecified hypertension complicating pregnancy, childbirth, or the puerperium, unspecified as to episode of care or not applicable		ICD9
hypertension	hypertension_gestat	64291	Unspecified hypertension complicating pregnancy, childbirth, or the puerperium, delivered, with or without mention of antepartum condition		ICD9
hypertension	hypertension_gestat	64292	Unspecified hypertension complicating pregnancy, childbirth, or the puerperium, delivered, with mention of postpartum complication		ICD9
hypertension	hypertension_gestat	64293	Unspecified hypertension complicating pregnancy, childbirth, or the puerperium, antepartum condition or complication		ICD9
hypertension	hypertension_gestat	64294	Unspecified hypertension complicating pregnancy, childbirth, or the puerperium, postpartum condition or complication		ICD9
hypertension	hypertension_preexist	O111	Pre-existing hypertension with pre-eclampsia, first trimester		ICD10
hypertension	hypertension_preexist	O112	Pre-existing hypertension with pre-eclampsia, second trimester		ICD10
hypertension	hypertension_preexist	O113	Pre-existing hypertension with pre-eclampsia, third trimester		ICD10
hypertension	hypertension_preexist	O114	Pre-existing hypertension with pre-eclampsia, complicating childbirth		ICD10
hypertension	hypertension_preexist	O115	Pre-existing hypertension with pre-eclampsia, complicating the puerperium		ICD10
hypertension	hypertension_preexist	O119	Pre-existing hypertension with pre-eclampsia, unspecified trimester		ICD10
hypertension	hypertension_gestat	O131	Gestational [pregnancy-induced] hypertension without significant proteinuria, first trimester		ICD10
hypertension	hypertension_gestat	O132	Gestational [pregnancy-induced] hypertension without significant proteinuria, second trimester		ICD10
hypertension	hypertension_gestat	O133	Gestational [pregnancy-induced] hypertension without significant proteinuria, third trimester		ICD10
hypertension	hypertension_gestat	O134	Gestational [pregnancy-induced] hypertension without significant proteinuria, complicating childbirth		ICD10
hypertension	hypertension_gestat	O135	Gestational [pregnancy-induced] hypertension without significant proteinuria, complicating the puerperium		ICD10
hypertension	hypertension_gestat	O139	Gestational [pregnancy-induced] hypertension without significant proteinuria, unspecified trimester		ICD10
hypertension	hypertension_gestat	O1400	Mild to moderate pre-eclampsia, unspecified trimester		ICD10
hypertension	hypertension_gestat	O1402	Mild to moderate pre-eclampsia, second trimester		ICD10
hypertension	hypertension_gestat	O1403	Mild to moderate pre-eclampsia, third trimester		ICD10
hypertension	hypertension_gestat	O1404	Mild to moderate pre-eclampsia, complicating childbirth		ICD10
hypertension	hypertension_gestat	O1405	Mild to moderate pre-eclampsia, complicating the puerperium		ICD10
hypertension	hypertension_gestat	O1410	Severe pre-eclampsia, unspecified trimester		ICD10
hypertension	hypertension_gestat	O1412	Severe pre-eclampsia, second trimester		ICD10
hypertension	hypertension_gestat	O1413	Severe pre-eclampsia, third trimester		ICD10
hypertension	hypertension_gestat	O1414	Severe pre-eclampsia complicating childbirth		ICD10
hypertension	hypertension_gestat	O1415	Severe pre-eclampsia, complicating the puerperium		ICD10
hypertension	hypertension_gestat	O1420	HELLP syndrome (HELLP), unspecified trimester		ICD10
hypertension	hypertension_gestat	O1422	HELLP syndrome (HELLP), second trimester		ICD10
hypertension	hypertension_gestat	O1423	HELLP syndrome (HELLP), third trimester		ICD10
hypertension	hypertension_gestat	O1424	HELLP syndrome, complicating childbirth		ICD10
hypertension	hypertension_gestat	O1425	HELLP syndrome, complicating the puerperium		ICD10
hypertension	hypertension_gestat	O1490	Unspecified pre-eclampsia, unspecified trimester		ICD10
hypertension	hypertension_gestat	O1492	Unspecified pre-eclampsia, second trimester		ICD10
hypertension	hypertension_gestat	O1493	Unspecified pre-eclampsia, third trimester		ICD10
hypertension	hypertension_gestat	O1494	Unspecified pre-eclampsia, complicating childbirth		ICD10
hypertension	hypertension_gestat	O1495	Unspecified pre-eclampsia, complicating the puerperium		ICD10
hypertension	hypertension_gestat	O1500	Eclampsia complicating pregnancy, unspecified trimester		ICD10
hypertension	hypertension_gestat	O1502	Eclampsia complicating pregnancy, second trimester		ICD10
hypertension	hypertension_gestat	O1503	Eclampsia complicating pregnancy, third trimester		ICD10
hypertension	hypertension_gestat	O151	Eclampsia complicating labor		ICD10
hypertension	hypertension_gestat	O152	Eclampsia complicating the puerperium		ICD10
hypertension	hypertension_gestat	O159	Eclampsia, unspecified as to time period		ICD10
hypertension	hypertension_gestat	O161	Unspecified maternal hypertension, first trimester		ICD10
hypertension	hypertension_gestat	O162	Unspecified maternal hypertension, second trimester		ICD10
hypertension	hypertension_gestat	O163	Unspecified maternal hypertension, third trimester		ICD10
hypertension	hypertension_gestat	O164	Unspecified maternal hypertension, complicating childbirth		ICD10
hypertension	hypertension_gestat	O165	Unspecified maternal hypertension, complicating the puerperium		ICD10
hypertension	hypertension_gestat	O169	Unspecified maternal hypertension, unspecified trimester		ICD10
immune_system	crohn	5550	Regional enteritis of small intestine	Reg enteritis, sm intest	ICD9
immune_system	crohn	5551	Regional enteritis of large intestine	Reg enteritis, lg intest	ICD9
immune_system	crohn	5552	Regional enteritis of small intestine with large intestine	Reg enterit sm/lg intest	ICD9
immune_system	crohn	5559	Regional enteritis of unspecified site	Regional enteritis NOS	ICD9
immune_system	crohn	K5000	Crohn's disease of small intestine without complications		ICD10
immune_system	crohn	K50011	Crohn's disease of small intestine with rectal bleeding		ICD10
immune_system	crohn	K50012	Crohn's disease of small intestine with intestinal obstruction		ICD10
immune_system	crohn	K50013	Crohn's disease of small intestine with fistula		ICD10
immune_system	crohn	K50014	Crohn's disease of small intestine with abscess		ICD10
immune_system	crohn	K50018	Crohn's disease of small intestine with other complication		ICD10
immune_system	crohn	K50019	Crohn's disease of small intestine with unspecified complications		ICD10
immune_system	crohn	K5010	Crohn's disease of large intestine without complications		ICD10
immune_system	crohn	K50111	Crohn's disease of large intestine with rectal bleeding		ICD10
immune_system	crohn	K50112	Crohn's disease of large intestine with intestinal obstruction		ICD10
immune_system	crohn	K50113	Crohn's disease of large intestine with fistula		ICD10
immune_system	crohn	K50114	Crohn's disease of large intestine with abscess		ICD10
immune_system	crohn	K50118	Crohn's disease of large intestine with other complication		ICD10
immune_system	crohn	K50119	Crohn's disease of large intestine with unspecified complications		ICD10
immune_system	crohn	K5080	Crohn's disease of both small and large intestine without complications		ICD10
immune_system	crohn	K50811	Crohn's disease of both small and large intestine with rectal bleeding		ICD10
immune_system	crohn	K50812	Crohn's disease of both small and large intestine with intestinal obstruction		ICD10
immune_system	crohn	K50813	Crohn's disease of both small and large intestine with fistula		ICD10
immune_system	crohn	K50814	Crohn's disease of both small and large intestine with abscess		ICD10
immune_system	crohn	K50818	Crohn's disease of both small and large intestine with other complication		ICD10
immune_system	crohn	K50819	Crohn's disease of both small and large intestine with unspecified complications		ICD10
immune_system	crohn	K5090	Crohn's disease, unspecified, without complications		ICD10
immune_system	crohn	K50911	Crohn's disease, unspecified, with rectal bleeding		ICD10
immune_system	crohn	K50912	Crohn's disease, unspecified, with intestinal obstruction		ICD10
immune_system	crohn	K50913	Crohn's disease, unspecified, with fistula		ICD10
immune_system	crohn	K50914	Crohn's disease, unspecified, with abscess		ICD10
immune_system	crohn	K50918	Crohn's disease, unspecified, with other complication		ICD10
immune_system	crohn	K50919	Crohn's disease, unspecified, with unspecified complications		ICD10
immune_system	ulcerative	5560	Ulcerative (chronic) enterocolitis	Ulcerative enterocolitis	ICD9
immune_system	ulcerative	5561	Ulcerative (chronic) ileocolitis	Ulcerative ileocolitis	ICD9
immune_system	ulcerative	5562	Ulcerative (chronic) proctitis	Ulcerative proctitis	ICD9
immune_system	ulcerative	5563	Ulcerative (chronic) proctosigmoiditis	Ulcertve prctosigmoidtis	ICD9
immune_system	ulcerative	5564	Pseudopolyposis of colon	Pseudopolyposis colon	ICD9
immune_system	ulcerative	5565	Left-sided ulcerative (chronic) colitis	Lftsded ulcertve colitis	ICD9
immune_system	ulcerative	5566	Universal ulcerative (chronic) colitis	Univrsl ulcertve colitis	ICD9
immune_system	ulcerative	5568	Other ulcerative colitis	Other ulcerative colitis	ICD9
immune_system	ulcerative	5569	Ulcerative colitis, unspecified	Ulceratve colitis unspcf	ICD9
immune_system	ulcerative	K5100	Ulcerative (chronic) pancolitis without complications		ICD10
immune_system	ulcerative	K51011	Ulcerative (chronic) pancolitis with rectal bleeding		ICD10
immune_system	ulcerative	K51012	Ulcerative (chronic) pancolitis with intestinal obstruction		ICD10
immune_system	ulcerative	K51013	Ulcerative (chronic) pancolitis with fistula		ICD10
immune_system	ulcerative	K51014	Ulcerative (chronic) pancolitis with abscess		ICD10
immune_system	ulcerative	K51018	Ulcerative (chronic) pancolitis with other complication		ICD10
immune_system	ulcerative	K51019	Ulcerative (chronic) pancolitis with unspecified complications		ICD10
immune_system	ulcerative	K5120	Ulcerative (chronic) proctitis without complications		ICD10
immune_system	ulcerative	K51211	Ulcerative (chronic) proctitis with rectal bleeding		ICD10
immune_system	ulcerative	K51212	Ulcerative (chronic) proctitis with intestinal obstruction		ICD10
immune_system	ulcerative	K51213	Ulcerative (chronic) proctitis with fistula		ICD10
immune_system	ulcerative	K51214	Ulcerative (chronic) proctitis with abscess		ICD10
immune_system	ulcerative	K51218	Ulcerative (chronic) proctitis with other complication		ICD10
immune_system	ulcerative	K51219	Ulcerative (chronic) proctitis with unspecified complications		ICD10
immune_system	ulcerative	K5130	Ulcerative (chronic) rectosigmoiditis without complications		ICD10
immune_system	ulcerative	K51311	Ulcerative (chronic) rectosigmoiditis with rectal bleeding		ICD10
immune_system	ulcerative	K51312	Ulcerative (chronic) rectosigmoiditis with intestinal obstruction		ICD10
immune_system	ulcerative	K51313	Ulcerative (chronic) rectosigmoiditis with fistula		ICD10
immune_system	ulcerative	K51314	Ulcerative (chronic) rectosigmoiditis with abscess		ICD10
immune_system	ulcerative	K51318	Ulcerative (chronic) rectosigmoiditis with other complication		ICD10
immune_system	ulcerative	K51319	Ulcerative (chronic) rectosigmoiditis with unspecified complications		ICD10
immune_system	ulcerative	K5140	Inflammatory polyps of colon without complications		ICD10
immune_system	ulcerative	K51411	Inflammatory polyps of colon with rectal bleeding		ICD10
immune_system	ulcerative	K51412	Inflammatory polyps of colon with intestinal obstruction		ICD10
immune_system	ulcerative	K51413	Inflammatory polyps of colon with fistula		ICD10
immune_system	ulcerative	K51414	Inflammatory polyps of colon with abscess		ICD10
immune_system	ulcerative	K51418	Inflammatory polyps of colon with other complication		ICD10
immune_system	ulcerative	K51419	Inflammatory polyps of colon with unspecified complications		ICD10
immune_system	ulcerative	K5150	Left sided colitis without complications		ICD10
immune_system	ulcerative	K51511	Left sided colitis with rectal bleeding		ICD10
immune_system	ulcerative	K51512	Left sided colitis with intestinal obstruction		ICD10
immune_system	ulcerative	K51513	Left sided colitis with fistula		ICD10
immune_system	ulcerative	K51514	Left sided colitis with abscess		ICD10
immune_system	ulcerative	K51518	Left sided colitis with other complication		ICD10
immune_system	ulcerative	K51519	Left sided colitis with unspecified complications		ICD10
immune_system	ulcerative	K5180	Other ulcerative colitis without complications		ICD10
immune_system	ulcerative	K51811	Other ulcerative colitis with rectal bleeding		ICD10
immune_system	ulcerative	K51812	Other ulcerative colitis with intestinal obstruction		ICD10
immune_system	ulcerative	K51813	Other ulcerative colitis with fistula		ICD10
immune_system	ulcerative	K51814	Other ulcerative colitis with abscess		ICD10
immune_system	ulcerative	K51818	Other ulcerative colitis with other complication		ICD10
immune_system	ulcerative	K51819	Other ulcerative colitis with unspecified complications		ICD10
immune_system	ulcerative	K5190	Ulcerative colitis, unspecified, without complications		ICD10
immune_system	ulcerative	K51911	Ulcerative colitis, unspecified with rectal bleeding		ICD10
immune_system	ulcerative	K51912	Ulcerative colitis, unspecified with intestinal obstruction		ICD10
immune_system	ulcerative	K51913	Ulcerative colitis, unspecified with fistula		ICD10
immune_system	ulcerative	K51914	Ulcerative colitis, unspecified with abscess		ICD10
immune_system	ulcerative	K51918	Ulcerative colitis, unspecified with other complication		ICD10
immune_system	ulcerative	K51919	Ulcerative colitis, unspecified with unspecified complications		ICD10
immune_system	rheum_arthritis	7140	Rheumatoid arthritis	Rheumatoid arthritis	ICD9
immune_system	rheum_arthritis	7141	Felty's syndrome	Felty's syndrome	ICD9
immune_system	rheum_arthritis	7142	Other rheumatoid arthritis with visceral or systemic involvement	Syst rheum arthritis NEC	ICD9
immune_system	rheum_arthritis	71430	Polyarticular juvenile rheumatoid arthritis, chronic or unspecified	Juv rheum arthritis NOS	ICD9
immune_system	rheum_arthritis	71431	Polyarticular juvenile rheumatoid arthritis, acute	Polyart juv rheum arthr	ICD9
immune_system	rheum_arthritis	71432	Pauciarticular juvenile rheumatoid arthritis	Pauciart juv rheum arthr	ICD9
immune_system	rheum_arthritis	71433	Monoarticular juvenile rheumatoid arthritis	Monoart juv rheum arthr	ICD9
immune_system	rheum_arthritis	7144	Chronic postrheumatic arthropathy	Chr postrheum arthritis	ICD9
immune_system	rheum_arthritis	71481	Rheumatoid lung	Rheumatoid lung	ICD9
immune_system	rheum_arthritis	71489	Other specified inflammatory polyarthropathies	Inflamm polyarthrop NEC	ICD9
immune_system	rheum_arthritis	7149	Unspecified inflammatory polyarthropathy	Inflamm polyarthrop NOS	ICD9
immune_system	rheum_arthritis	M0500	Felty's syndrome, unspecified site		ICD10
immune_system	rheum_arthritis	M05011	Felty's syndrome, right shoulder		ICD10
immune_system	rheum_arthritis	M05012	Felty's syndrome, left shoulder		ICD10
immune_system	rheum_arthritis	M05019	Felty's syndrome, unspecified shoulder		ICD10
immune_system	rheum_arthritis	M05021	Felty's syndrome, right elbow		ICD10
immune_system	rheum_arthritis	M05022	Felty's syndrome, left elbow		ICD10
immune_system	rheum_arthritis	M05029	Felty's syndrome, unspecified elbow		ICD10
immune_system	rheum_arthritis	M05031	Felty's syndrome, right wrist		ICD10
immune_system	rheum_arthritis	M05032	Felty's syndrome, left wrist		ICD10
immune_system	rheum_arthritis	M05039	Felty's syndrome, unspecified wrist		ICD10
immune_system	rheum_arthritis	M05041	Felty's syndrome, right hand		ICD10
immune_system	rheum_arthritis	M05042	Felty's syndrome, left hand		ICD10
immune_system	rheum_arthritis	M05049	Felty's syndrome, unspecified hand		ICD10
immune_system	rheum_arthritis	M05051	Felty's syndrome, right hip		ICD10
immune_system	rheum_arthritis	M05052	Felty's syndrome, left hip		ICD10
immune_system	rheum_arthritis	M05059	Felty's syndrome, unspecified hip		ICD10
immune_system	rheum_arthritis	M05061	Felty's syndrome, right knee		ICD10
immune_system	rheum_arthritis	M05062	Felty's syndrome, left knee		ICD10
immune_system	rheum_arthritis	M05069	Felty's syndrome, unspecified knee		ICD10
immune_system	rheum_arthritis	M05071	Felty's syndrome, right ankle and foot		ICD10
immune_system	rheum_arthritis	M05072	Felty's syndrome, left ankle and foot		ICD10
immune_system	rheum_arthritis	M05079	Felty's syndrome, unspecified ankle and foot		ICD10
immune_system	rheum_arthritis	M0509	Felty's syndrome, multiple sites		ICD10
immune_system	rheum_arthritis	M0510	Rheumatoid lung disease with rheumatoid arthritis of unspecified site		ICD10
immune_system	rheum_arthritis	M05111	Rheumatoid lung disease with rheumatoid arthritis of right shoulder		ICD10
immune_system	rheum_arthritis	M05112	Rheumatoid lung disease with rheumatoid arthritis of left shoulder		ICD10
immune_system	rheum_arthritis	M05119	Rheumatoid lung disease with rheumatoid arthritis of unspecified shoulder		ICD10
immune_system	rheum_arthritis	M05121	Rheumatoid lung disease with rheumatoid arthritis of right elbow		ICD10
immune_system	rheum_arthritis	M05122	Rheumatoid lung disease with rheumatoid arthritis of left elbow		ICD10
immune_system	rheum_arthritis	M05129	Rheumatoid lung disease with rheumatoid arthritis of unspecified elbow		ICD10
immune_system	rheum_arthritis	M05131	Rheumatoid lung disease with rheumatoid arthritis of right wrist		ICD10
immune_system	rheum_arthritis	M05132	Rheumatoid lung disease with rheumatoid arthritis of left wrist		ICD10
immune_system	rheum_arthritis	M05139	Rheumatoid lung disease with rheumatoid arthritis of unspecified wrist		ICD10
immune_system	rheum_arthritis	M05141	Rheumatoid lung disease with rheumatoid arthritis of right hand		ICD10
immune_system	rheum_arthritis	M05142	Rheumatoid lung disease with rheumatoid arthritis of left hand		ICD10
immune_system	rheum_arthritis	M05149	Rheumatoid lung disease with rheumatoid arthritis of unspecified hand		ICD10
immune_system	rheum_arthritis	M05151	Rheumatoid lung disease with rheumatoid arthritis of right hip		ICD10
immune_system	rheum_arthritis	M05152	Rheumatoid lung disease with rheumatoid arthritis of left hip		ICD10
immune_system	rheum_arthritis	M05159	Rheumatoid lung disease with rheumatoid arthritis of unspecified hip		ICD10
immune_system	rheum_arthritis	M05161	Rheumatoid lung disease with rheumatoid arthritis of right knee		ICD10
immune_system	rheum_arthritis	M05162	Rheumatoid lung disease with rheumatoid arthritis of left knee		ICD10
immune_system	rheum_arthritis	M05169	Rheumatoid lung disease with rheumatoid arthritis of unspecified knee		ICD10
immune_system	rheum_arthritis	M05171	Rheumatoid lung disease with rheumatoid arthritis of right ankle and foot		ICD10
immune_system	rheum_arthritis	M05172	Rheumatoid lung disease with rheumatoid arthritis of left ankle and foot		ICD10
immune_system	rheum_arthritis	M05179	Rheumatoid lung disease with rheumatoid arthritis of unspecified ankle and foot		ICD10
immune_system	rheum_arthritis	M0519	Rheumatoid lung disease with rheumatoid arthritis of multiple sites		ICD10
immune_system	rheum_arthritis	M0520	Rheumatoid vasculitis with rheumatoid arthritis of unspecified site		ICD10
immune_system	rheum_arthritis	M05211	Rheumatoid vasculitis with rheumatoid arthritis of right shoulder		ICD10
immune_system	rheum_arthritis	M05212	Rheumatoid vasculitis with rheumatoid arthritis of left shoulder		ICD10
immune_system	rheum_arthritis	M05219	Rheumatoid vasculitis with rheumatoid arthritis of unspecified shoulder		ICD10
immune_system	rheum_arthritis	M05221	Rheumatoid vasculitis with rheumatoid arthritis of right elbow		ICD10
immune_system	rheum_arthritis	M05222	Rheumatoid vasculitis with rheumatoid arthritis of left elbow		ICD10
immune_system	rheum_arthritis	M05229	Rheumatoid vasculitis with rheumatoid arthritis of unspecified elbow		ICD10
immune_system	rheum_arthritis	M05231	Rheumatoid vasculitis with rheumatoid arthritis of right wrist		ICD10
immune_system	rheum_arthritis	M05232	Rheumatoid vasculitis with rheumatoid arthritis of left wrist		ICD10
immune_system	rheum_arthritis	M05239	Rheumatoid vasculitis with rheumatoid arthritis of unspecified wrist		ICD10
immune_system	rheum_arthritis	M05241	Rheumatoid vasculitis with rheumatoid arthritis of right hand		ICD10
immune_system	rheum_arthritis	M05242	Rheumatoid vasculitis with rheumatoid arthritis of left hand		ICD10
immune_system	rheum_arthritis	M05249	Rheumatoid vasculitis with rheumatoid arthritis of unspecified hand		ICD10
immune_system	rheum_arthritis	M05251	Rheumatoid vasculitis with rheumatoid arthritis of right hip		ICD10
immune_system	rheum_arthritis	M05252	Rheumatoid vasculitis with rheumatoid arthritis of left hip		ICD10
immune_system	rheum_arthritis	M05259	Rheumatoid vasculitis with rheumatoid arthritis of unspecified hip		ICD10
immune_system	rheum_arthritis	M05261	Rheumatoid vasculitis with rheumatoid arthritis of right knee		ICD10
immune_system	rheum_arthritis	M05262	Rheumatoid vasculitis with rheumatoid arthritis of left knee		ICD10
immune_system	rheum_arthritis	M05269	Rheumatoid vasculitis with rheumatoid arthritis of unspecified knee		ICD10
immune_system	rheum_arthritis	M05271	Rheumatoid vasculitis with rheumatoid arthritis of right ankle and foot		ICD10
immune_system	rheum_arthritis	M05272	Rheumatoid vasculitis with rheumatoid arthritis of left ankle and foot		ICD10
immune_system	rheum_arthritis	M05279	Rheumatoid vasculitis with rheumatoid arthritis of unspecified ankle and foot		ICD10
immune_system	rheum_arthritis	M0529	Rheumatoid vasculitis with rheumatoid arthritis of multiple sites		ICD10
immune_system	rheum_arthritis	M0530	Rheumatoid heart disease with rheumatoid arthritis of unspecified site		ICD10
immune_system	rheum_arthritis	M05311	Rheumatoid heart disease with rheumatoid arthritis of right shoulder		ICD10
immune_system	rheum_arthritis	M05312	Rheumatoid heart disease with rheumatoid arthritis of left shoulder		ICD10
immune_system	rheum_arthritis	M05319	Rheumatoid heart disease with rheumatoid arthritis of unspecified shoulder		ICD10
immune_system	rheum_arthritis	M05321	Rheumatoid heart disease with rheumatoid arthritis of right elbow		ICD10
immune_system	rheum_arthritis	M05322	Rheumatoid heart disease with rheumatoid arthritis of left elbow		ICD10
immune_system	rheum_arthritis	M05329	Rheumatoid heart disease with rheumatoid arthritis of unspecified elbow		ICD10
immune_system	rheum_arthritis	M05331	Rheumatoid heart disease with rheumatoid arthritis of right wrist		ICD10
immune_system	rheum_arthritis	M05332	Rheumatoid heart disease with rheumatoid arthritis of left wrist		ICD10
immune_system	rheum_arthritis	M05339	Rheumatoid heart disease with rheumatoid arthritis of unspecified wrist		ICD10
immune_system	rheum_arthritis	M05341	Rheumatoid heart disease with rheumatoid arthritis of right hand		ICD10
immune_system	rheum_arthritis	M05342	Rheumatoid heart disease with rheumatoid arthritis of left hand		ICD10
immune_system	rheum_arthritis	M05349	Rheumatoid heart disease with rheumatoid arthritis of unspecified hand		ICD10
immune_system	rheum_arthritis	M05351	Rheumatoid heart disease with rheumatoid arthritis of right hip		ICD10
immune_system	rheum_arthritis	M05352	Rheumatoid heart disease with rheumatoid arthritis of left hip		ICD10
immune_system	rheum_arthritis	M05359	Rheumatoid heart disease with rheumatoid arthritis of unspecified hip		ICD10
immune_system	rheum_arthritis	M05361	Rheumatoid heart disease with rheumatoid arthritis of right knee		ICD10
immune_system	rheum_arthritis	M05362	Rheumatoid heart disease with rheumatoid arthritis of left knee		ICD10
immune_system	rheum_arthritis	M05369	Rheumatoid heart disease with rheumatoid arthritis of unspecified knee		ICD10
immune_system	rheum_arthritis	M05371	Rheumatoid heart disease with rheumatoid arthritis of right ankle and foot		ICD10
immune_system	rheum_arthritis	M05372	Rheumatoid heart disease with rheumatoid arthritis of left ankle and foot		ICD10
immune_system	rheum_arthritis	M05379	Rheumatoid heart disease with rheumatoid arthritis of unspecified ankle and foot		ICD10
immune_system	rheum_arthritis	M0539	Rheumatoid heart disease with rheumatoid arthritis of multiple sites		ICD10
immune_system	rheum_arthritis	M0540	Rheumatoid myopathy with rheumatoid arthritis of unspecified site		ICD10
immune_system	rheum_arthritis	M05411	Rheumatoid myopathy with rheumatoid arthritis of right shoulder		ICD10
immune_system	rheum_arthritis	M05412	Rheumatoid myopathy with rheumatoid arthritis of left shoulder		ICD10
immune_system	rheum_arthritis	M05419	Rheumatoid myopathy with rheumatoid arthritis of unspecified shoulder		ICD10
immune_system	rheum_arthritis	M05421	Rheumatoid myopathy with rheumatoid arthritis of right elbow		ICD10
immune_system	rheum_arthritis	M05422	Rheumatoid myopathy with rheumatoid arthritis of left elbow		ICD10
immune_system	rheum_arthritis	M05429	Rheumatoid myopathy with rheumatoid arthritis of unspecified elbow		ICD10
immune_system	rheum_arthritis	M05431	Rheumatoid myopathy with rheumatoid arthritis of right wrist		ICD10
immune_system	rheum_arthritis	M05432	Rheumatoid myopathy with rheumatoid arthritis of left wrist		ICD10
immune_system	rheum_arthritis	M05439	Rheumatoid myopathy with rheumatoid arthritis of unspecified wrist		ICD10
immune_system	rheum_arthritis	M05441	Rheumatoid myopathy with rheumatoid arthritis of right hand		ICD10
immune_system	rheum_arthritis	M05442	Rheumatoid myopathy with rheumatoid arthritis of left hand		ICD10
immune_system	rheum_arthritis	M05449	Rheumatoid myopathy with rheumatoid arthritis of unspecified hand		ICD10
immune_system	rheum_arthritis	M05451	Rheumatoid myopathy with rheumatoid arthritis of right hip		ICD10
immune_system	rheum_arthritis	M05452	Rheumatoid myopathy with rheumatoid arthritis of left hip		ICD10
immune_system	rheum_arthritis	M05459	Rheumatoid myopathy with rheumatoid arthritis of unspecified hip		ICD10
immune_system	rheum_arthritis	M05461	Rheumatoid myopathy with rheumatoid arthritis of right knee		ICD10
immune_system	rheum_arthritis	M05462	Rheumatoid myopathy with rheumatoid arthritis of left knee		ICD10
immune_system	rheum_arthritis	M05469	Rheumatoid myopathy with rheumatoid arthritis of unspecified knee		ICD10
immune_system	rheum_arthritis	M05471	Rheumatoid myopathy with rheumatoid arthritis of right ankle and foot		ICD10
immune_system	rheum_arthritis	M05472	Rheumatoid myopathy with rheumatoid arthritis of left ankle and foot		ICD10
immune_system	rheum_arthritis	M05479	Rheumatoid myopathy with rheumatoid arthritis of unspecified ankle and foot		ICD10
immune_system	rheum_arthritis	M0549	Rheumatoid myopathy with rheumatoid arthritis of multiple sites		ICD10
immune_system	rheum_arthritis	M0550	Rheumatoid polyneuropathy with rheumatoid arthritis of unspecified site		ICD10
immune_system	rheum_arthritis	M05511	Rheumatoid polyneuropathy with rheumatoid arthritis of right shoulder		ICD10
immune_system	rheum_arthritis	M05512	Rheumatoid polyneuropathy with rheumatoid arthritis of left shoulder		ICD10
immune_system	rheum_arthritis	M05519	Rheumatoid polyneuropathy with rheumatoid arthritis of unspecified shoulder		ICD10
immune_system	rheum_arthritis	M05521	Rheumatoid polyneuropathy with rheumatoid arthritis of right elbow		ICD10
immune_system	rheum_arthritis	M05522	Rheumatoid polyneuropathy with rheumatoid arthritis of left elbow		ICD10
immune_system	rheum_arthritis	M05529	Rheumatoid polyneuropathy with rheumatoid arthritis of unspecified elbow		ICD10
immune_system	rheum_arthritis	M05531	Rheumatoid polyneuropathy with rheumatoid arthritis of right wrist		ICD10
immune_system	rheum_arthritis	M05532	Rheumatoid polyneuropathy with rheumatoid arthritis of left wrist		ICD10
immune_system	rheum_arthritis	M05539	Rheumatoid polyneuropathy with rheumatoid arthritis of unspecified wrist		ICD10
immune_system	rheum_arthritis	M05541	Rheumatoid polyneuropathy with rheumatoid arthritis of right hand		ICD10
immune_system	rheum_arthritis	M05542	Rheumatoid polyneuropathy with rheumatoid arthritis of left hand		ICD10
immune_system	rheum_arthritis	M05549	Rheumatoid polyneuropathy with rheumatoid arthritis of unspecified hand		ICD10
immune_system	rheum_arthritis	M05551	Rheumatoid polyneuropathy with rheumatoid arthritis of right hip		ICD10
immune_system	rheum_arthritis	M05552	Rheumatoid polyneuropathy with rheumatoid arthritis of left hip		ICD10
immune_system	rheum_arthritis	M05559	Rheumatoid polyneuropathy with rheumatoid arthritis of unspecified hip		ICD10
immune_system	rheum_arthritis	M05561	Rheumatoid polyneuropathy with rheumatoid arthritis of right knee		ICD10
immune_system	rheum_arthritis	M05562	Rheumatoid polyneuropathy with rheumatoid arthritis of left knee		ICD10
immune_system	rheum_arthritis	M05569	Rheumatoid polyneuropathy with rheumatoid arthritis of unspecified knee		ICD10
immune_system	rheum_arthritis	M05571	Rheumatoid polyneuropathy with rheumatoid arthritis of right ankle and foot		ICD10
immune_system	rheum_arthritis	M05572	Rheumatoid polyneuropathy with rheumatoid arthritis of left ankle and foot		ICD10
immune_system	rheum_arthritis	M05579	Rheumatoid polyneuropathy with rheumatoid arthritis of unspecified ankle and foot		ICD10
immune_system	rheum_arthritis	M0559	Rheumatoid polyneuropathy with rheumatoid arthritis of multiple sites		ICD10
immune_system	rheum_arthritis	M0560	Rheumatoid arthritis of unspecified site with involvement of other organs and systems		ICD10
immune_system	rheum_arthritis	M05611	Rheumatoid arthritis of right shoulder with involvement of other organs and systems		ICD10
immune_system	rheum_arthritis	M05612	Rheumatoid arthritis of left shoulder with involvement of other organs and systems		ICD10
immune_system	rheum_arthritis	M05619	Rheumatoid arthritis of unspecified shoulder with involvement of other organs and systems		ICD10
immune_system	rheum_arthritis	M05621	Rheumatoid arthritis of right elbow with involvement of other organs and systems		ICD10
immune_system	rheum_arthritis	M05622	Rheumatoid arthritis of left elbow with involvement of other organs and systems		ICD10
immune_system	rheum_arthritis	M05629	Rheumatoid arthritis of unspecified elbow with involvement of other organs and systems		ICD10
immune_system	rheum_arthritis	M05631	Rheumatoid arthritis of right wrist with involvement of other organs and systems		ICD10
immune_system	rheum_arthritis	M05632	Rheumatoid arthritis of left wrist with involvement of other organs and systems		ICD10
immune_system	rheum_arthritis	M05639	Rheumatoid arthritis of unspecified wrist with involvement of other organs and systems		ICD10
immune_system	rheum_arthritis	M05641	Rheumatoid arthritis of right hand with involvement of other organs and systems		ICD10
immune_system	rheum_arthritis	M05642	Rheumatoid arthritis of left hand with involvement of other organs and systems		ICD10
immune_system	rheum_arthritis	M05649	Rheumatoid arthritis of unspecified hand with involvement of other organs and systems		ICD10
immune_system	rheum_arthritis	M05651	Rheumatoid arthritis of right hip with involvement of other organs and systems		ICD10
immune_system	rheum_arthritis	M05652	Rheumatoid arthritis of left hip with involvement of other organs and systems		ICD10
immune_system	rheum_arthritis	M05659	Rheumatoid arthritis of unspecified hip with involvement of other organs and systems		ICD10
immune_system	rheum_arthritis	M05661	Rheumatoid arthritis of right knee with involvement of other organs and systems		ICD10
immune_system	rheum_arthritis	M05662	Rheumatoid arthritis of left knee with involvement of other organs and systems		ICD10
immune_system	rheum_arthritis	M05669	Rheumatoid arthritis of unspecified knee with involvement of other organs and systems		ICD10
immune_system	rheum_arthritis	M05671	Rheumatoid arthritis of right ankle and foot with involvement of other organs and systems		ICD10
immune_system	rheum_arthritis	M05672	Rheumatoid arthritis of left ankle and foot with involvement of other organs and systems		ICD10
immune_system	rheum_arthritis	M05679	Rheumatoid arthritis of unspecified ankle and foot with involvement of other organs and systems		ICD10
immune_system	rheum_arthritis	M0569	Rheumatoid arthritis of multiple sites with involvement of other organs and systems		ICD10
immune_system	rheum_arthritis	M0570	Rheumatoid arthritis with rheumatoid factor of unspecified site without organ or systems involvement		ICD10
immune_system	rheum_arthritis	M05711	Rheumatoid arthritis with rheumatoid factor of right shoulder without organ or systems involvement		ICD10
immune_system	rheum_arthritis	M05712	Rheumatoid arthritis with rheumatoid factor of left shoulder without organ or systems involvement		ICD10
immune_system	rheum_arthritis	M05719	Rheumatoid arthritis with rheumatoid factor of unspecified shoulder without organ or systems involvement		ICD10
immune_system	rheum_arthritis	M05721	Rheumatoid arthritis with rheumatoid factor of right elbow without organ or systems involvement		ICD10
immune_system	rheum_arthritis	M05722	Rheumatoid arthritis with rheumatoid factor of left elbow without organ or systems involvement		ICD10
immune_system	rheum_arthritis	M05729	Rheumatoid arthritis with rheumatoid factor of unspecified elbow without organ or systems involvement		ICD10
immune_system	rheum_arthritis	M05731	Rheumatoid arthritis with rheumatoid factor of right wrist without organ or systems involvement		ICD10
immune_system	rheum_arthritis	M05732	Rheumatoid arthritis with rheumatoid factor of left wrist without organ or systems involvement		ICD10
immune_system	rheum_arthritis	M05739	Rheumatoid arthritis with rheumatoid factor of unspecified wrist without organ or systems involvement		ICD10
immune_system	rheum_arthritis	M05741	Rheumatoid arthritis with rheumatoid factor of right hand without organ or systems involvement		ICD10
immune_system	rheum_arthritis	M05742	Rheumatoid arthritis with rheumatoid factor of left hand without organ or systems involvement		ICD10
immune_system	rheum_arthritis	M05749	Rheumatoid arthritis with rheumatoid factor of unspecified hand without organ or systems involvement		ICD10
immune_system	rheum_arthritis	M05751	Rheumatoid arthritis with rheumatoid factor of right hip without organ or systems involvement		ICD10
immune_system	rheum_arthritis	M05752	Rheumatoid arthritis with rheumatoid factor of left hip without organ or systems involvement		ICD10
immune_system	rheum_arthritis	M05759	Rheumatoid arthritis with rheumatoid factor of unspecified hip without organ or systems involvement		ICD10
immune_system	rheum_arthritis	M05761	Rheumatoid arthritis with rheumatoid factor of right knee without organ or systems involvement		ICD10
immune_system	rheum_arthritis	M05762	Rheumatoid arthritis with rheumatoid factor of left knee without organ or systems involvement		ICD10
immune_system	rheum_arthritis	M05769	Rheumatoid arthritis with rheumatoid factor of unspecified knee without organ or systems involvement		ICD10
immune_system	rheum_arthritis	M05771	Rheumatoid arthritis with rheumatoid factor of right ankle and foot without organ or systems involvement		ICD10
immune_system	rheum_arthritis	M05772	Rheumatoid arthritis with rheumatoid factor of left ankle and foot without organ or systems involvement		ICD10
immune_system	rheum_arthritis	M05779	Rheumatoid arthritis with rheumatoid factor of unspecified ankle and foot without organ or systems involvement		ICD10
immune_system	rheum_arthritis	M0579	Rheumatoid arthritis with rheumatoid factor of multiple sites without organ or systems involvement		ICD10
immune_system	rheum_arthritis	M057A	Rheumatoid arthritis with rheumatoid factor of other specified site without organ or systems involvement		ICD10
immune_system	rheum_arthritis	M0580	Other rheumatoid arthritis with rheumatoid factor of unspecified site		ICD10
immune_system	rheum_arthritis	M05811	Other rheumatoid arthritis with rheumatoid factor of right shoulder		ICD10
immune_system	rheum_arthritis	M05812	Other rheumatoid arthritis with rheumatoid factor of left shoulder		ICD10
immune_system	rheum_arthritis	M05819	Other rheumatoid arthritis with rheumatoid factor of unspecified shoulder		ICD10
immune_system	rheum_arthritis	M05821	Other rheumatoid arthritis with rheumatoid factor of right elbow		ICD10
immune_system	rheum_arthritis	M05822	Other rheumatoid arthritis with rheumatoid factor of left elbow		ICD10
immune_system	rheum_arthritis	M05829	Other rheumatoid arthritis with rheumatoid factor of unspecified elbow		ICD10
immune_system	rheum_arthritis	M05831	Other rheumatoid arthritis with rheumatoid factor of right wrist		ICD10
immune_system	rheum_arthritis	M05832	Other rheumatoid arthritis with rheumatoid factor of left wrist		ICD10
immune_system	rheum_arthritis	M05839	Other rheumatoid arthritis with rheumatoid factor of unspecified wrist		ICD10
immune_system	rheum_arthritis	M05841	Other rheumatoid arthritis with rheumatoid factor of right hand		ICD10
immune_system	rheum_arthritis	M05842	Other rheumatoid arthritis with rheumatoid factor of left hand		ICD10
immune_system	rheum_arthritis	M05849	Other rheumatoid arthritis with rheumatoid factor of unspecified hand		ICD10
immune_system	rheum_arthritis	M05851	Other rheumatoid arthritis with rheumatoid factor of right hip		ICD10
immune_system	rheum_arthritis	M05852	Other rheumatoid arthritis with rheumatoid factor of left hip		ICD10
immune_system	rheum_arthritis	M05859	Other rheumatoid arthritis with rheumatoid factor of unspecified hip		ICD10
immune_system	rheum_arthritis	M05861	Other rheumatoid arthritis with rheumatoid factor of right knee		ICD10
immune_system	rheum_arthritis	M05862	Other rheumatoid arthritis with rheumatoid factor of left knee		ICD10
immune_system	rheum_arthritis	M05869	Other rheumatoid arthritis with rheumatoid factor of unspecified knee		ICD10
immune_system	rheum_arthritis	M05871	Other rheumatoid arthritis with rheumatoid factor of right ankle and foot		ICD10
immune_system	rheum_arthritis	M05872	Other rheumatoid arthritis with rheumatoid factor of left ankle and foot		ICD10
immune_system	rheum_arthritis	M05879	Other rheumatoid arthritis with rheumatoid factor of unspecified ankle and foot		ICD10
immune_system	rheum_arthritis	M0589	Other rheumatoid arthritis with rheumatoid factor of multiple sites		ICD10
immune_system	rheum_arthritis	M058A	Other rheumatoid arthritis with rheumatoid factor of other specified site		ICD10
immune_system	rheum_arthritis	M059	Rheumatoid arthritis with rheumatoid factor, unspecified		ICD10
immune_system	rheum_arthritis	M0600	Rheumatoid arthritis without rheumatoid factor, unspecified site		ICD10
immune_system	rheum_arthritis	M06011	Rheumatoid arthritis without rheumatoid factor, right shoulder		ICD10
immune_system	rheum_arthritis	M06012	Rheumatoid arthritis without rheumatoid factor, left shoulder		ICD10
immune_system	rheum_arthritis	M06019	Rheumatoid arthritis without rheumatoid factor, unspecified shoulder		ICD10
immune_system	rheum_arthritis	M06021	Rheumatoid arthritis without rheumatoid factor, right elbow		ICD10
immune_system	rheum_arthritis	M06022	Rheumatoid arthritis without rheumatoid factor, left elbow		ICD10
immune_system	rheum_arthritis	M06029	Rheumatoid arthritis without rheumatoid factor, unspecified elbow		ICD10
immune_system	rheum_arthritis	M06031	Rheumatoid arthritis without rheumatoid factor, right wrist		ICD10
immune_system	rheum_arthritis	M06032	Rheumatoid arthritis without rheumatoid factor, left wrist		ICD10
immune_system	rheum_arthritis	M06039	Rheumatoid arthritis without rheumatoid factor, unspecified wrist		ICD10
immune_system	rheum_arthritis	M06041	Rheumatoid arthritis without rheumatoid factor, right hand		ICD10
immune_system	rheum_arthritis	M06042	Rheumatoid arthritis without rheumatoid factor, left hand		ICD10
immune_system	rheum_arthritis	M06049	Rheumatoid arthritis without rheumatoid factor, unspecified hand		ICD10
immune_system	rheum_arthritis	M06051	Rheumatoid arthritis without rheumatoid factor, right hip		ICD10
immune_system	rheum_arthritis	M06052	Rheumatoid arthritis without rheumatoid factor, left hip		ICD10
immune_system	rheum_arthritis	M06059	Rheumatoid arthritis without rheumatoid factor, unspecified hip		ICD10
immune_system	rheum_arthritis	M06061	Rheumatoid arthritis without rheumatoid factor, right knee		ICD10
immune_system	rheum_arthritis	M06062	Rheumatoid arthritis without rheumatoid factor, left knee		ICD10
immune_system	rheum_arthritis	M06069	Rheumatoid arthritis without rheumatoid factor, unspecified knee		ICD10
immune_system	rheum_arthritis	M06071	Rheumatoid arthritis without rheumatoid factor, right ankle and foot		ICD10
immune_system	rheum_arthritis	M06072	Rheumatoid arthritis without rheumatoid factor, left ankle and foot		ICD10
immune_system	rheum_arthritis	M06079	Rheumatoid arthritis without rheumatoid factor, unspecified ankle and foot		ICD10
immune_system	rheum_arthritis	M0608	Rheumatoid arthritis without rheumatoid factor, vertebrae		ICD10
immune_system	rheum_arthritis	M0609	Rheumatoid arthritis without rheumatoid factor, multiple sites		ICD10
immune_system	rheum_arthritis	M060A	Rheumatoid arthritis without rheumatoid factor, other specified site		ICD10
immune_system	rheum_arthritis	M0620	Rheumatoid bursitis, unspecified site		ICD10
immune_system	rheum_arthritis	M06211	Rheumatoid bursitis, right shoulder		ICD10
immune_system	rheum_arthritis	M06212	Rheumatoid bursitis, left shoulder		ICD10
immune_system	rheum_arthritis	M06219	Rheumatoid bursitis, unspecified shoulder		ICD10
immune_system	rheum_arthritis	M06221	Rheumatoid bursitis, right elbow		ICD10
immune_system	rheum_arthritis	M06222	Rheumatoid bursitis, left elbow		ICD10
immune_system	rheum_arthritis	M06229	Rheumatoid bursitis, unspecified elbow		ICD10
immune_system	rheum_arthritis	M06231	Rheumatoid bursitis, right wrist		ICD10
immune_system	rheum_arthritis	M06232	Rheumatoid bursitis, left wrist		ICD10
immune_system	rheum_arthritis	M06239	Rheumatoid bursitis, unspecified wrist		ICD10
immune_system	rheum_arthritis	M06241	Rheumatoid bursitis, right hand		ICD10
immune_system	rheum_arthritis	M06242	Rheumatoid bursitis, left hand		ICD10
immune_system	rheum_arthritis	M06249	Rheumatoid bursitis, unspecified hand		ICD10
immune_system	rheum_arthritis	M06251	Rheumatoid bursitis, right hip		ICD10
immune_system	rheum_arthritis	M06252	Rheumatoid bursitis, left hip		ICD10
immune_system	rheum_arthritis	M06259	Rheumatoid bursitis, unspecified hip		ICD10
immune_system	rheum_arthritis	M06261	Rheumatoid bursitis, right knee		ICD10
immune_system	rheum_arthritis	M06262	Rheumatoid bursitis, left knee		ICD10
immune_system	rheum_arthritis	M06269	Rheumatoid bursitis, unspecified knee		ICD10
immune_system	rheum_arthritis	M06271	Rheumatoid bursitis, right ankle and foot		ICD10
immune_system	rheum_arthritis	M06272	Rheumatoid bursitis, left ankle and foot		ICD10
immune_system	rheum_arthritis	M06279	Rheumatoid bursitis, unspecified ankle and foot		ICD10
immune_system	rheum_arthritis	M0628	Rheumatoid bursitis, vertebrae		ICD10
immune_system	rheum_arthritis	M0629	Rheumatoid bursitis, multiple sites		ICD10
immune_system	rheum_arthritis	M0630	Rheumatoid nodule, unspecified site		ICD10
immune_system	rheum_arthritis	M06311	Rheumatoid nodule, right shoulder		ICD10
immune_system	rheum_arthritis	M06312	Rheumatoid nodule, left shoulder		ICD10
immune_system	rheum_arthritis	M06319	Rheumatoid nodule, unspecified shoulder		ICD10
immune_system	rheum_arthritis	M06321	Rheumatoid nodule, right elbow		ICD10
immune_system	rheum_arthritis	M06322	Rheumatoid nodule, left elbow		ICD10
immune_system	rheum_arthritis	M06329	Rheumatoid nodule, unspecified elbow		ICD10
immune_system	rheum_arthritis	M06331	Rheumatoid nodule, right wrist		ICD10
immune_system	rheum_arthritis	M06332	Rheumatoid nodule, left wrist		ICD10
immune_system	rheum_arthritis	M06339	Rheumatoid nodule, unspecified wrist		ICD10
immune_system	rheum_arthritis	M06341	Rheumatoid nodule, right hand		ICD10
immune_system	rheum_arthritis	M06342	Rheumatoid nodule, left hand		ICD10
immune_system	rheum_arthritis	M06349	Rheumatoid nodule, unspecified hand		ICD10
immune_system	rheum_arthritis	M06351	Rheumatoid nodule, right hip		ICD10
immune_system	rheum_arthritis	M06352	Rheumatoid nodule, left hip		ICD10
immune_system	rheum_arthritis	M06359	Rheumatoid nodule, unspecified hip		ICD10
immune_system	rheum_arthritis	M06361	Rheumatoid nodule, right knee		ICD10
immune_system	rheum_arthritis	M06362	Rheumatoid nodule, left knee		ICD10
immune_system	rheum_arthritis	M06369	Rheumatoid nodule, unspecified knee		ICD10
immune_system	rheum_arthritis	M06371	Rheumatoid nodule, right ankle and foot		ICD10
immune_system	rheum_arthritis	M06372	Rheumatoid nodule, left ankle and foot		ICD10
immune_system	rheum_arthritis	M06379	Rheumatoid nodule, unspecified ankle and foot		ICD10
immune_system	rheum_arthritis	M0638	Rheumatoid nodule, vertebrae		ICD10
immune_system	rheum_arthritis	M0639	Rheumatoid nodule, multiple sites		ICD10
immune_system	rheum_arthritis	M0680	Other specified rheumatoid arthritis, unspecified site		ICD10
immune_system	rheum_arthritis	M06811	Other specified rheumatoid arthritis, right shoulder		ICD10
immune_system	rheum_arthritis	M06812	Other specified rheumatoid arthritis, left shoulder		ICD10
immune_system	rheum_arthritis	M06819	Other specified rheumatoid arthritis, unspecified shoulder		ICD10
immune_system	rheum_arthritis	M06821	Other specified rheumatoid arthritis, right elbow		ICD10
immune_system	rheum_arthritis	M06822	Other specified rheumatoid arthritis, left elbow		ICD10
immune_system	rheum_arthritis	M06829	Other specified rheumatoid arthritis, unspecified elbow		ICD10
immune_system	rheum_arthritis	M06831	Other specified rheumatoid arthritis, right wrist		ICD10
immune_system	rheum_arthritis	M06832	Other specified rheumatoid arthritis, left wrist		ICD10
immune_system	rheum_arthritis	M06839	Other specified rheumatoid arthritis, unspecified wrist		ICD10
immune_system	rheum_arthritis	M06841	Other specified rheumatoid arthritis, right hand		ICD10
immune_system	rheum_arthritis	M06842	Other specified rheumatoid arthritis, left hand		ICD10
immune_system	rheum_arthritis	M06849	Other specified rheumatoid arthritis, unspecified hand		ICD10
immune_system	rheum_arthritis	M06851	Other specified rheumatoid arthritis, right hip		ICD10
immune_system	rheum_arthritis	M06852	Other specified rheumatoid arthritis, left hip		ICD10
immune_system	rheum_arthritis	M06859	Other specified rheumatoid arthritis, unspecified hip		ICD10
immune_system	rheum_arthritis	M06861	Other specified rheumatoid arthritis, right knee		ICD10
immune_system	rheum_arthritis	M06862	Other specified rheumatoid arthritis, left knee		ICD10
immune_system	rheum_arthritis	M06869	Other specified rheumatoid arthritis, unspecified knee		ICD10
immune_system	rheum_arthritis	M06871	Other specified rheumatoid arthritis, right ankle and foot		ICD10
immune_system	rheum_arthritis	M06872	Other specified rheumatoid arthritis, left ankle and foot		ICD10
immune_system	rheum_arthritis	M06879	Other specified rheumatoid arthritis, unspecified ankle and foot		ICD10
immune_system	rheum_arthritis	M0688	Other specified rheumatoid arthritis, vertebrae		ICD10
immune_system	rheum_arthritis	M0689	Other specified rheumatoid arthritis, multiple sites		ICD10
immune_system	rheum_arthritis	M068A	Other specified rheumatoid arthritis, other specified site		ICD10
immune_system	rheum_arthritis	M069	Rheumatoid arthritis, unspecified		ICD10
immune_system	rheum_arthritis	M0800	Unspecified juvenile rheumatoid arthritis of unspecified site		ICD10
immune_system	rheum_arthritis	M08011	Unspecified juvenile rheumatoid arthritis, right shoulder		ICD10
immune_system	rheum_arthritis	M08012	Unspecified juvenile rheumatoid arthritis, left shoulder		ICD10
immune_system	rheum_arthritis	M08019	Unspecified juvenile rheumatoid arthritis, unspecified shoulder		ICD10
immune_system	rheum_arthritis	M08021	Unspecified juvenile rheumatoid arthritis, right elbow		ICD10
immune_system	rheum_arthritis	M08022	Unspecified juvenile rheumatoid arthritis, left elbow		ICD10
immune_system	rheum_arthritis	M08029	Unspecified juvenile rheumatoid arthritis, unspecified elbow		ICD10
immune_system	rheum_arthritis	M08031	Unspecified juvenile rheumatoid arthritis, right wrist		ICD10
immune_system	rheum_arthritis	M08032	Unspecified juvenile rheumatoid arthritis, left wrist		ICD10
immune_system	rheum_arthritis	M08039	Unspecified juvenile rheumatoid arthritis, unspecified wrist		ICD10
immune_system	rheum_arthritis	M08041	Unspecified juvenile rheumatoid arthritis, right hand		ICD10
immune_system	rheum_arthritis	M08042	Unspecified juvenile rheumatoid arthritis, left hand		ICD10
immune_system	rheum_arthritis	M08049	Unspecified juvenile rheumatoid arthritis, unspecified hand		ICD10
immune_system	rheum_arthritis	M08051	Unspecified juvenile rheumatoid arthritis, right hip		ICD10
immune_system	rheum_arthritis	M08052	Unspecified juvenile rheumatoid arthritis, left hip		ICD10
immune_system	rheum_arthritis	M08059	Unspecified juvenile rheumatoid arthritis, unspecified hip		ICD10
immune_system	rheum_arthritis	M08061	Unspecified juvenile rheumatoid arthritis, right knee		ICD10
immune_system	rheum_arthritis	M08062	Unspecified juvenile rheumatoid arthritis, left knee		ICD10
immune_system	rheum_arthritis	M08069	Unspecified juvenile rheumatoid arthritis, unspecified knee		ICD10
immune_system	rheum_arthritis	M08071	Unspecified juvenile rheumatoid arthritis, right ankle and foot		ICD10
immune_system	rheum_arthritis	M08072	Unspecified juvenile rheumatoid arthritis, left ankle and foot		ICD10
immune_system	rheum_arthritis	M08079	Unspecified juvenile rheumatoid arthritis, unspecified ankle and foot		ICD10
immune_system	rheum_arthritis	M0808	Unspecified juvenile rheumatoid arthritis, vertebrae		ICD10
immune_system	rheum_arthritis	M0809	Unspecified juvenile rheumatoid arthritis, multiple sites		ICD10
immune_system	rheum_arthritis	M080A	Unspecified juvenile rheumatoid arthritis, other specified site		ICD10
immune_system	lupus	7100	Systemic lupus erythematosus	Syst lupus erythematosus	ICD9
immune_system	lupus	6954	Lupus erythematosus	Lupus erythematosus	ICD9
immune_system	lupus	M3210	Systemic lupus erythematosus, organ or system involvement unspecified		ICD10
immune_system	lupus	M3211	Endocarditis in systemic lupus erythematosus		ICD10
immune_system	lupus	M3212	Pericarditis in systemic lupus erythematosus		ICD10
immune_system	lupus	M3213	Lung involvement in systemic lupus erythematosus		ICD10
immune_system	lupus	M3214	Glomerular disease in systemic lupus erythematosus		ICD10
immune_system	lupus	M3215	Tubulo-interstitial nephropathy in systemic lupus erythematosus		ICD10
immune_system	lupus	M3219	Other organ or system involvement in systemic lupus erythematosus		ICD10
immune_system	lupus	M328	Other forms of systemic lupus erythematosus		ICD10
immune_system	lupus	M329	Systemic lupus erythematosus, unspecified		ICD10
immune_system	sjogren	7102	Sicca syndrome	Sicca syndrome	ICD9
immune_system	sjogren	M3500	Sjogren syndrome, unspecified		ICD10
immune_system	sjogren	M3501	Sjogren syndrome with keratoconjunctivitis		ICD10
immune_system	sjogren	M3502	Sjogren syndrome with lung involvement		ICD10
immune_system	sjogren	M3503	Sjogren syndrome with myopathy		ICD10
immune_system	sjogren	M3504	Sjogren syndrome with tubulo-interstitial nephropathy		ICD10
immune_system	sjogren	M3505	Sjogren syndrome with inflammatory arthritis		ICD10
immune_system	sjogren	M3506	Sjogren syndrome with peripheral nervous system involvement		ICD10
immune_system	sjogren	M3507	Sjogren syndrome with central nervous system involvement		ICD10
immune_system	sjogren	M3508	Sjogren syndrome with gastrointestinal involvement		ICD10
immune_system	sjogren	M350A	Sjogren syndrome with glomerular disease		ICD10
immune_system	sjogren	M350B	Sjogren syndrome with vasculitis		ICD10
immune_system	sjogren	M350C	Sjogren syndrome with dental involvement		ICD10
immune_system	sjogren	M3509	Sjogren syndrome with other organ involvement		ICD10
immune_system	systemic_sclerosis	7101	Systemic sclerosis	Systemic sclerosis	ICD9
immune_system	systemic_sclerosis	M340	Progressive systemic sclerosis		ICD10
immune_system	systemic_sclerosis	M341	CR(E)ST syndrome		ICD10
immune_system	systemic_sclerosis	M342	Systemic sclerosis induced by drug and chemical		ICD10
immune_system	systemic_sclerosis	M3481	Systemic sclerosis with lung involvement		ICD10
immune_system	systemic_sclerosis	M3482	Systemic sclerosis with myopathy		ICD10
immune_system	systemic_sclerosis	M3483	Systemic sclerosis with polyneuropathy		ICD10
immune_system	systemic_sclerosis	M3489	Other systemic sclerosis		ICD10
immune_system	systemic_sclerosis	M349	Systemic sclerosis, unspecified		ICD10
immune_system	myositis	7103	Dermatomyositis	Dermatomyositis	ICD9
immune_system	myositis	7104	Polymyositis	Polymyositis	ICD9
immune_system	myositis	M3300	Juvenile dermatomyositis, organ involvement unspecified		ICD10
immune_system	myositis	M3301	Juvenile dermatomyositis with respiratory involvement		ICD10
immune_system	myositis	M3302	Juvenile dermatomyositis with myopathy		ICD10
immune_system	myositis	M3303	Juvenile dermatomyositis without myopathy		ICD10
immune_system	myositis	M3309	Juvenile dermatomyositis with other organ involvement		ICD10
immune_system	myositis	M3310	Other dermatomyositis, organ involvement unspecified		ICD10
immune_system	myositis	M3311	Other dermatomyositis with respiratory involvement		ICD10
immune_system	myositis	M3312	Other dermatomyositis with myopathy		ICD10
immune_system	myositis	M3313	Other dermatomyositis without myopathy		ICD10
immune_system	myositis	M3319	Other dermatomyositis with other organ involvement		ICD10
immune_system	myositis	M3320	Polymyositis, organ involvement unspecified		ICD10
immune_system	myositis	M3321	Polymyositis with respiratory involvement		ICD10
immune_system	myositis	M3322	Polymyositis with myopathy		ICD10
immune_system	myositis	M3329	Polymyositis with other organ involvement		ICD10
immune_system	myositis	M3390	Dermatopolymyositis, unspecified, organ involvement unspecified		ICD10
immune_system	myositis	M3391	Dermatopolymyositis, unspecified with respiratory involvement		ICD10
immune_system	myositis	M3392	Dermatopolymyositis, unspecified with myopathy		ICD10
immune_system	myositis	M3393	Dermatopolymyositis, unspecified without myopathy		ICD10
immune_system	myositis	M3399	Dermatopolymyositis, unspecified with other organ involvement		ICD10
immune_system	connective_disease	7108	Other specified diffuse diseases of connective tissue	Diff connect tis dis NEC	ICD9
immune_system	connective_disease	7109	Unspecified diffuse connective tissue disease	Diff connect tis dis NOS	ICD9
immune_system	connective_disease	M368	Systemic disorders of connective tissue in other diseases classified elsewhere		ICD10
immune_system	connective_disease	M351	Other overlap syndromes		ICD10
immune_system	connective_disease	M359	Systemic involvement of connective tissue, unspecified		ICD10
immune_system	spondyloarthritis	7200	Ankylosing spondylitis	Ankylosing spondylitis	ICD9
immune_system	spondyloarthritis	7201	Spinal enthesopathy	Spinal enthesopathy	ICD9
immune_system	spondyloarthritis	7202	Sacroiliitis, not elsewhere classified	Sacroiliitis NEC	ICD9
immune_system	spondyloarthritis	72081	Inflammatory spondylopathies in diseases classified elsewhere	Spondylopathy in oth dis	ICD9
immune_system	spondyloarthritis	72089	Other inflammatory spondylopathies	Inflam spondylopathy NEC	ICD9
immune_system	spondyloarthritis	7209	Unspecified inflammatory spondylopathy	Inflam spondylopathy NOS	ICD9
immune_system	spondyloarthritis	M450	Ankylosing spondylitis of multiple sites in spine		ICD10
immune_system	spondyloarthritis	M451	Ankylosing spondylitis of occipito-atlanto-axial region		ICD10
immune_system	spondyloarthritis	M452	Ankylosing spondylitis of cervical region		ICD10
immune_system	spondyloarthritis	M453	Ankylosing spondylitis of cervicothoracic region		ICD10
immune_system	spondyloarthritis	M454	Ankylosing spondylitis of thoracic region		ICD10
immune_system	spondyloarthritis	M455	Ankylosing spondylitis of thoracolumbar region		ICD10
immune_system	spondyloarthritis	M456	Ankylosing spondylitis lumbar region		ICD10
immune_system	spondyloarthritis	M457	Ankylosing spondylitis of lumbosacral region		ICD10
immune_system	spondyloarthritis	M458	Ankylosing spondylitis sacral and sacrococcygeal region		ICD10
immune_system	spondyloarthritis	M459	Ankylosing spondylitis of unspecified sites in spine		ICD10
immune_system	spondyloarthritis	M45A0	Non-radiographic axial spondyloarthritis of unspecified sites in spine		ICD10
immune_system	spondyloarthritis	M45A1	Non-radiographic axial spondyloarthritis of occipito-atlanto-axial region		ICD10
immune_system	spondyloarthritis	M45A2	Non-radiographic axial spondyloarthritis of cervical region		ICD10
immune_system	spondyloarthritis	M45A3	Non-radiographic axial spondyloarthritis of cervicothoracic region		ICD10
immune_system	spondyloarthritis	M45A4	Non-radiographic axial spondyloarthritis of thoracic region		ICD10
immune_system	spondyloarthritis	M45A5	Non-radiographic axial spondyloarthritis of thoracolumbar region		ICD10
immune_system	spondyloarthritis	M45A6	Non-radiographic axial spondyloarthritis of lumbar region		ICD10
immune_system	spondyloarthritis	M45A7	Non-radiographic axial spondyloarthritis of lumbosacral region		ICD10
immune_system	spondyloarthritis	M45A8	Non-radiographic axial spondyloarthritis of sacral and sacrococcygeal region		ICD10
immune_system	spondyloarthritis	M45AB	Non-radiographic axial spondyloarthritis of multiple sites in spine		ICD10
immune_system	spondyloarthritis	M461	Sacroiliitis, not elsewhere classified		ICD10
immune_system	spondyloarthritis	M4680	Other specified inflammatory spondylopathies, site unspecified		ICD10
immune_system	spondyloarthritis	M4681	Other specified inflammatory spondylopathies, occipito-atlanto-axial region		ICD10
immune_system	spondyloarthritis	M4682	Other specified inflammatory spondylopathies, cervical region		ICD10
immune_system	spondyloarthritis	M4683	Other specified inflammatory spondylopathies, cervicothoracic region		ICD10
immune_system	spondyloarthritis	M4684	Other specified inflammatory spondylopathies, thoracic region		ICD10
immune_system	spondyloarthritis	M4685	Other specified inflammatory spondylopathies, thoracolumbar region		ICD10
immune_system	spondyloarthritis	M4686	Other specified inflammatory spondylopathies, lumbar region		ICD10
immune_system	spondyloarthritis	M4687	Other specified inflammatory spondylopathies, lumbosacral region		ICD10
immune_system	spondyloarthritis	M4688	Other specified inflammatory spondylopathies, sacral and sacrococcygeal region		ICD10
immune_system	spondyloarthritis	M4689	Other specified inflammatory spondylopathies, multiple sites in spine		ICD10
immune_system	spondyloarthritis	M4690	Unspecified inflammatory spondylopathy, site unspecified		ICD10
immune_system	spondyloarthritis	M4691	Unspecified inflammatory spondylopathy, occipito-atlanto-axial region		ICD10
immune_system	spondyloarthritis	M4692	Unspecified inflammatory spondylopathy, cervical region		ICD10
immune_system	spondyloarthritis	M4693	Unspecified inflammatory spondylopathy, cervicothoracic region		ICD10
immune_system	spondyloarthritis	M4694	Unspecified inflammatory spondylopathy, thoracic region		ICD10
immune_system	spondyloarthritis	M4695	Unspecified inflammatory spondylopathy, thoracolumbar region		ICD10
immune_system	spondyloarthritis	M4696	Unspecified inflammatory spondylopathy, lumbar region		ICD10
immune_system	spondyloarthritis	M4697	Unspecified inflammatory spondylopathy, lumbosacral region		ICD10
immune_system	spondyloarthritis	M4698	Unspecified inflammatory spondylopathy, sacral and sacrococcygeal region		ICD10
immune_system	spondyloarthritis	M4699	Unspecified inflammatory spondylopathy, multiple sites in spine		ICD10
immune_system	spondyloarthritis	M081	Juvenile ankylosing spondylitis		ICD10
immune_system	psoriatic_arthritis	6960	Psoriatic arthropathy	Psoriatic arthropathy	ICD9
immune_system	psoriatic_arthritis	L4050	Arthropathic psoriasis, unspecified		ICD10
immune_system	psoriatic_arthritis	L4051	Distal interphalangeal psoriatic arthropathy		ICD10
immune_system	psoriatic_arthritis	L4052	Psoriatic arthritis mutilans		ICD10
immune_system	psoriatic_arthritis	L4053	Psoriatic spondylitis		ICD10
immune_system	psoriatic_arthritis	L4054	Psoriatic juvenile arthropathy		ICD10
immune_system	psoriatic_arthritis	L4059	Other psoriatic arthropathy		ICD10
immune_system	polyarteritis	4460	Polyarteritis nodosa	Polyarteritis nodosa	ICD9
immune_system	polyarteritis	M300	Polyarteritis nodosa		ICD10
immune_system	polyarteritis	M301	Polyarteritis with lung involvement [Churg-Strauss]		ICD10
immune_system	polyarteritis	M302	Juvenile polyarteritis		ICD10
immune_system	polyarteritis	M303	Mucocutaneous lymph node syndrome [Kawasaki]		ICD10
immune_system	polyarteritis	M308	Other conditions related to polyarteritis nodosa		ICD10
immune_system	granulomatosis	4464	Wegener's granulomatosis	Wegener's granulomatosis	ICD9
immune_system	granulomatosis	M3130	Wegener's granulomatosis without renal involvement		ICD10
immune_system	granulomatosis	M3131	Wegener's granulomatosis with renal involvement		ICD10
immune_system	polyangiitis	M317	Microscopic polyangiitis		ICD10
immune_system	eosinophilic_granulom	M301	Polyarteritis with lung involvement [Churg-Strauss]		ICD10
immune_system	cryoglobulinemia	D891	Cryoglobulinemia		ICD10
immune_system	behcet	1361	Behcet's syndrome	Behcet's syndrome	ICD9
immune_system	behcet	71120	Arthropathy in Behcet's syndrome, site unspecified	Behcet arthritis-unspec	ICD9
immune_system	behcet	71121	Arthropathy in Behcet's syndrome, shoulder region	Behcet arthritis-shlder	ICD9
immune_system	behcet	71122	Arthropathy in Behcet's syndrome, upper arm	Behcet arthritis-up/arm	ICD9
immune_system	behcet	71123	Arthropathy in Behcet's syndrome, forearm	Behcet arthritis-forearm	ICD9
immune_system	behcet	71124	Arthropathy in Behcet's syndrome, hand	Behcet arthritis-hand	ICD9
immune_system	behcet	71125	Arthropathy in Behcet's syndrome, pelvic region and thigh	Behcet arthritis-pelvis	ICD9
immune_system	behcet	71126	Arthropathy in Behcet's syndrome, lower leg	Behcet arthritis-l/leg	ICD9
immune_system	behcet	71127	Arthropathy in Behcet's syndrome, ankle and foot	Behcet arthritis-ankle	ICD9
immune_system	behcet	71128	Arthropathy in Behcet's syndrome, other specified sites	Behcet arthritis NEC	ICD9
immune_system	behcet	71129	Arthropathy in Behcet's syndrome, multiple sites	Behcet arthritis-mult	ICD9
immune_system	behcet	M352	Behcet's disease		ICD10
immune_system	takayasu	4467	Takayasu's disease	Takayasu's disease	ICD9
immune_system	takayasu	M314	Aortic arch syndrome [Takayasu]		ICD10
immune_system	iga_vasculitis	2870	Allergic purpura	Allergic purpura	ICD9
immune_system	iga_vasculitis	D690	Allergic purpura		ICD10
infections	intestinal	0010	Cholera due to vibrio cholerae	Cholera d/t vib cholerae	ICD9
infections	intestinal	0011	Cholera due to vibrio cholerae el tor	Cholera d/t vib el tor	ICD9
infections	intestinal	0019	Cholera, unspecified	Cholera NOS	ICD9
infections	intestinal	0020	Typhoid fever	Typhoid fever	ICD9
infections	intestinal	0021	Paratyphoid fever A	Paratyphoid fever a	ICD9
infections	intestinal	0022	Paratyphoid fever B	Paratyphoid fever b	ICD9
infections	intestinal	0023	Paratyphoid fever C	Paratyphoid fever c	ICD9
infections	intestinal	0029	Paratyphoid fever, unspecified	Paratyphoid fever NOS	ICD9
infections	intestinal	0030	Salmonella gastroenteritis	Salmonella enteritis	ICD9
infections	intestinal	0031	Salmonella septicemia	Salmonella septicemia	ICD9
infections	intestinal	00320	Localized salmonella infection, unspecified	Local salmonella inf NOS	ICD9
infections	intestinal	00321	Salmonella meningitis	Salmonella meningitis	ICD9
infections	intestinal	00322	Salmonella pneumonia	Salmonella pneumonia	ICD9
infections	intestinal	00323	Salmonella arthritis	Salmonella arthritis	ICD9
infections	intestinal	00324	Salmonella osteomyelitis	Salmonella osteomyelitis	ICD9
infections	intestinal	00329	Other localized salmonella infections	Local salmonella inf NEC	ICD9
infections	intestinal	0038	Other specified salmonella infections	Salmonella infection NEC	ICD9
infections	intestinal	0039	Salmonella infection, unspecified	Salmonella infection NOS	ICD9
infections	intestinal	0040	Shigella dysenteriae	Shigella dysenteriae	ICD9
infections	intestinal	0041	Shigella flexneri	Shigella flexneri	ICD9
infections	intestinal	0042	Shigella boydii	Shigella boydii	ICD9
infections	intestinal	0043	Shigella sonnei	Shigella sonnei	ICD9
infections	intestinal	0048	Other specified shigella infections	Shigella infection NEC	ICD9
infections	intestinal	0049	Shigellosis, unspecified	Shigellosis NOS	ICD9
infections	intestinal	0050	Staphylococcal food poisoning	Staph food poisoning	ICD9
infections	intestinal	0051	Botulism food poisoning	Botulism food poisoning	ICD9
infections	intestinal	0052	Food poisoning due to Clostridium perfringens (C. welchii)	Food pois d/t c. perfrin	ICD9
infections	intestinal	0053	Food poisoning due to other Clostridia	Food pois: clostrid NEC	ICD9
infections	intestinal	0054	Food poisoning due to Vibrio parahaemolyticus	Food pois: v. parahaem	ICD9
infections	intestinal	00581	Food poisoning due to Vibrio vulnificus	Food poisn d/t v. vulnif	ICD9
infections	intestinal	00589	Other bacterial food poisoning	Bact food poisoning NEC	ICD9
infections	intestinal	0059	Food poisoning, unspecified	Food poisoning NOS	ICD9
infections	intestinal	0060	Acute amebic dysentery without mention of abscess	Ac amebiasis w/o abscess	ICD9
infections	intestinal	0061	Chronic intestinal amebiasis without mention of abscess	Chr amebiasis w/o absces	ICD9
infections	intestinal	0062	Amebic nondysenteric colitis	Amebic nondysent colitis	ICD9
infections	intestinal	0063	Amebic liver abscess	Amebic liver abscess	ICD9
infections	intestinal	0064	Amebic lung abscess	Amebic lung abscess	ICD9
infections	intestinal	0065	Amebic brain abscess	Amebic brain abscess	ICD9
infections	intestinal	0066	Amebic skin ulceration	Amebic skin ulceration	ICD9
infections	intestinal	0068	Amebic infection of other sites	Amebic infection NEC	ICD9
infections	intestinal	0069	Amebiasis, unspecified	Amebiasis NOS	ICD9
infections	intestinal	0070	Balantidiasis	Balantidiasis	ICD9
infections	intestinal	0071	Giardiasis	Giardiasis	ICD9
infections	intestinal	0072	Coccidiosis	Coccidiosis	ICD9
infections	intestinal	0073	Intestinal trichomoniasis	Intest trichomoniasis	ICD9
infections	intestinal	0074	Cryptosporidiosis	Cryptosporidiosis	ICD9
infections	intestinal	0075	Cyclosporiasis	Cyclosporiasis	ICD9
infections	intestinal	0078	Other specified protozoal intestinal diseases	Protozoal intest dis NEC	ICD9
infections	intestinal	0079	Unspecified protozoal intestinal disease	Protozoal intest dis NOS	ICD9
infections	intestinal	00800	Intestinal infection due to E. coli, unspecified	Intest infec e coli NOS	ICD9
infections	intestinal	00801	Intestinal infection due to enteropathogenic E. coli	Int inf e coli entrpath	ICD9
infections	intestinal	00802	Intestinal infection due to enterotoxigenic E. coli	Int inf e coli entrtoxgn	ICD9
infections	intestinal	00803	Intestinal infection due to enteroinvasive E. coli	Int inf e coli entrnvsv	ICD9
infections	intestinal	00804	Intestinal infection due to enterohemorrhagic E. coli	Int inf e coli entrhmrg	ICD9
infections	intestinal	00809	Intestinal infection due to other intestinal E. coli infections	Int inf e coli spcf NEC	ICD9
infections	intestinal	0081	Intestinal infection due to arizona group of paracolon bacilli	Arizona enteritis	ICD9
infections	intestinal	0082	Intestinal infection due to aerobacter aerogenes	Aerobacter enteritis	ICD9
infections	intestinal	0083	Intestinal infection due to proteus (mirabilis) (morganii)	Proteus enteritis	ICD9
infections	intestinal	00841	Intestinal infection due to staphylococcus	Staphylococc enteritis	ICD9
infections	intestinal	00842	Intestinal infection due to pseudomonas	Pseudomonas enteritis	ICD9
infections	intestinal	00843	Intestinal infection due to campylobacter	Int infec campylobacter	ICD9
infections	intestinal	00844	Intestinal infection due to yersinia enterocolitica	Int inf yrsnia entrcltca	ICD9
infections	intestinal	00845	Intestinal infection due to Clostridium difficile	Int inf clstrdium dfcile	ICD9
infections	intestinal	00846	Intestinal infection due to other anaerobes	Intes infec oth anerobes	ICD9
infections	intestinal	00847	Intestinal infection due to other gram-negative bacteria	Int inf oth grm neg bctr	ICD9
infections	intestinal	00849	Intestinal infection due to other organisms	Bacterial enteritis NEC	ICD9
infections	intestinal	0085	Bacterial enteritis, unspecified	Bacterial enteritis NOS	ICD9
infections	intestinal	00861	Enteritis due to rotavirus	Intes infec rotavirus	ICD9
infections	intestinal	00862	Enteritis due to adenovirus	Intes infec adenovirus	ICD9
infections	intestinal	00863	Enteritis due to norwalk virus	Int inf norwalk virus	ICD9
infections	intestinal	00864	Enteritis due to other small round viruses [SRV's]	Int inf oth sml rnd vrus	ICD9
infections	intestinal	00865	Enteritis due to calicivirus	Enteritis d/t calicivirs	ICD9
infections	intestinal	00866	Enteritis due to astrovirus	Intes infec astrovirus	ICD9
infections	intestinal	00867	Enteritis due to enterovirus nec	Int inf enterovirus NEC	ICD9
infections	intestinal	00869	Enteritis due to other viral enteritis	Other viral intes infec	ICD9
infections	intestinal	0088	Intestinal infection due to other organism, not elsewhere classified	Viral enteritis NOS	ICD9
infections	intestinal	0090	Infectious colitis, enteritis, and gastroenteritis	Infectious enteritis NOS	ICD9
infections	intestinal	0091	Colitis, enteritis, and gastroenteritis of presumed infectious origin	Enteritis of infect orig	ICD9
infections	intestinal	0092	Infectious diarrhea	Infectious diarrhea NOS	ICD9
infections	intestinal	0093	Diarrhea of presumed infectious origin	Diarrhea of infect orig	ICD9
infections	tuberculosis	01000	Primary tuberculous infection, unspecified	Prim TB complex-unspec	ICD9
infections	tuberculosis	01001	Primary tuberculous infection, bacteriological or histological examination not done	Prim TB complex-no exam	ICD9
infections	tuberculosis	01002	Primary tuberculous infection, bacteriological or histological examination unknown (at present)	Prim TB complex-exm unkn	ICD9
infections	tuberculosis	01003	Primary tuberculous infection, tubercle bacilli found (in sputum) by microscopy	Prim TB complex-micro dx	ICD9
infections	tuberculosis	01004	Primary tuberculous infection, tubercle bacilli not found (in sputum) by microscopy, but found by bacterial culture	Prim TB complex-cult dx	ICD9
infections	tuberculosis	01005	Primary tuberculous infection, tubercle bacilli not found by bacteriological examination, but tuberculosis confirmed histologically	Prim TB complex-histo dx	ICD9
infections	tuberculosis	01006	Primary tuberculous infection, tubercle bacilli not found by bacteriological or histological examination, but tuberculosis confirmed by other methods [inoculation of animals]	Prim TB complex-oth test	ICD9
infections	tuberculosis	01010	Tuberculous pleurisy in primary progressive tuberculosis, unspecified	Prim TB pleurisy-unspec	ICD9
infections	tuberculosis	01011	Tuberculous pleurisy in primary progressive tuberculosis, bacteriological or histological examination not done	Prim TB pleurisy-no exam	ICD9
infections	tuberculosis	01012	Tuberculous pleurisy in primary progressive tuberculosis, bacteriological or histological examination unknown (at present)	Prim TB pleur-exam unkn	ICD9
infections	tuberculosis	01013	Tuberculous pleurisy in primary progressive tuberculosis, tubercle bacilli found (in sputum) by microscopy	Prim TB pleuris-micro dx	ICD9
infections	tuberculosis	01014	Tuberculous pleurisy in primary progressive tuberculosis, tubercle bacilli not found (in sputum) by microscopy, but found by bacterial culture	Prim TB pleurisy-cult dx	ICD9
infections	tuberculosis	01015	Tuberculous pleurisy in primary progressive tuberculosis, tubercle bacilli not found by bacteriological examination, but tuberculosis confirmed histologically	Prim TB pleuris-histo dx	ICD9
infections	tuberculosis	01016	Tuberculous pleurisy in primary progressive tuberculosis, tubercle bacilli not found by bacteriological or histological examination, but tuberculosis confirmed by other methods [inoculation of animals]	Prim TB pleuris-oth test	ICD9
infections	tuberculosis	01080	Other primary progressive tuberculosis, unspecified	Prim prog TB NEC-unspec	ICD9
infections	tuberculosis	01081	Other primary progressive tuberculosis, bacteriological or histological examination not done	Prim prog TB NEC-no exam	ICD9
infections	tuberculosis	01082	Other primary progressive tuberculosis, bacteriological or histological examination unknown (at present)	Prim pr TB NEC-exam unkn	ICD9
infections	tuberculosis	01083	Other primary progressive tuberculosis, tubercle bacilli found (in sputum) by microscopy	Prim prg TB NEC-micro dx	ICD9
infections	tuberculosis	01084	Other primary progressive tuberculosis, tubercle bacilli not found (in sputum) by microscopy, but found by bacterial culture	Prim prog TB NEC-cult dx	ICD9
infections	tuberculosis	01085	Other primary progressive tuberculosis, tubercle bacilli not found by bacteriological examination, but tuberculosis confirmed histologically	Prim prg TB NEC-histo dx	ICD9
infections	tuberculosis	01086	Other primary progressive tuberculosis, tubercle bacilli not found by bacteriological or histological examination, but tuberculosis confirmed by other methods [inoculation of animals]	Prim prg TB NEC-oth test	ICD9
infections	tuberculosis	01090	Primary tuberculous infection, unspecified, unspecified	Primary TB NOS-unspec	ICD9
infections	tuberculosis	01091	Primary tuberculous infection, unspecified, bacteriological or histological examination not done	Primary TB NOS-no exam	ICD9
infections	tuberculosis	01092	Primary tuberculous infection, unspecified, bacteriological or histological examination unknown (at present)	Primary TB NOS-exam unkn	ICD9
infections	tuberculosis	01093	Primary tuberculous infection, unspecified, tubercle bacilli found (in sputum) by microscopy	Primary TB NOS-micro dx	ICD9
infections	tuberculosis	01094	Primary tuberculous infection, unspecified, tubercle bacilli not found (in sputum) by microscopy, but found by bacterial culture	Primary TB NOS-cult dx	ICD9
infections	tuberculosis	01095	Primary tuberculous infection, unspecified, tubercle bacilli not found by bacteriological examination, but tuberculosis confirmed histologically	Primary TB NOS-histo dx	ICD9
infections	tuberculosis	01096	Primary tuberculous infection, unspecified, tubercle bacilli not found by bacteriological or histological examination, but tuberculosis confirmed by other methods [inoculation of animals]	Primary TB NOS-oth test	ICD9
infections	tuberculosis	01100	Tuberculosis of lung, infiltrative, unspecified	TB lung infiltr-unspec	ICD9
infections	tuberculosis	01101	Tuberculosis of lung, infiltrative, bacteriological or histological examination not done	TB lung infiltr-no exam	ICD9
infections	tuberculosis	01102	Tuberculosis of lung, infiltrative, bacteriological or histological examination unknown (at present)	TB lung infiltr-exm unkn	ICD9
infections	tuberculosis	01103	Tuberculosis of lung, infiltrative, tubercle bacilli found (in sputum) by microscopy	TB lung infiltr-micro dx	ICD9
infections	tuberculosis	01104	Tuberculosis of lung, infiltrative, tubercle bacilli not found (in sputum) by microscopy, but found by bacterial culture	TB lung infiltr-cult dx	ICD9
infections	tuberculosis	01105	Tuberculosis of lung, infiltrative, tubercle bacilli not found by bacteriological examination, but tuberculosis confirmed histologically	TB lung infiltr-histo dx	ICD9
infections	tuberculosis	01106	Tuberculosis of lung, infiltrative, tubercle bacilli not found bacteriological or histological examination, but tuberculosis confirmed by other methods [inoculation of animals]	TB lung infiltr-oth test	ICD9
infections	tuberculosis	01110	Tuberculosis of lung, nodular, unspecified	TB lung nodular-unspec	ICD9
infections	tuberculosis	01111	Tuberculosis of lung, nodular, bacteriological or histological examination not done	TB lung nodular-no exam	ICD9
infections	tuberculosis	01112	Tuberculosis of lung, nodular, bacteriological or histological examination unknown (at present)	TB lung nodul-exam unkn	ICD9
infections	tuberculosis	01113	Tuberculosis of lung, nodular, tubercle bacilli found (in sputum) by microscopy	TB lung nodular-micro dx	ICD9
infections	tuberculosis	01114	Tuberculosis of lung, nodular, tubercle bacilli not found (in sputum) by microscopy, but found by bacterial culture	TB lung nodular-cult dx	ICD9
infections	tuberculosis	01115	Tuberculosis of lung, nodular, tubercle bacilli not found by bacteriological examination, but tuberculosis confirmed histologically	TB lung nodular-histo dx	ICD9
infections	tuberculosis	01116	Tuberculosis of lung, nodular, tubercle bacilli not found by bacteriological or histological examination, but tuberculosis confirmed by other methods [inoculation of animals]	TB lung nodular-oth test	ICD9
infections	tuberculosis	01120	Tuberculosis of lung with cavitation, unspecified	TB lung w cavity-unspec	ICD9
infections	tuberculosis	01121	Tuberculosis of lung with cavitation, bacteriological or histological examination not done	TB lung w cavity-no exam	ICD9
infections	tuberculosis	01122	Tuberculosis of lung with cavitation, bacteriological or histological examination unknown (at present)	TB lung cavity-exam unkn	ICD9
infections	tuberculosis	01123	Tuberculosis of lung with cavitation, tubercle bacilli found (in sputum) by microscopy	TB lung w cavit-micro dx	ICD9
infections	tuberculosis	01124	Tuberculosis of lung with cavitation, tubercle bacilli not found (in sputum) by microscopy, but found by bacterial culture	TB lung w cavity-cult dx	ICD9
infections	tuberculosis	01125	Tuberculosis of lung with cavitation, tubercle bacilli not found by bacteriological examination, but tuberculosis confirmed histologically	TB lung w cavit-histo dx	ICD9
infections	tuberculosis	01126	Tuberculosis of lung with cavitation, tubercle bacilli not found by bacteriological or histological examination, but tuberculosis confirmed by other methods [inoculation of animals]	TB lung w cavit-oth test	ICD9
infections	tuberculosis	01130	Tuberculosis of bronchus, unspecified	TB of bronchus-unspec	ICD9
infections	tuberculosis	01131	Tuberculosis of bronchus, bacteriological or histological examination not done	TB of bronchus-no exam	ICD9
infections	tuberculosis	01132	Tuberculosis of bronchus, bacteriological or histological examination unknown (at present)	TB of bronchus-exam unkn	ICD9
infections	tuberculosis	01133	Tuberculosis of bronchus, tubercle bacilli found (in sputum) by microscopy	TB of bronchus-micro dx	ICD9
infections	tuberculosis	01134	Tuberculosis of bronchus, tubercle bacilli not found (in sputum) by microscopy, but found in bacterial culture	TB of bronchus-cult dx	ICD9
infections	tuberculosis	01135	Tuberculosis of bronchus, tubercle bacilli not found by bacteriological examination, but tuberculosis confirmed histologically	TB of bronchus-histo dx	ICD9
infections	tuberculosis	01136	Tuberculosis of bronchus, tubercle bacilli not found by bacteriological or histological examination, but tuberculosis confirmed by other methods [inoculation of animals]	TB of bronchus-oth test	ICD9
infections	tuberculosis	01140	Tuberculous fibrosis of lung, unspecified	TB lung fibrosis-unspec	ICD9
infections	tuberculosis	01141	Tuberculous fibrosis of lung, bacteriological or histological examination not done	TB lung fibrosis-no exam	ICD9
infections	tuberculosis	01142	Tuberculous fibrosis of lung, bacteriological or histological examination unknown (at present)	TB lung fibros-exam unkn	ICD9
infections	tuberculosis	01143	Tuberculous fibrosis of lung, tubercle bacilli found (in sputum) by microscopy	TB lung fibros-micro dx	ICD9
infections	tuberculosis	01144	Tuberculous fibrosis of lung, tubercle bacilli not found (in sputum) by microscopy, but found by bacterial culture	TB lung fibrosis-cult dx	ICD9
infections	tuberculosis	01145	Tuberculous fibrosis of lung, tubercle bacilli not found by bacteriological examination, but tuberculosis confirmed histologically	TB lung fibros-histo dx	ICD9
infections	tuberculosis	01146	Tuberculous fibrosis of lung, tubercle bacilli not found by bacteriological or histological examination, but tuberculosis confirmed by other methods [inoculation of animals]	TB lung fibros-oth test	ICD9
infections	tuberculosis	01150	Tuberculous bronchiectasis, unspecified	TB bronchiectasis-unspec	ICD9
infections	tuberculosis	01151	Tuberculous bronchiectasis, bacteriological or histological examination not done	TB bronchiect-no exam	ICD9
infections	tuberculosis	01152	Tuberculous bronchiectasis, bacteriological or histological examination unknown (at present)	TB bronchiect-exam unkn	ICD9
infections	tuberculosis	01153	Tuberculous bronchiectasis, tubercle bacilli found (in sputum) by microscopy	TB bronchiect-micro dx	ICD9
infections	tuberculosis	01154	Tuberculous bronchiectasis, tubercle bacilli not found (in sputum) by microscopy, but found by bacterial culture	TB bronchiect-cult dx	ICD9
infections	tuberculosis	01155	Tuberculous bronchiectasis, tubercle bacilli not found by bacteriological examination, but tuberculosis confirmed histologically	TB bronchiect-histo dx	ICD9
infections	tuberculosis	01156	Tuberculous bronchiectasis, tubercle bacilli not found by bacteriological or histological examination, but tuberculosis confirmed by other methods [inoculation of animals]	TB bronchiect-oth test	ICD9
infections	tuberculosis	01160	Tuberculous pneumonia [any form], unspecified	TB pneumonia-unspec	ICD9
infections	tuberculosis	01161	Tuberculous pneumonia [any form], bacteriological or histological examination not done	TB pneumonia-no exam	ICD9
infections	tuberculosis	01162	Tuberculous pneumonia [any form], bacteriological or histological examination unknown (at present)	TB pneumonia-exam unkn	ICD9
infections	tuberculosis	01163	Tuberculous pneumonia [any form], tubercle bacilli found (in sputum) by microscopy	TB pneumonia-micro dx	ICD9
infections	tuberculosis	01164	Tuberculous pneumonia [any form], tubercle bacilli not found (in sputum) by microscopy, but found by bacterial culture	TB pneumonia-cult dx	ICD9
infections	tuberculosis	01165	Tuberculous pneumonia [any form], tubercle bacilli not found by bacteriological examination, but tuberculosis confirmed histologically	TB pneumonia-histo dx	ICD9
infections	tuberculosis	01166	Tuberculous pneumonia [any form], tubercle bacilli not found by bacteriological or histological examination, but tuberculosis confirmed by other methods [inoculation of animals]	TB pneumonia-oth test	ICD9
infections	tuberculosis	01170	Tuberculous pneumothorax, unspecified	TB pneumothorax-unspec	ICD9
infections	tuberculosis	01171	Tuberculous pneumothorax, bacteriological or histological examination not done	TB pneumothorax-no exam	ICD9
infections	tuberculosis	01172	Tuberculous pneumothorax, bacteriological or histological examination unknown (at present)	TB pneumothorx-exam unkn	ICD9
infections	tuberculosis	01173	Tuberculous pneumothorax, tubercle bacilli found (in sputum) by microscopy	TB pneumothorax-micro dx	ICD9
infections	tuberculosis	01174	Tuberculous pneumothorax, tubercle bacilli not found (in sputum) by microscopy, but found by bacterial culture	TB pneumothorax-cult dx	ICD9
infections	tuberculosis	01175	Tuberculous pneumothorax, tubercle bacilli not found by bacteriological examination, but tuberculosis confirmed histologically	TB pneumothorax-histo dx	ICD9
infections	tuberculosis	01176	Tuberculous pneumothorax, tubercle bacilli not found by bacteriological or histological examination, but tuberculosis confirmed by other methods [inoculation of animals]	TB pneumothorax-oth test	ICD9
infections	tuberculosis	01180	Other specified pulmonary tuberculosis, unspecified	Pulmonary TB NEC-unspec	ICD9
infections	tuberculosis	01181	Other specified pulmonary tuberculosis, bacteriological or histological examination not done	Pulmonary TB NEC-no exam	ICD9
infections	tuberculosis	01182	Other specified pulmonary tuberculosis, bacteriological or histological examination unknown (at present)	Pulmon TB NEC-exam unkn	ICD9
infections	tuberculosis	01183	Other specified pulmonary tuberculosis, tubercle bacilli found (in sputum) by microscopy	Pulmon TB NEC-micro dx	ICD9
infections	tuberculosis	01184	Other specified pulmonary tuberculosis, tubercle bacilli not found (in sputum) by microscopy, but found by bacterial culture	Pulmon TB NEC-cult dx	ICD9
infections	tuberculosis	01185	Other specified pulmonary tuberculosis, tubercle bacilli not found by bacteriological examination, but tuberculosis confirmed histologically	Pulmon TB NEC-histo dx	ICD9
infections	tuberculosis	01186	Other specified pulmonary tuberculosis, tubercle bacilli not found by bacteriological or histological examination, but tuberculosis confirmed by other methods [inoculation of animals]	Pulmon TB NEC-oth test	ICD9
infections	tuberculosis	01190	Pulmonary tuberculosis, unspecified, unspecified	Pulmonary TB NOS-unspec	ICD9
infections	tuberculosis	01191	Pulmonary tuberculosis, unspecified, bacteriological or histological examination not done	Pulmonary TB NOS-no exam	ICD9
infections	tuberculosis	01192	Pulmonary tuberculosis, unspecified, bacteriological or histological examination unknown (at present)	Pulmon TB NOS-exam unkn	ICD9
infections	tuberculosis	01193	Pulmonary tuberculosis, unspecified, tubercle bacilli found (in sputum) by microscopy	Pulmon TB NOS-micro dx	ICD9
infections	tuberculosis	01194	Pulmonary tuberculosis, unspecified, tubercle bacilli not found (in sputum) by microscopy, but found by bacterial culture	Pulmon TB NOS-cult dx	ICD9
infections	tuberculosis	01195	Pulmonary tuberculosis, unspecified, tubercle bacilli not found by bacteriological examination, but tuberculosis confirmed histologically	Pulmon TB NOS-histo dx	ICD9
infections	tuberculosis	01196	Pulmonary tuberculosis, unspecified, tubercle bacilli not found by bacteriological or histological examination, but tuberculosis confirmed by other methods [inoculation of animals]	Pulmon TB NOS-oth test	ICD9
infections	tuberculosis	01200	Tuberculous pleurisy, unspecified	TB pleurisy-unspec	ICD9
infections	tuberculosis	01201	Tuberculous pleurisy, bacteriological or histological examination not done	TB pleurisy-no exam	ICD9
infections	tuberculosis	01202	Tuberculous pleurisy, bacteriological or histological examination unknown (at present)	TB pleurisy-exam unkn	ICD9
infections	tuberculosis	01203	Tuberculous pleurisy, tubercle bacilli found (in sputum) by microscopy	TB pleurisy-micro dx	ICD9
infections	tuberculosis	01204	Tuberculous pleurisy, tubercle bacilli not found (in sputum) by microscopy, but found by bacterial culture	TB pleurisy-cult dx	ICD9
infections	tuberculosis	01205	Tuberculous pleurisy, tubercle bacilli not found by bacteriological examination, but tuberculosis confirmed histologically	TB pleurisy-histolog dx	ICD9
infections	tuberculosis	01206	Tuberculous pleurisy, tubercle bacilli not found by bacteriological or histological examination, but tuberculosis confirmed by other methods [inoculation of animals]	TB pleurisy-oth test	ICD9
infections	tuberculosis	01210	Tuberculosis of intrathoracic lymph nodes, unspecified	TB thoracic nodes-unspec	ICD9
infections	tuberculosis	01211	Tuberculosis of intrathoracic lymph nodes, bacteriological or histological examination not done	TB thorax node-no exam	ICD9
infections	tuberculosis	01212	Tuberculosis of intrathoracic lymph nodes, bacteriological or histological examination unknown (at present)	TB thorax node-exam unkn	ICD9
infections	tuberculosis	01213	Tuberculosis of intrathoracic lymph nodes, tubercle bacilli found (in sputum) by microscopy	TB thorax node-micro dx	ICD9
infections	tuberculosis	01214	Tuberculosis of intrathoracic lymph nodes, tubercle bacilli not found (in sputum) by microscopy, but found by bacterial culture	TB thorax node-cult dx	ICD9
infections	tuberculosis	01215	Tuberculosis of intrathoracic lymph nodes, tubercle bacilli not found by bacteriological examination, but tuberculosis confirmed histologically	TB thorax node-histo dx	ICD9
infections	tuberculosis	01216	Tuberculosis of intrathoracic lymph nodes, tubercle bacilli not found by bacteriological or histological examination, but tuberculosis confirmed by other methods [inoculation of animals]	TB thorax node-oth test	ICD9
infections	tuberculosis	01220	Isolated tracheal or bronchial tuberculosis, unspecified	Isol tracheal tb-unspec	ICD9
infections	tuberculosis	01221	Isolated tracheal or bronchial tuberculosis, bacteriological or histological examination not done	Isol tracheal tb-no exam	ICD9
infections	tuberculosis	01222	Isolated tracheal or bronchial tuberculosis, bacteriological or histological examination unknown (at present)	Isol trach tb-exam unkn	ICD9
infections	tuberculosis	01223	Isolated tracheal or bronchial tuberculosis, tubercle bacilli found (in sputum) by microscopy	Isolat trach tb-micro dx	ICD9
infections	tuberculosis	01224	Isolated tracheal or bronchial tuberculosis, tubercle bacilli not found (in sputum) by microscopy, but found by bacterial culture	Isol tracheal tb-cult dx	ICD9
infections	tuberculosis	01225	Isolated tracheal or bronchial tuberculosis, tubercle bacilli not found by bacteriological examination, but tuberculosis confirmed histologically	Isolat trach tb-histo dx	ICD9
infections	tuberculosis	01226	Isolated tracheal or bronchial tuberculosis, tubercle bacilli not found by bacteriological or histological examination, but tuberculosis confirmed by other methods [inoculation of animals]	Isolat trach tb-oth test	ICD9
infections	tuberculosis	01230	Tuberculous laryngitis, unspecified	TB laryngitis-unspec	ICD9
infections	tuberculosis	01231	Tuberculous laryngitis, bacteriological or histological examination not done	TB laryngitis-no exam	ICD9
infections	tuberculosis	01232	Tuberculous laryngitis, bacteriological or histological examination unknown (at present)	TB laryngitis-exam unkn	ICD9
infections	tuberculosis	01233	Tuberculous laryngitis, tubercle bacilli found (in sputum) by microscopy	TB laryngitis-micro dx	ICD9
infections	tuberculosis	01234	Tuberculous laryngitis, tubercle bacilli not found (in sputum) by microscopy, but found by bacterial culture	TB laryngitis-cult dx	ICD9
infections	tuberculosis	01235	Tuberculous laryngitis, tubercle bacilli not found by bacteriological examination, but tuberculosis confirmed histologically	TB laryngitis-histo dx	ICD9
infections	tuberculosis	01236	Tuberculous laryngitis, tubercle bacilli not found by bacteriological or histological examination, but tuberculosis confirmed by other methods [inoculation of animals]	TB laryngitis-oth test	ICD9
infections	tuberculosis	01280	Other specified respiratory tuberculosis, unspecified	Resp TB NEC-unspec	ICD9
infections	tuberculosis	01281	Other specified respiratory tuberculosis, bacteriological or histological examination not done	Resp TB NEC-no exam	ICD9
infections	tuberculosis	01282	Other specified respiratory tuberculosis, bacteriological or histological examination unknown (at present)	Resp TB NEC-exam unkn	ICD9
infections	tuberculosis	01283	Other specified respiratory tuberculosis, tubercle bacilli found (in sputum) by microscopy	Resp TB NEC-micro dx	ICD9
infections	tuberculosis	01284	Other specified respiratory tuberculosis, tubercle bacilli not found (in sputum) by microscopy, but found by bacterial culture	Resp TB NEC-cult dx	ICD9
infections	tuberculosis	01285	Other specified respiratory tuberculosis, tubercle bacilli not found by bacteriological examination, but tuberculosis confirmed histologically	Resp TB NEC-histo dx	ICD9
infections	tuberculosis	01286	Other specified respiratory tuberculosis, tubercle bacilli not found by bacteriological or histological examination, but tuberculosis confirmed by other methods [inoculation of animals]	Resp TB NEC-oth test	ICD9
infections	tuberculosis	01300	Tuberculous meningitis, unspecified	TB meningitis-unspec	ICD9
infections	tuberculosis	01301	Tuberculous meningitis, bacteriological or histological examination not done	TB meningitis-no exam	ICD9
infections	tuberculosis	01302	Tuberculous meningitis, bacteriological or histological examination unknown (at present)	TB meningitis-exam unkn	ICD9
infections	tuberculosis	01303	Tuberculous meningitis, tubercle bacilli found (in sputum) by microscopy	TB meningitis-micro dx	ICD9
infections	tuberculosis	01304	Tuberculous meningitis, tubercle bacilli not found (in sputum) by microscopy, but found by bacterial culture	TB meningitis-cult dx	ICD9
infections	tuberculosis	01305	Tuberculous meningitis, tubercle bacilli not found by bacteriological examination, but tuberculosis confirmed histologically	TB meningitis-histo dx	ICD9
infections	tuberculosis	01306	Tuberculous meningitis, tubercle bacilli not found by bacteriological or histological examination, but tuberculosis confirmed by other methods [inoculation of animals]	TB meningitis-oth test	ICD9
infections	tuberculosis	01310	Tuberculoma of meninges, unspecified	Tubrclma meninges-unspec	ICD9
infections	tuberculosis	01311	Tuberculoma of meninges, bacteriological or histological examination not done	Tubrclma mening-no exam	ICD9
infections	tuberculosis	01312	Tuberculoma of meninges, bacteriological or histological examination unknown (at present)	Tubrclma menin-exam unkn	ICD9
infections	tuberculosis	01313	Tuberculoma of meninges, tubercle bacilli found (in sputum) by microscopy	Tubrclma mening-micro dx	ICD9
infections	tuberculosis	01314	Tuberculoma of meninges, tubercle bacilli not found (in sputum) by microscopy, but found by bacterial culture	Tubrclma mening-cult dx	ICD9
infections	tuberculosis	01315	Tuberculoma of meninges, tubercle bacilli not found by bacteriological examination, but tuberculosis confirmed histologically	Tubrclma mening-histo dx	ICD9
infections	tuberculosis	01316	Tuberculoma of meninges, tubercle bacilli not found by bacteriological or histological examination, but tuberculosis confirmed by other methods [inoculation of animals]	Tubrclma mening-oth test	ICD9
infections	tuberculosis	01320	Tuberculoma of brain, unspecified	Tuberculoma brain-unspec	ICD9
infections	tuberculosis	01321	Tuberculoma of brain, bacteriological or histological examination not done	Tubrcloma brain-no exam	ICD9
infections	tuberculosis	01322	Tuberculoma of brain, bacteriological or histological examination unknown (at present)	Tubrclma brain-exam unkn	ICD9
infections	tuberculosis	01323	Tuberculoma of brain, tubercle bacilli found (in sputum) by microscopy	Tubrcloma brain-micro dx	ICD9
infections	tuberculosis	01324	Tuberculoma of brain, tubercle bacilli not found (in sputum) by microscopy, but found by bacterial culture	Tubrcloma brain-cult dx	ICD9
infections	tuberculosis	01325	Tuberculoma of brain, tubercle bacilli not found by bacteriological examination, but tuberculosis confirmed histologically	Tubrcloma brain-histo dx	ICD9
infections	tuberculosis	01326	Tuberculoma of brain, tubercle bacilli not found by bacteriological or histological examination, but tuberculosis confirmed by other methods [inoculation of animals]	Tubrcloma brain-oth test	ICD9
infections	tuberculosis	01330	Tuberculous abscess of brain, unspecified	TB brain abscess-unspec	ICD9
infections	tuberculosis	01331	Tuberculous abscess of brain, bacteriological or histological examination not done	TB brain abscess-no exam	ICD9
infections	tuberculosis	01332	Tuberculous abscess of brain, bacteriological or histological examination unknown (at present)	TB brain absc-exam unkn	ICD9
infections	tuberculosis	01333	Tuberculous abscess of brain, tubercle bacilli found (in sputum) by microscopy	TB brain absc-micro dx	ICD9
infections	tuberculosis	01334	Tuberculous abscess of brain, tubercle bacilli not found (in sputum) by microscopy, but found by bacterial culture	TB brain abscess-cult dx	ICD9
infections	tuberculosis	01335	Tuberculous abscess of brain, tubercle bacilli not found by bacteriological examination, but tuberculosis confirmed histologically	TB brain absc-histo dx	ICD9
infections	tuberculosis	01336	Tuberculous abscess of brain, tubercle bacilli not found by bacteriological or histological examination, but tuberculosis confirmed by other methods [inoculation of animals]	TB brain absc-oth test	ICD9
infections	tuberculosis	01340	Tuberculoma of spinal cord, unspecified	Tubrclma sp cord-unspec	ICD9
infections	tuberculosis	01341	Tuberculoma of spinal cord, bacteriological or histological examination not done	Tubrclma sp cord-no exam	ICD9
infections	tuberculosis	01342	Tuberculoma of spinal cord, bacteriological or histological examination unknown (at present)	Tubrclma sp cd-exam unkn	ICD9
infections	tuberculosis	01343	Tuberculoma of spinal cord, tubercle bacilli found (in sputum) by microscopy	Tubrclma sp crd-micro dx	ICD9
infections	tuberculosis	01344	Tuberculoma of spinal cord, tubercle bacilli not found (in sputum) by microscopy, but found by bacterial culture	Tubrclma sp cord-cult dx	ICD9
infections	tuberculosis	01345	Tuberculoma of spinal cord, tubercle bacilli not found by bacteriological examination, but tuberculosis confirmed histologically	Tubrclma sp crd-histo dx	ICD9
infections	tuberculosis	01346	Tuberculoma of spinal cord, tubercle bacilli not found by bacteriological or histological examination, but tuberculosis confirmed by other methods [inoculation of animals]	Tubrclma sp crd-oth test	ICD9
infections	tuberculosis	01350	Tuberculous abscess of spinal cord, unspecified	TB sp crd abscess-unspec	ICD9
infections	tuberculosis	01351	Tuberculous abscess of spinal cord, bacteriological or histological examination not done	TB sp crd absc-no exam	ICD9
infections	tuberculosis	01352	Tuberculous abscess of spinal cord, bacteriological or histological examination unknown (at present)	TB sp crd absc-exam unkn	ICD9
infections	tuberculosis	01353	Tuberculous abscess of spinal cord, tubercle bacilli found (in sputum) by microscopy	TB sp crd absc-micro dx	ICD9
infections	tuberculosis	01354	Tuberculous abscess of spinal cord, tubercle bacilli not found (in sputum) by microscopy, but found by bacterial culture	TB sp crd absc-cult dx	ICD9
infections	tuberculosis	01355	Tuberculous abscess of spinal cord, tubercle bacilli not found by bacteriological examination, but tuberculosis confirmed histologically	TB sp crd absc-histo dx	ICD9
infections	tuberculosis	01356	Tuberculous abscess of spinal cord, tubercle bacilli not found by bacteriological or histological examination, but tuberculosis confirmed by other methods [inoculation of animals]	TB sp crd absc-oth test	ICD9
infections	tuberculosis	01360	Tuberculous encephalitis or myelitis, unspecified	TB encephalitis-unspec	ICD9
infections	tuberculosis	01361	Tuberculous encephalitis or myelitis, bacteriological or histological examination not done	TB encephalitis-no exam	ICD9
infections	tuberculosis	01362	Tuberculous encephalitis or myelitis, bacteriological or histological examination unknown (at present)	TB encephalit-exam unkn	ICD9
infections	tuberculosis	01363	Tuberculous encephalitis or myelitis, tubercle bacilli found (in sputum) by microscopy	TB encephalitis-micro dx	ICD9
infections	tuberculosis	01364	Tuberculous encephalitis or myelitis, tubercle bacilli not found (in sputum) by microscopy, but found by bacterial culture	TB encephalitis-cult dx	ICD9
infections	tuberculosis	01365	Tuberculous encephalitis or myelitis, tubercle bacilli not found by bacteriological examination, but tuberculosis confirmed histologically	TB encephalitis-histo dx	ICD9
infections	tuberculosis	01366	Tuberculous encephalitis or myelitis, tubercle bacilli not found by bacteriological or histological examination, but tuberculosis confirmed by other methods [inoculation of animals]	TB encephalitis-oth test	ICD9
infections	tuberculosis	01380	Other specified tuberculosis of central nervous system, unspecified	Cns TB NEC-unspec	ICD9
infections	tuberculosis	01381	Other specified tuberculosis of central nervous system, bacteriological or histological examination not done	Cns TB NEC-no exam	ICD9
infections	tuberculosis	01382	Other specified tuberculosis of central nervous system, bacteriological or histological examination unknown (at present)	Cns TB NEC-exam unkn	ICD9
infections	tuberculosis	01383	Other specified tuberculosis of central nervous system, tubercle bacilli found (in sputum) by microscopy	Cns TB NEC-micro dx	ICD9
infections	tuberculosis	01384	Other specified tuberculosis of central nervous system, tubercle bacilli not found (in sputum) by microscopy, but found by bacterial culture	Cns TB NEC-cult dx	ICD9
infections	tuberculosis	01385	Other specified tuberculosis of central nervous system, tubercle bacilli not found by bacteriological examination, but tuberculosis confirmed histologically	Cns TB NEC-histo dx	ICD9
infections	tuberculosis	01386	Other specified tuberculosis of central nervous system, tubercle bacilli not found by bacteriological or histological examination, but tuberculosis confirmed by other methods [inoculation of animals]	Cns TB NEC-oth test	ICD9
infections	tuberculosis	01390	Unspecified tuberculosis of central nervous system, unspecified	Cns TB NOS-unspec	ICD9
infections	tuberculosis	01391	Unspecified tuberculosis of central nervous system, bacteriological or histological examination not done	Cns TB NOS-no exam	ICD9
infections	tuberculosis	01392	Unspecified tuberculosis of central nervous system, bacteriological or histological examination unknown (at present)	Cns TB NOS-exam unkn	ICD9
infections	tuberculosis	01393	Unspecified tuberculosis of central nervous system, tubercle bacilli found (in sputum) by microscopy	Cns TB NOS-micro dx	ICD9
infections	tuberculosis	01394	Unspecified tuberculosis of central nervous system, tubercle bacilli not found (in sputum) by microscopy, but found by bacterial culture	Cns TB NOS-cult dx	ICD9
infections	tuberculosis	01395	Unspecified tuberculosis of central nervous system, tubercle bacilli not found by bacteriological examination, but tuberculosis confirmed histologically	Cns TB NOS-histo dx	ICD9
infections	tuberculosis	01396	Unspecified tuberculosis of central nervous system, tubercle bacilli not found by bacteriological or histological examination, but tuberculosis confirmed by other methods [inoculation of animals]	Cns TB NOS-oth test	ICD9
infections	tuberculosis	01400	Tuberculous peritonitis, unspecified	TB peritonitis-unspec	ICD9
infections	tuberculosis	01401	Tuberculous peritonitis, bacteriological or histological examination not done	TB peritonitis-no exam	ICD9
infections	tuberculosis	01402	Tuberculous peritonitis, bacteriological or histological examination unknown (at present)	TB peritonitis-exam unkn	ICD9
infections	tuberculosis	01403	Tuberculous peritonitis, tubercle bacilli found (in sputum) by microscopy	TB peritonitis-micro dx	ICD9
infections	tuberculosis	01404	Tuberculous peritonitis, tubercle bacilli not found (in sputum) by microscopy, but found by bacterial culture	TB peritonitis-cult dx	ICD9
infections	tuberculosis	01405	Tuberculous peritonitis, tubercle bacilli not found by bacteriological examination, but tuberculosis confirmed histologically	TB peritonitis-histo dx	ICD9
infections	tuberculosis	01406	Tuberculous peritonitis, tubercle bacilli not found by bacteriological or histological examination, but tuberculosis confirmed by other methods [inoculation of animals]	TB peritonitis-oth test	ICD9
infections	tuberculosis	01480	Other tuberculosis of intestines, peritoneum, and mesenteric glands, unspecified	Intestinal TB NEC-unspec	ICD9
infections	tuberculosis	01481	Other tuberculosis of intestines, peritoneum, and mesenteric glands, bacteriological or histological examination not done	Intestin TB NEC-no exam	ICD9
infections	tuberculosis	01482	Other tuberculosis of intestines, peritoneum, and mesenteric glands, bacteriological or histological examination unknown (at present)	Intest TB NEC-exam unkn	ICD9
infections	tuberculosis	01483	Other tuberculosis of intestines, peritoneum, and mesenteric glands, tubercle bacilli found (in sputum) by microscopy	Intestin TB NEC-micro dx	ICD9
infections	tuberculosis	01484	Other tuberculosis of intestines, peritoneum, and mesenteric glands, tubercle bacilli not found (in sputum) by microscopy, but found by bacterial culture	Intestin TB NEC-cult dx	ICD9
infections	tuberculosis	01485	Other tuberculosis of intestines, peritoneum, and mesenteric glands, tubercle bacilli not found by bacteriological examination, but tuberculosis confirmed histologically	Intestin TB NEC-histo dx	ICD9
infections	tuberculosis	01486	Other tuberculosis of intestines, peritoneum, and mesenteric glands, tubercle bacilli not found by bacteriological or histological examination, but tuberculosis confirmed by other methods [inoculation of animals]	Intestin TB NEC-oth test	ICD9
infections	tuberculosis	01500	Tuberculosis of vertebral column, unspecified	TB of vertebra-unspec	ICD9
infections	tuberculosis	01501	Tuberculosis of vertebral column, bacteriological or histological examination not done	TB of vertebra-no exam	ICD9
infections	tuberculosis	01502	Tuberculosis of vertebral column, bacteriological or histological examination unknown (at present)	TB of vertebra-exam unkn	ICD9
infections	tuberculosis	01503	Tuberculosis of vertebral column, tubercle bacilli found (in sputum) by microscopy	TB of vertebra-micro dx	ICD9
infections	tuberculosis	01504	Tuberculosis of vertebral column, tubercle bacilli not found (in sputum) by microscopy, but found by bacterial culture	TB of vertebra-cult dx	ICD9
infections	tuberculosis	01505	Tuberculosis of vertebral column, tubercle bacilli not found by bacteriological examination, but tuberculosis confirmed histologically	TB of vertebra-histo dx	ICD9
infections	tuberculosis	01506	Tuberculosis of vertebral column, tubercle bacilli not found by bacteriological or histological examination, but tuberculosis confirmed by other methods [inoculation of animals]	TB of vertebra-oth test	ICD9
infections	tuberculosis	01510	Tuberculosis of hip, unspecified	TB of hip-unspec	ICD9
infections	tuberculosis	01511	Tuberculosis of hip, bacteriological or histological examination not done	TB of hip-no exam	ICD9
infections	tuberculosis	01512	Tuberculosis of hip, bacteriological or histological examination unknown (at present)	TB of hip-exam unkn	ICD9
infections	tuberculosis	01513	Tuberculosis of hip, tubercle bacilli found (in sputum) by microscopy	TB of hip-micro dx	ICD9
infections	tuberculosis	01514	Tuberculosis of hip, tubercle bacilli not found (in sputum) by microscopy, but found by bacterial culture	TB of hip-cult dx	ICD9
infections	tuberculosis	01515	Tuberculosis of hip, tubercle bacilli not found by bacteriological examination, but tuberculosis confirmed histologically	TB of hip-histo dx	ICD9
infections	tuberculosis	01516	Tuberculosis of hip, tubercle bacilli not found by bacteriological or histological examination, but tuberculosis confirmed by other methods [inoculation of animals]	TB of hip-oth test	ICD9
infections	tuberculosis	01520	Tuberculosis of knee, unspecified	TB of knee-unspec	ICD9
infections	tuberculosis	01521	Tuberculosis of knee, bacteriological or histological examination not done	TB of knee-no exam	ICD9
infections	tuberculosis	01522	Tuberculosis of knee, bacteriological or histological examination unknown (at present)	TB of knee-exam unkn	ICD9
infections	tuberculosis	01523	Tuberculosis of knee, tubercle bacilli found (in sputum) by microscopy	TB of knee-micro dx	ICD9
infections	tuberculosis	01524	Tuberculosis of knee, tubercle bacilli not found (in sputum) by microscopy, but found by bacterial culture	TB of knee-cult dx	ICD9
infections	tuberculosis	01525	Tuberculosis of knee, tubercle bacilli not found by bacteriological examination, but tuberculosis confirmed histologically	TB of knee-histo dx	ICD9
infections	tuberculosis	01526	Tuberculosis of knee, tubercle bacilli not found by bacteriological or histological examination, but tuberculosis confirmed by other methods [inoculation of animals]	TB of knee-oth test	ICD9
infections	tuberculosis	01550	Tuberculosis of limb bones, unspecified	TB of limb bones-unspec	ICD9
infections	tuberculosis	01551	Tuberculosis of limb bones, bacteriological or histological examination not done	TB limb bones-no exam	ICD9
infections	tuberculosis	01552	Tuberculosis of limb bones, bacteriological or histological examination unknown (at present)	TB limb bones-exam unkn	ICD9
infections	tuberculosis	01553	Tuberculosis of limb bones, tubercle bacilli found (in sputum) by microscopy	TB limb bones-micro dx	ICD9
infections	tuberculosis	01554	Tuberculosis of limb bones, tubercle bacilli not found (in sputum) by microscopy, but found by bacterial culture	TB limb bones-cult dx	ICD9
infections	tuberculosis	01555	Tuberculosis of limb bones, tubercle bacilli not found by bacteriological examination, but tuberculosis confirmed histologically	TB limb bones-histo dx	ICD9
infections	tuberculosis	01556	Tuberculosis of limb bones, tubercle bacilli not found by bacteriological or histological examination, but tuberculosis confirmed by other methods [inoculation of animals]	TB limb bones-oth test	ICD9
infections	tuberculosis	01560	Tuberculosis of mastoid, unspecified	TB of mastoid-unspec	ICD9
infections	tuberculosis	01561	Tuberculosis of mastoid, bacteriological or histological examination not done	TB of mastoid-no exam	ICD9
infections	tuberculosis	01562	Tuberculosis of mastoid, bacteriological or histological examination unknown (at present)	TB of mastoid-exam unkn	ICD9
infections	tuberculosis	01563	Tuberculosis of mastoid, tubercle bacilli found (in sputum) by microscopy	TB of mastoid-micro dx	ICD9
infections	tuberculosis	01564	Tuberculosis of mastoid, tubercle bacilli not found (in sputum) by microscopy, but found by bacterial culture	TB of mastoid-cult dx	ICD9
infections	tuberculosis	01565	Tuberculosis of mastoid, tubercle bacilli not found by bacteriological examination, but tuberculosis confirmed histologically	TB of mastoid-histo dx	ICD9
infections	tuberculosis	01566	Tuberculosis of mastoid, tubercle bacilli not found by bacteriological or histological examination, but tuberculosis confirmed by other methods [inoculation of animals]	TB of mastoid-oth test	ICD9
infections	tuberculosis	01570	Tuberculosis of other specified bone, unspecified	TB of bone NEC-unspec	ICD9
infections	tuberculosis	01571	Tuberculosis of other specified bone, bacteriological or histological examination not done	TB of bone NEC-no exam	ICD9
infections	tuberculosis	01572	Tuberculosis of other specified bone, bacteriological or histological examination unknown (at present)	TB of bone NEC-exam unkn	ICD9
infections	tuberculosis	01573	Tuberculosis of other specified bone, tubercle bacilli found (in sputum) by microscopy	TB of bone NEC-micro dx	ICD9
infections	tuberculosis	01574	Tuberculosis of other specified bone, tubercle bacilli not found (in sputum) by microscopy, but found by bacterial culture	TB of bone NEC-cult dx	ICD9
infections	tuberculosis	01575	Tuberculosis of other specified bone, tubercle bacilli not found by bacteriological examination, but tuberculosis confirmed histologically	TB of bone NEC-histo dx	ICD9
infections	tuberculosis	01576	Tuberculosis of other specified bone, tubercle bacilli not found by bacteriological or histological examination, but tuberculosis confirmed by other methods [inoculation of animals]	TB of bone NEC-oth test	ICD9
infections	tuberculosis	01580	Tuberculosis of other specified joint, unspecified	TB of joint NEC-unspec	ICD9
infections	tuberculosis	01581	Tuberculosis of other specified joint, bacteriological or histological examination not done	TB of joint NEC-no exam	ICD9
infections	tuberculosis	01582	Tuberculosis of other specified joint, bacteriological or histological examination unknown (at present)	TB joint NEC-exam unkn	ICD9
infections	tuberculosis	01583	Tuberculosis of other specified joint, tubercle bacilli found (in sputum) by microscopy	TB of joint NEC-micro dx	ICD9
infections	tuberculosis	01584	Tuberculosis of other specified joint, tubercle bacilli not found (in sputum) by microscopy, but found by bacterial culture	TB of joint NEC-cult dx	ICD9
infections	tuberculosis	01585	Tuberculosis of other specified joint, tubercle bacilli not found by bacteriological examination, but tuberculosis confirmed histologically	TB of joint NEC-histo dx	ICD9
infections	tuberculosis	01586	Tuberculosis of other specified joint, tubercle bacilli not found by bacteriological or histological examination, but tuberculosis confirmed by other methods [inoculation of animals]	TB of joint NEC-oth test	ICD9
infections	tuberculosis	01590	Tuberculosis of unspecified bones and joints, unspecified	TB bone/joint NOS-unspec	ICD9
infections	tuberculosis	01591	Tuberculosis of unspecified bones and joints, bacteriological or histological examination not done	TB bone/jt NOS-no exam	ICD9
infections	tuberculosis	01592	Tuberculosis of unspecified bones and joints, bacteriological or histological examination unknown (at present)	TB bone/jt NOS-exam unkn	ICD9
infections	tuberculosis	01593	Tuberculosis of unspecified bones and joints, tubercle bacilli found (in sputum) by microscopy	TB bone/jt NOS-micro dx	ICD9
infections	tuberculosis	01594	Tuberculosis of unspecified bones and joints, tubercle bacilli not found (in sputum) by microscopy, but found by bacterial culture	TB bone/jt NOS-cult dx	ICD9
infections	tuberculosis	01595	Tuberculosis of unspecified bones and joints, tubercle bacilli not found by bacteriological examination, but tuberculosis confirmed histologically	TB bone/jt NOS-histo dx	ICD9
infections	tuberculosis	01596	Tuberculosis of unspecified bones and joints, tubercle bacilli not found by bacteriological or histological examination, but tuberculosis confirmed by other methods [inoculation of animals]	TB bone/jt NOS-oth test	ICD9
infections	tuberculosis	01600	Tuberculosis of kidney, unspecified	TB of kidney-unspec	ICD9
infections	tuberculosis	01601	Tuberculosis of kidney, bacteriological or histological examination not done	TB of kidney-no exam	ICD9
infections	tuberculosis	01602	Tuberculosis of kidney, bacteriological or histological examination unknown (at present)	TB of kidney-exam unkn	ICD9
infections	tuberculosis	01603	Tuberculosis of kidney, tubercle bacilli found (in sputum) by microscopy	TB of kidney-micro dx	ICD9
infections	tuberculosis	01604	Tuberculosis of kidney, tubercle bacilli not found (in sputum) by microscopy, but found by bacterial culture	TB of kidney-cult dx	ICD9
infections	tuberculosis	01605	Tuberculosis of kidney, tubercle bacilli not found by bacteriological examination, but tuberculosis confirmed histologically	TB of kidney-histo dx	ICD9
infections	tuberculosis	01606	Tuberculosis of kidney, tubercle bacilli not found by bacteriological or histological examination, but tuberculosis confirmed by other methods [inoculation of animals]	TB of kidney-oth test	ICD9
infections	tuberculosis	01610	Tuberculosis of bladder, unspecified	TB of bladder-unspec	ICD9
infections	tuberculosis	01611	Tuberculosis of bladder, bacteriological or histological examination not done	TB of bladder-no exam	ICD9
infections	tuberculosis	01612	Tuberculosis of bladder, bacteriological or histological examination unknown (at present)	TB of bladder-exam unkn	ICD9
infections	tuberculosis	01613	Tuberculosis of bladder, tubercle bacilli found (in sputum) by microscopy	TB of bladder-micro dx	ICD9
infections	tuberculosis	01614	Tuberculosis of bladder, tubercle bacilli not found (in sputum) by microscopy, but found by bacterial culture	TB of bladder-cult dx	ICD9
infections	tuberculosis	01615	Tuberculosis of bladder, tubercle bacilli not found by bacteriological examination, but tuberculosis confirmed histologically	TB of bladder-histo dx	ICD9
infections	tuberculosis	01616	Tuberculosis of bladder, tubercle bacilli not found by bacteriological or histological examination, but tuberculosis confirmed by other methods [inoculation of animals]	TB of bladder-oth test	ICD9
infections	tuberculosis	01620	Tuberculosis of ureter, unspecified	TB of ureter-unspec	ICD9
infections	tuberculosis	01621	Tuberculosis of ureter, bacteriological or histological examination not done	TB of ureter-no exam	ICD9
infections	tuberculosis	01622	Tuberculosis of ureter, bacteriological or histological examination unknown (at present)	TB of ureter-exam unkn	ICD9
infections	tuberculosis	01623	Tuberculosis of ureter, tubercle bacilli found (in sputum) by microscopy	TB of ureter-micro dx	ICD9
infections	tuberculosis	01624	Tuberculosis of ureter, tubercle bacilli not found (in sputum) by microscopy, but found by bacterial culture	TB of ureter-cult dx	ICD9
infections	tuberculosis	01625	Tuberculosis of ureter, tubercle bacilli not found by bacteriological examination, but tuberculosis confirmed histologically	TB of ureter-histo dx	ICD9
infections	tuberculosis	01626	Tuberculosis of ureter, tubercle bacilli not found by bacteriological or histological examination, but tuberculosis confirmed by other methods [inoculation of animals]	TB of ureter-oth test	ICD9
infections	tuberculosis	01630	Tuberculosis of other urinary organs, unspecified	TB urinary NEC-unspec	ICD9
infections	tuberculosis	01631	Tuberculosis of other urinary organs, bacteriological or histological examination not done	TB urinary NEC-no exam	ICD9
infections	tuberculosis	01632	Tuberculosis of other urinary organs, bacteriological or histological examination unknown (at present)	TB urinary NEC-exam unkn	ICD9
infections	tuberculosis	01633	Tuberculosis of other urinary organs, tubercle bacilli found (in sputum) by microscopy	TB urinary NEC-micro dx	ICD9
infections	tuberculosis	01634	Tuberculosis of other urinary organs, tubercle bacilli not found (in sputum) by microscopy, but found by bacterial culture	TB urinary NEC-cult dx	ICD9
infections	tuberculosis	01635	Tuberculosis of other urinary organs, tubercle bacilli not found by bacteriological examination, but tuberculosis confirmed histologically	TB urinary NEC-histo dx	ICD9
infections	tuberculosis	01636	Tuberculosis of other urinary organs, tubercle bacilli not found by bacteriological or histological examination, but tuberculosis confirmed by other methods [inoculation of animals]	TB urinary NEC-oth test	ICD9
infections	tuberculosis	01640	Tuberculosis of epididymis, unspecified	TB epididymis-unspec	ICD9
infections	tuberculosis	01641	Tuberculosis of epididymis, bacteriological or histological examination not done	TB epididymis-no exam	ICD9
infections	tuberculosis	01642	Tuberculosis of epididymis, bacteriological or histological examination unknown (at present)	TB epididymis-exam unkn	ICD9
infections	tuberculosis	01643	Tuberculosis of epididymis, tubercle bacilli found (in sputum) by microscopy	TB epididymis-micro dx	ICD9
infections	tuberculosis	01644	Tuberculosis of epididymis, tubercle bacilli not found (in sputum) by microscopy, but found by bacterial culture	TB epididymis-cult dx	ICD9
infections	tuberculosis	01645	Tuberculosis of epididymis, tubercle bacilli not found by bacteriological examination, but tuberculosis confirmed histologically	TB epididymis-histo dx	ICD9
infections	tuberculosis	01646	Tuberculosis of epididymis, tubercle bacilli not found by bacteriological or histological examination, but tuberculosis confirmed by other methods [inoculation of animals]	TB epididymis-oth test	ICD9
[truncated: 2,383 more rows]

## Sheet: children
group	variable	code	description	type
LBW	LW500G	76401	LIGHT-FOR-DATES <500G	ICD9
LBW	LW500G	76411	LT-FOR-DATE W/MAL <500G	ICD9
LBW	LW500G	76421	FETAL MALNUTRITION <500G	ICD9
LBW	LW500G	76491	FET GROWTH RETARD <500G	ICD9
LBW	LW500G	76501	EXTREME IMMATUR <500G	ICD9
LBW	LW500G	76511	PRETERM NEC <500G	ICD9
LBW	LW500G	V2131	LOW BIRTHWT STATUS <500G	ICD9
LBW	LW500G	P0501	Newborn light for gestational age, less than 500 grams	ICD10
LBW	LW500G	P0511	Newborn small for gestational age, less than 500 grams	ICD10
LBW	LW500G	P0701	Extremely low birth weight newborn, less than 500 grams	ICD10
LBW	LW750G	76402	LT-FOR-DATES 500-749G	ICD9
LBW	LW750G	76412	LT-DATE W/MAL 500-749G	ICD9
LBW	LW750G	76422	FETAL MALNUTR 500-749G	ICD9
LBW	LW750G	76492	FET GROWTH RET 500-749G	ICD9
LBW	LW750G	76502	EXTREME IMMATUR 500-749G	ICD9
LBW	LW750G	76512	PRETERM NEC 500-749G	ICD9
LBW	LW750G	V2132	LOW BIRTHWT 500-999G	ICD9
LBW	LW750G	P0502	Newborn light for gestational age, 500-749 grams	ICD10
LBW	LW750G	P0512	Newborn small for gestational age, 500-749 grams	ICD10
LBW	LW750G	P0702	Extremely low birth weight newborn, 500-749 grams	ICD10
LBW	LW1000G	76403	LT-FOR-DATES 750-999G	ICD9
LBW	LW1000G	76413	LT-DATE W/MAL 750-999G	ICD9
LBW	LW1000G	76423	FETAL MAL 750-999G	ICD9
LBW	LW1000G	76493	FET GROWTH RET 750-999G	ICD9
LBW	LW1000G	76503	EXTREME IMMATUR 750-999G	ICD9
LBW	LW1000G	76513	PRETERM NEC 750-999G	ICD9
LBW	LW1000G	V2132	LOW BIRTHWT 500-999G	ICD9
LBW	LW1000G	P0503	Newborn light for gestational age, 750-999 grams	ICD10
LBW	LW1000G	P0513	Newborn small for gestational age, 750-999 grams	ICD10
LBW	LW1000G	P0703	Extremely low birth weight newborn, 750-999 grams	ICD10
LBW	LW1250G	76404	LT-FOR-DATES 1000-1249G	ICD9
LBW	LW1250G	76414	LT-DATE W/MAL 1000-1249G	ICD9
LBW	LW1250G	76424	FETAL MAL 1000-1249G	ICD9
LBW	LW1250G	76494	FET GRWTH RET 1000-1249G	ICD9
LBW	LW1250G	76504	EXTREME IMMAT 1000-1249G	ICD9
LBW	LW1250G	76514	PRETERM NEC 1000-1249G	ICD9
LBW	LW1250G	V2133	LOW BIRTHWT 1000-1499G	ICD9
LBW	LW1250G	P0504	Newborn light for gestational age, 1000-1249 grams	ICD10
LBW	LW1250G	P0514	Newborn small for gestational age, 1000-1249 grams	ICD10
LBW	LW1250G	P0714	Other low birth weight newborn, 1000-1249 grams	ICD10
LBW	LW1500G	76405	LT-FOR-DATES 1250-1499G	ICD9
LBW	LW1500G	76415	LT-DATE W/MAL 1250-1499G	ICD9
LBW	LW1500G	76425	FETAL MAL 1250-1499G	ICD9
LBW	LW1500G	76495	FET GRWTH RET 1250-1499G	ICD9
LBW	LW1500G	76505	EXTREME IMMAT 1250-1499G	ICD9
LBW	LW1500G	76515	PRETERM NEC 1250-1499G	ICD9
LBW	LW1500G	V2133	LOW BIRTHWT 1000-1499G	ICD9
LBW	LW1500G	P0505	Newborn light for gestational age, 1250-1499 grams	ICD10
LBW	LW1500G	P0515	Newborn small for gestational age, 1250-1499 grams	ICD10
LBW	LW1500G	P0715	Other low birth weight newborn, 1250-1499 grams	ICD10
LBW	LW1750G	76406	LT-FOR-DATES 1500-1749G	ICD9
LBW	LW1750G	76416	LT-DATE W/MAL 1500-1749G	ICD9
LBW	LW1750G	76426	FETAL MAL 1500-1749G	ICD9
LBW	LW1750G	76496	FET GRWTH RET 1500-1749G	ICD9
LBW	LW1750G	76506	EXTREME IMMAT 1500-1749G	ICD9
LBW	LW1750G	76516	PRETERM NEC 1500-1749G	ICD9
LBW	LW1750G	V2134	LOW BIRTHWT 1500-1999G	ICD9
LBW	LW1750G	P0506	Newborn light for gestational age, 1500-1749 grams	ICD10
LBW	LW1750G	P0516	Newborn small for gestational age, 1500-1749 grams	ICD10
LBW	LW1750G	P0716	Other low birth weight newborn, 1500-1749 grams	ICD10
LBW	LW2000G	76407	LT-FOR-DATES 1750-1999G	ICD9
LBW	LW2000G	76417	LT-DATE W/MAL 1750-1999G	ICD9
LBW	LW2000G	76427	FETAL MALNUTR 1750-1999G	ICD9
LBW	LW2000G	76497	FET GRWTH RET 1750-1999G	ICD9
LBW	LW2000G	76507	EXTREME IMMAT 1750-1999G	ICD9
LBW	LW2000G	76517	PRETERM NEC 1750-1999G	ICD9
LBW	LW2000G	V2134	LOW BIRTHWT 1500-1999G	ICD9
LBW	LW2000G	P0507	Newborn light for gestational age, 1750-1999 grams	ICD10
LBW	LW2000G	P0517	Newborn small for gestational age, 1750-1999 grams	ICD10
LBW	LW2000G	P0717	Other low birth weight newborn, 1750-1999 grams	ICD10
LBW	LW2500G	76408	LT-FOR-DATES 2000-2499G	ICD9
LBW	LW2500G	76418	LT-DATE W/MAL 2000-2499G	ICD9
LBW	LW2500G	76428	FETAL MALNUTR 2000-2499G	ICD9
LBW	LW2500G	76498	FET GRWTH RET 2000-2499G	ICD9
LBW	LW2500G	76508	EXTREME IMMAT 2000-2499G	ICD9
LBW	LW2500G	76518	PRETERM NEC 2000-2499G	ICD9
LBW	LW2500G	V2135	LOW BIRTHWT 2000-2500G	ICD9
LBW	LW2500G	P0508	Newborn light for gestational age, 2000-2499 grams	ICD10
LBW	LW2500G	P0518	Newborn small for gestational age, 2000-2499 grams	ICD10
LBW	LW2500G	P0718	Other low birth weight newborn, 2000-2499 grams	ICD10
neonatal_diseases2months	hypoglycemia	7756	Neonatal hypoglycemia	ICD9
neonatal_diseases2months	hypoglycemia	P704	Other neonatal hypoglycemia	ICD10
neonatal_diseases2months	ckd	5851	Chronic kidney disease, Stage I	ICD9
neonatal_diseases2months	ckd	5852	Chronic kidney disease, Stage II (mild)	ICD9
neonatal_diseases2months	ckd	5853	Chronic kidney disease, Stage III (moderate)	ICD9
neonatal_diseases2months	ckd	5854	Chronic kidney disease, Stage IV (severe)	ICD9
neonatal_diseases2months	ckd	5855	Chronic kidney disease, Stage V	ICD9
neonatal_diseases2months	ckd	5856	End stage renal disease	ICD9
neonatal_diseases2months	ckd	5859	Chronic kidney disease, unspecified	ICD9
neonatal_diseases2months	ckd	N181	Chronic kidney disease, stage 1	ICD10
neonatal_diseases2months	ckd	N182	Chronic kidney disease, stage 2 (mild)	ICD10
neonatal_diseases2months	ckd	N1830	Chronic kidney disease, stage 3 unspecified	ICD10
neonatal_diseases2months	ckd	N1831	Chronic kidney disease, stage 3a	ICD10
neonatal_diseases2months	ckd	N1832	Chronic kidney disease, stage 3b	ICD10
neonatal_diseases2months	ckd	N184	Chronic kidney disease, stage 4 (severe)	ICD10
neonatal_diseases2months	ckd	N185	Chronic kidney disease, stage 5	ICD10
neonatal_diseases2months	ckd	N186	End stage renal disease	ICD10
neonatal_diseases2months	ckd	N189	Chronic kidney disease, unspecified	ICD10
neonatal_diseases2months	liver_disease	5710	Alcoholic fatty liver	ICD9
neonatal_diseases2months	liver_disease	5711	Acute alcoholic hepatitis	ICD9
neonatal_diseases2months	liver_disease	5712	Alcoholic cirrhosis of liver	ICD9
neonatal_diseases2months	liver_disease	5713	Alcoholic liver damage, unspecified	ICD9
neonatal_diseases2months	liver_disease	57140	Chronic hepatitis, unspecified	ICD9
neonatal_diseases2months	liver_disease	57141	Chronic persistent hepatitis	ICD9
neonatal_diseases2months	liver_disease	57142	Autoimmune hepatitis	ICD9
neonatal_diseases2months	liver_disease	57149	Other chronic hepatitis	ICD9
neonatal_diseases2months	liver_disease	5715	Cirrhosis of liver without mention of alcohol	ICD9
neonatal_diseases2months	liver_disease	5716	Biliary cirrhosis	ICD9
neonatal_diseases2months	liver_disease	5718	Other chronic nonalcoholic liver disease	ICD9
neonatal_diseases2months	liver_disease	5719	Unspecified chronic liver disease without mention of alcohol	ICD9
neonatal_diseases2months	liver_disease	K77	Liver disorders in diseases classified elsewhere	ICD10
neonatal_diseases2months	hiv	042	Human immunodeficiency virus [HIV] disease	ICD9
neonatal_diseases2months	hiv	B20	Human immunodeficiency virus [HIV] disease	ICD10
meningitis	meningitis	3201	Pneumococcal meningitis	ICD9
meningitis	meningitis	3202	Streptococcal meningitis	ICD9
meningitis	meningitis	3203	Staphylococcal meningitis	ICD9
meningitis	meningitis	3207	Meningitis in other bacterial diseases classified elsewhere	ICD9
meningitis	meningitis	32081	Anaerobic meningitis	ICD9
meningitis	meningitis	32082	Meningitis due to gram-negative bacteria, not elsewhere classified	ICD9
meningitis	meningitis	32089	Meningitis due to other specified bacteria	ICD9
meningitis	meningitis	3209	Meningitis due to unspecified bacterium	ICD9
meningitis	meningitis	3210	Cryptococcal meningitis	ICD9
meningitis	meningitis	3211	Meningitis in other fungal diseases	ICD9
meningitis	meningitis	3212	Meningitis due to viruses not elsewhere classified	ICD9
meningitis	meningitis	3213	Meningitis due to trypanosomiasis	ICD9
meningitis	meningitis	3214	Meningitis in sarcoidosis	ICD9
meningitis	meningitis	3218	Meningitis due to other nonbacterial organisms classified elsewhere	ICD9
meningitis	meningitis	3220	Nonpyogenic meningitis	ICD9
meningitis	meningitis	3221	Eosinophilic meningitis	ICD9
meningitis	meningitis	3222	Chronic meningitis	ICD9
meningitis	meningitis	3229	Meningitis, unspecified	ICD9
meningitis	meningitis	G000	Hemophilus meningitis	ICD10
meningitis	meningitis	G001	Pneumococcal meningitis	ICD10
meningitis	meningitis	G002	Streptococcal meningitis	ICD10
meningitis	meningitis	G003	Staphylococcal meningitis	ICD10
meningitis	meningitis	G008	Other bacterial meningitis	ICD10
meningitis	meningitis	G009	Bacterial meningitis, unspecified	ICD10
meningitis	meningitis	G01	Meningitis in bacterial diseases classified elsewhere	ICD10
meningitis	meningitis	G02	Meningitis in other infectious and parasitic diseases classified elsewhere	ICD10
meningitis	meningitis	G030	Nonpyogenic meningitis	ICD10
meningitis	meningitis	G031	Chronic meningitis	ICD10
meningitis	meningitis	G032	Benign recurrent meningitis [Mollaret]	ICD10
meningitis	meningitis	G038	Meningitis due to other specified causes	ICD10
meningitis	meningitis	G039	Meningitis, unspecified	ICD10
whooping_cough	whooping_cough	0330	Whooping cough due to bordetella pertussis [B. pertussis]	ICD9
whooping_cough	whooping_cough	0331	Whooping cough due to bordetella parapertussis [B. parapertussis]	ICD9
whooping_cough	whooping_cough	0338	Whooping cough due to other specified organism	ICD9
whooping_cough	whooping_cough	0339	Whooping cough, unspecified organism	ICD9
whooping_cough	whooping_cough	A3700	Whooping cough due to Bordetella pertussis without pneumonia	ICD10
whooping_cough	whooping_cough	A3701	Whooping cough due to Bordetella pertussis with pneumonia	ICD10
whooping_cough	whooping_cough	A3710	Whooping cough due to Bordetella parapertussis without pneumonia	ICD10
whooping_cough	whooping_cough	A3711	Whooping cough due to Bordetella parapertussis with pneumonia	ICD10
whooping_cough	whooping_cough	A3780	Whooping cough due to other Bordetella species without pneumonia	ICD10
whooping_cough	whooping_cough	A3781	Whooping cough due to other Bordetella species with pneumonia	ICD10
whooping_cough	whooping_cough	A3790	Whooping cough, unspecified species without pneumonia	ICD10
whooping_cough	whooping_cough	A3791	Whooping cough, unspecified species with pneumonia	ICD10
measles	measles	0550	Postmeasles encephalitis	ICD9
measles	measles	0551	Postmeasles pneumonia	ICD9
measles	measles	0552	Postmeasles otitis media	ICD9
measles	measles	05571	Measles keratoconjunctivitis	ICD9
measles	measles	05579	Measles with other specified complications	ICD9
measles	measles	0558	Measles with unspecified complication	ICD9
measles	measles	0559	Measles without mention of complication	ICD9
measles	measles	B050	Measles complicated by encephalitis	ICD10
measles	measles	B051	Measles complicated by meningitis	ICD10
measles	measles	B052	Measles complicated by pneumonia	ICD10
measles	measles	B053	Measles complicated by otitis media	ICD10
measles	measles	B054	Measles with intestinal complications	ICD10
measles	measles	B0581	Measles keratitis and keratoconjunctivitis	ICD10
measles	measles	B0589	Other measles complications	ICD10
measles	measles	B059	Measles without complication	ICD10
seizure	seizure	34500	Generalized nonconvulsive epilepsy, without mention of intractable epilepsy	ICD9
seizure	seizure	34501	Generalized nonconvulsive epilepsy, with intractable epilepsy	ICD9
seizure	seizure	34510	Generalized convulsive epilepsy, without mention of intractable epilepsy	ICD9
seizure	seizure	34511	Generalized convulsive epilepsy, with intractable epilepsy	ICD9
seizure	seizure	3452	Petit mal status	ICD9
seizure	seizure	3453	Grand mal status	ICD9
seizure	seizure	34540	Localization-related (focal) (partial) epilepsy and epileptic syndromes with complex partial seizures, without mention of intractable epilepsy	ICD9
seizure	seizure	34541	Localization-related (focal) (partial) epilepsy and epileptic syndromes with complex partial seizures, with intractable epilepsy	ICD9
seizure	seizure	34550	Localization-related (focal) (partial) epilepsy and epileptic syndromes with simple partial seizures, without mention of intractable epilepsy	ICD9
seizure	seizure	34551	Localization-related (focal) (partial) epilepsy and epileptic syndromes with simple partial seizures, with intractable epilepsy	ICD9
seizure	seizure	34560	Infantile spasms, without mention of intractable epilepsy	ICD9
seizure	seizure	34561	Infantile spasms, with intractable epilepsy	ICD9
seizure	seizure	34570	Epilepsia partialis continua, without mention of intractable epilepsy	ICD9
seizure	seizure	34571	Epilepsia partialis continua, with intractable epilepsy	ICD9
seizure	seizure	34580	Other forms of epilepsy and recurrent seizures, without mention of intractable epilepsy	ICD9
seizure	seizure	34581	Other forms of epilepsy and recurrent seizures, with intractable epilepsy	ICD9
seizure	seizure	34590	Epilepsy, unspecified, without mention of intractable epilepsy	ICD9
seizure	seizure	34591	Epilepsy, unspecified, with intractable epilepsy	ICD9
seizure	seizure	G40001	Localization-related (focal) (partial) idiopathic epilepsy and epileptic syndromes with seizures of localized onset, not intractable, with status epilepticus	ICD10
seizure	seizure	G40009	Localization-related (focal) (partial) idiopathic epilepsy and epileptic syndromes with seizures of localized onset, not intractable, without status epilepticus	ICD10
seizure	seizure	G40011	Localization-related (focal) (partial) idiopathic epilepsy and epileptic syndromes with seizures of localized onset, intractable, with status epilepticus	ICD10
seizure	seizure	G40019	Localization-related (focal) (partial) idiopathic epilepsy and epileptic syndromes with seizures of localized onset, intractable, without status epilepticus	ICD10
seizure	seizure	G40101	Localization-related (focal) (partial) symptomatic epilepsy and epileptic syndromes with simple partial seizures, not intractable, with status epilepticus	ICD10
seizure	seizure	G40109	Localization-related (focal) (partial) symptomatic epilepsy and epileptic syndromes with simple partial seizures, not intractable, without status epilepticus	ICD10
seizure	seizure	G40111	Localization-related (focal) (partial) symptomatic epilepsy and epileptic syndromes with simple partial seizures, intractable, with status epilepticus	ICD10
seizure	seizure	G40119	Localization-related (focal) (partial) symptomatic epilepsy and epileptic syndromes with simple partial seizures, intractable, without status epilepticus	ICD10
seizure	seizure	G40201	Localization-related (focal) (partial) symptomatic epilepsy and epileptic syndromes with complex partial seizures, not intractable, with status epilepticus	ICD10
seizure	seizure	G40209	Localization-related (focal) (partial) symptomatic epilepsy and epileptic syndromes with complex partial seizures, not intractable, without status epilepticus	ICD10
seizure	seizure	G40211	Localization-related (focal) (partial) symptomatic epilepsy and epileptic syndromes with complex partial seizures, intractable, with status epilepticus	ICD10
seizure	seizure	G40219	Localization-related (focal) (partial) symptomatic epilepsy and epileptic syndromes with complex partial seizures, intractable, without status epilepticus	ICD10
seizure	seizure	G40301	Generalized idiopathic epilepsy and epileptic syndromes, not intractable, with status epilepticus	ICD10
seizure	seizure	G40309	Generalized idiopathic epilepsy and epileptic syndromes, not intractable, without status epilepticus	ICD10
seizure	seizure	G40311	Generalized idiopathic epilepsy and epileptic syndromes, intractable, with status epilepticus	ICD10
seizure	seizure	G40319	Generalized idiopathic epilepsy and epileptic syndromes, intractable, without status epilepticus	ICD10
seizure	seizure	G40A01	Absence epileptic syndrome, not intractable, with status epilepticus	ICD10
seizure	seizure	G40A09	Absence epileptic syndrome, not intractable, without status epilepticus	ICD10
seizure	seizure	G40A11	Absence epileptic syndrome, intractable, with status epilepticus	ICD10
seizure	seizure	G40A19	Absence epileptic syndrome, intractable, without status epilepticus	ICD10
seizure	seizure	G40B01	Juvenile myoclonic epilepsy, not intractable, with status epilepticus	ICD10
seizure	seizure	G40B09	Juvenile myoclonic epilepsy, not intractable, without status epilepticus	ICD10
seizure	seizure	G40B11	Juvenile myoclonic epilepsy, intractable, with status epilepticus	ICD10
seizure	seizure	G40B19	Juvenile myoclonic epilepsy, intractable, without status epilepticus	ICD10
seizure	seizure	G40C01	Lafora progressive myoclonus epilepsy, not intractable, with status epilepticus	ICD10
seizure	seizure	G40C09	Lafora progressive myoclonus epilepsy, not intractable, without status epilepticus	ICD10
seizure	seizure	G40C11	Lafora progressive myoclonus epilepsy, intractable, with status epilepticus	ICD10
seizure	seizure	G40C19	Lafora progressive myoclonus epilepsy, intractable, without status epilepticus	ICD10
seizure	seizure	G40401	Other generalized epilepsy and epileptic syndromes, not intractable, with status epilepticus	ICD10
seizure	seizure	G40409	Other generalized epilepsy and epileptic syndromes, not intractable, without status epilepticus	ICD10
seizure	seizure	G40411	Other generalized epilepsy and epileptic syndromes, intractable, with status epilepticus	ICD10
seizure	seizure	G40419	Other generalized epilepsy and epileptic syndromes, intractable, without status epilepticus	ICD10
seizure	seizure	G4042	Cyclin-Dependent Kinase-Like 5 Deficiency Disorder	ICD10
seizure	seizure	G40501	Epileptic seizures related to external causes, not intractable, with status epilepticus	ICD10
seizure	seizure	G40509	Epileptic seizures related to external causes, not intractable, without status epilepticus	ICD10
seizure	seizure	G40801	Other epilepsy, not intractable, with status epilepticus	ICD10
seizure	seizure	G40802	Other epilepsy, not intractable, without status epilepticus	ICD10
seizure	seizure	G40803	Other epilepsy, intractable, with status epilepticus	ICD10
seizure	seizure	G40804	Other epilepsy, intractable, without status epilepticus	ICD10
seizure	seizure	G40811	Lennox-Gastaut syndrome, not intractable, with status epilepticus	ICD10
seizure	seizure	G40812	Lennox-Gastaut syndrome, not intractable, without status epilepticus	ICD10
seizure	seizure	G40813	Lennox-Gastaut syndrome, intractable, with status epilepticus	ICD10
seizure	seizure	G40814	Lennox-Gastaut syndrome, intractable, without status epilepticus	ICD10
seizure	seizure	G40821	Epileptic spasms, not intractable, with status epilepticus	ICD10
seizure	seizure	G40822	Epileptic spasms, not intractable, without status epilepticus	ICD10
seizure	seizure	G40823	Epileptic spasms, intractable, with status epilepticus	ICD10
seizure	seizure	G40824	Epileptic spasms, intractable, without status epilepticus	ICD10
seizure	seizure	G40833	Dravet syndrome, intractable, with status epilepticus	ICD10
seizure	seizure	G40834	Dravet syndrome, intractable, without status epilepticus	ICD10
seizure	seizure	G4089	Other seizures	ICD10
seizure	seizure	G40901	Epilepsy, unspecified, not intractable, with status epilepticus	ICD10
seizure	seizure	G40909	Epilepsy, unspecified, not intractable, without status epilepticus	ICD10
seizure	seizure	G40911	Epilepsy, unspecified, intractable, with status epilepticus	ICD10
seizure	seizure	G40919	Epilepsy, unspecified, intractable, without status epilepticus	ICD10
hearing_loss	hearing_loss	38900	Conductive hearing loss, unspecified	ICD9
hearing_loss	hearing_loss	38901	Conductive hearing loss, external ear	ICD9
hearing_loss	hearing_loss	38902	Conductive hearing loss, tympanic membrane	ICD9
hearing_loss	hearing_loss	38903	Conductive hearing loss, middle ear	ICD9
hearing_loss	hearing_loss	38904	Conductive hearing loss, inner ear	ICD9
hearing_loss	hearing_loss	38905	Conductive hearing loss, unilateral	ICD9
hearing_loss	hearing_loss	38906	Conductive hearing loss, bilateral	ICD9
hearing_loss	hearing_loss	38908	Conductive hearing loss of combined types	ICD9
hearing_loss	hearing_loss	38910	Sensorineural hearing loss, unspecified	ICD9
hearing_loss	hearing_loss	38911	Sensory hearing loss, bilateral	ICD9
hearing_loss	hearing_loss	38912	Neural hearing loss, bilateral	ICD9
hearing_loss	hearing_loss	38913	Neural hearing loss, unilateral	ICD9
hearing_loss	hearing_loss	38914	Central hearing loss	ICD9
hearing_loss	hearing_loss	38915	Sensorineural hearing loss, unilateral	ICD9
hearing_loss	hearing_loss	38916	Sensorineural hearing loss, asymmetrical	ICD9
hearing_loss	hearing_loss	38917	Sensory hearing loss, unilateral	ICD9
hearing_loss	hearing_loss	38918	Sensorineural hearing loss, bilateral	ICD9
hearing_loss	hearing_loss	38920	Mixed hearing loss, unspecified	ICD9
hearing_loss	hearing_loss	38921	Mixed hearing loss, unilateral	ICD9
hearing_loss	hearing_loss	38922	Mixed hearing loss, bilateral	ICD9
hearing_loss	hearing_loss	3897	Deaf, nonspeaking, not elsewhere classifiable	ICD9
hearing_loss	hearing_loss	3898	Other specified forms of hearing loss	ICD9
hearing_loss	hearing_loss	3899	Unspecified hearing loss	ICD9
hearing_loss	hearing_loss	H900	Conductive hearing loss, bilateral	ICD10
hearing_loss	hearing_loss	H9011	Conductive hearing loss, unilateral, right ear, with unrestricted hearing on the contralateral side	ICD10
hearing_loss	hearing_loss	H9012	Conductive hearing loss, unilateral, left ear, with unrestricted hearing on the contralateral side	ICD10
hearing_loss	hearing_loss	H902	Conductive hearing loss, unspecified	ICD10
hearing_loss	hearing_loss	H903	Sensorineural hearing loss, bilateral	ICD10
hearing_loss	hearing_loss	H9041	Sensorineural hearing loss, unilateral, right ear, with unrestricted hearing on the contralateral side	ICD10
hearing_loss	hearing_loss	H9042	Sensorineural hearing loss, unilateral, left ear, with unrestricted hearing on the contralateral side	ICD10
hearing_loss	hearing_loss	H905	Unspecified sensorineural hearing loss	ICD10
hearing_loss	hearing_loss	H906	Mixed conductive and sensorineural hearing loss, bilateral	ICD10
hearing_loss	hearing_loss	H9071	Mixed conductive and sensorineural hearing loss, unilateral, right ear, with unrestricted hearing on the contralateral side	ICD10
hearing_loss	hearing_loss	H9072	Mixed conductive and sensorineural hearing loss, unilateral, left ear, with unrestricted hearing on the contralateral side	ICD10
hearing_loss	hearing_loss	H908	Mixed conductive and sensorineural hearing loss, unspecified	ICD10
hearing_loss	hearing_loss	H90A11	Conductive hearing loss, unilateral, right ear with restricted hearing on the contralateral side	ICD10
hearing_loss	hearing_loss	H90A12	Conductive hearing loss, unilateral, left ear with restricted hearing on the contralateral side	ICD10
hearing_loss	hearing_loss	H90A21	Sensorineural hearing loss, unilateral, right ear, with restricted hearing on the contralateral side	ICD10
hearing_loss	hearing_loss	H90A22	Sensorineural hearing loss, unilateral, left ear, with restricted hearing on the contralateral side	ICD10
hearing_loss	hearing_loss	H90A31	Mixed conductive and sensorineural hearing loss, unilateral, right ear with restricted hearing on the contralateral side	ICD10
hearing_loss	hearing_loss	H90A32	Mixed conductive and sensorineural hearing loss, unilateral, left ear with restricted hearing on the contralateral side	ICD10
hearing_loss	hearing_loss	H9101	Ototoxic hearing loss, right ear	ICD10
hearing_loss	hearing_loss	H9102	Ototoxic hearing loss, left ear	ICD10
hearing_loss	hearing_loss	H9103	Ototoxic hearing loss, bilateral	ICD10
hearing_loss	hearing_loss	H9109	Ototoxic hearing loss, unspecified ear	ICD10
hearing_loss	hearing_loss	H9110	Presbycusis, unspecified ear	ICD10
hearing_loss	hearing_loss	H9111	Presbycusis, right ear	ICD10
hearing_loss	hearing_loss	H9112	Presbycusis, left ear	ICD10
hearing_loss	hearing_loss	H9113	Presbycusis, bilateral	ICD10
hearing_loss	hearing_loss	H9120	Sudden idiopathic hearing loss, unspecified ear	ICD10
hearing_loss	hearing_loss	H9121	Sudden idiopathic hearing loss, right ear	ICD10
hearing_loss	hearing_loss	H9122	Sudden idiopathic hearing loss, left ear	ICD10
hearing_loss	hearing_loss	H9123	Sudden idiopathic hearing loss, bilateral	ICD10
hearing_loss	hearing_loss	H913	Deaf nonspeaking, not elsewhere classified	ICD10
hearing_loss	hearing_loss	H918X1	Other specified hearing loss, right ear	ICD10
hearing_loss	hearing_loss	H918X2	Other specified hearing loss, left ear	ICD10
hearing_loss	hearing_loss	H918X3	Other specified hearing loss, bilateral	ICD10
hearing_loss	hearing_loss	H918X9	Other specified hearing loss, unspecified ear	ICD10
hearing_loss	hearing_loss	H9190	Unspecified hearing loss, unspecified ear	ICD10
hearing_loss	hearing_loss	H9191	Unspecified hearing loss, right ear	ICD10
hearing_loss	hearing_loss	H9192	Unspecified hearing loss, left ear	ICD10
hearing_loss	hearing_loss	H9193	Unspecified hearing loss, bilateral	ICD10
otitis	otitis	38100	Acute nonsuppurative otitis media, unspecified	ICD9
otitis	otitis	38101	Acute serous otitis media	ICD9
otitis	otitis	38102	Acute mucoid otitis media	ICD9
otitis	otitis	38103	Acute sanguinous otitis media	ICD9
otitis	otitis	38104	Acute allergic serous otitis media	ICD9
otitis	otitis	38105	Acute allergic mucoid otitis media	ICD9
otitis	otitis	38106	Acute allergic sanguinous otitis media	ICD9
otitis	otitis	38110	Chronic serous otitis media, simple or unspecified	ICD9
otitis	otitis	38119	Other chronic serous otitis media	ICD9
otitis	otitis	38120	Chronic mucoid otitis media, simple or unspecified	ICD9
otitis	otitis	38129	Other chronic mucoid otitis media	ICD9
otitis	otitis	3813	Other and unspecified chronic nonsuppurative otitis media	ICD9
otitis	otitis	3814	Nonsuppurative otitis media, not specified as acute or chronic	ICD9
otitis	otitis	38150	Eustachian salpingitis, unspecified	ICD9
otitis	otitis	38151	Acute Eustachian salpingitis	ICD9
otitis	otitis	38152	Chronic Eustachian salpingitis	ICD9
otitis	otitis	38160	Obstruction of Eustachian tube, unspecified	ICD9
otitis	otitis	38161	Osseous obstruction of Eustachian tube	ICD9
otitis	otitis	38162	Intrinsic cartilagenous obstruction of Eustachian tube	ICD9
otitis	otitis	38163	Extrinsic cartilagenous obstruction of Eustachian tube	ICD9
otitis	otitis	3817	Patulous Eustachian tube	ICD9
otitis	otitis	38181	Dysfunction of Eustachian tube	ICD9
otitis	otitis	38189	Other disorders of Eustachian tube	ICD9
otitis	otitis	3819	Unspecified Eustachian tube disorder	ICD9
otitis	otitis	38200	Acute suppurative otitis media without spontaneous rupture of eardrum	ICD9
otitis	otitis	38201	Acute suppurative otitis media with spontaneous rupture of eardrum	ICD9
otitis	otitis	38202	Acute suppurative otitis media in diseases classified elsewhere	ICD9
otitis	otitis	3821	Chronic tubotympanic suppurative otitis media	ICD9
otitis	otitis	3822	Chronic atticoantral suppurative otitis media	ICD9
otitis	otitis	3823	Unspecified chronic suppurative otitis media	ICD9
otitis	otitis	3824	Unspecified suppurative otitis media	ICD9
otitis	otitis	3829	Unspecified otitis media	ICD9
otitis	otitis	H6500	Acute serous otitis media, unspecified ear	ICD10
otitis	otitis	H6501	Acute serous otitis media, right ear	ICD10
otitis	otitis	H6502	Acute serous otitis media, left ear	ICD10
otitis	otitis	H6503	Acute serous otitis media, bilateral	ICD10
otitis	otitis	H6504	Acute serous otitis media, recurrent, right ear	ICD10
otitis	otitis	H6505	Acute serous otitis media, recurrent, left ear	ICD10
otitis	otitis	H6506	Acute serous otitis media, recurrent, bilateral	ICD10
otitis	otitis	H6507	Acute serous otitis media, recurrent, unspecified ear	ICD10
otitis	otitis	H65111	Acute and subacute allergic otitis media (mucoid) (sanguinous) (serous), right ear	ICD10
otitis	otitis	H65112	Acute and subacute allergic otitis media (mucoid) (sanguinous) (serous), left ear	ICD10
otitis	otitis	H65113	Acute and subacute allergic otitis media (mucoid) (sanguinous) (serous), bilateral	ICD10
otitis	otitis	H65114	Acute and subacute allergic otitis media (mucoid) (sanguinous) (serous), recurrent, right ear	ICD10
otitis	otitis	H65115	Acute and subacute allergic otitis media (mucoid) (sanguinous) (serous), recurrent, left ear	ICD10
otitis	otitis	H65116	Acute and subacute allergic otitis media (mucoid) (sanguinous) (serous), recurrent, bilateral	ICD10
otitis	otitis	H65117	Acute and subacute allergic otitis media (mucoid) (sanguinous) (serous), recurrent, unspecified ear	ICD10
otitis	otitis	H65119	Acute and subacute allergic otitis media (mucoid) (sanguinous) (serous), unspecified ear	ICD10
otitis	otitis	H65191	Other acute nonsuppurative otitis media, right ear	ICD10
otitis	otitis	H65192	Other acute nonsuppurative otitis media, left ear	ICD10
otitis	otitis	H65193	Other acute nonsuppurative otitis media, bilateral	ICD10
otitis	otitis	H65194	Other acute nonsuppurative otitis media, recurrent, right ear	ICD10
otitis	otitis	H65195	Other acute nonsuppurative otitis media, recurrent, left ear	ICD10
otitis	otitis	H65196	Other acute nonsuppurative otitis media, recurrent, bilateral	ICD10
otitis	otitis	H65197	Other acute nonsuppurative otitis media recurrent, unspecified ear	ICD10
otitis	otitis	H65199	Other acute nonsuppurative otitis media, unspecified ear	ICD10
otitis	otitis	H6520	Chronic serous otitis media, unspecified ear	ICD10
otitis	otitis	H6521	Chronic serous otitis media, right ear	ICD10
otitis	otitis	H6522	Chronic serous otitis media, left ear	ICD10
otitis	otitis	H6523	Chronic serous otitis media, bilateral	ICD10
otitis	otitis	H6530	Chronic mucoid otitis media, unspecified ear	ICD10
otitis	otitis	H6531	Chronic mucoid otitis media, right ear	ICD10
otitis	otitis	H6532	Chronic mucoid otitis media, left ear	ICD10
otitis	otitis	H6533	Chronic mucoid otitis media, bilateral	ICD10
otitis	otitis	H65411	Chronic allergic otitis media, right ear	ICD10
otitis	otitis	H65412	Chronic allergic otitis media, left ear	ICD10
otitis	otitis	H65413	Chronic allergic otitis media, bilateral	ICD10
otitis	otitis	H65419	Chronic allergic otitis media, unspecified ear	ICD10
otitis	otitis	H65491	Other chronic nonsuppurative otitis media, right ear	ICD10
otitis	otitis	H65492	Other chronic nonsuppurative otitis media, left ear	ICD10
otitis	otitis	H65493	Other chronic nonsuppurative otitis media, bilateral	ICD10
otitis	otitis	H65499	Other chronic nonsuppurative otitis media, unspecified ear	ICD10
otitis	otitis	H6590	Unspecified nonsuppurative otitis media, unspecified ear	ICD10
otitis	otitis	H6591	Unspecified nonsuppurative otitis media, right ear	ICD10
otitis	otitis	H6592	Unspecified nonsuppurative otitis media, left ear	ICD10
otitis	otitis	H6593	Unspecified nonsuppurative otitis media, bilateral	ICD10
otitis	otitis	H66001	Acute suppurative otitis media without spontaneous rupture of ear drum, right ear	ICD10
otitis	otitis	H66002	Acute suppurative otitis media without spontaneous rupture of ear drum, left ear	ICD10
otitis	otitis	H66003	Acute suppurative otitis media without spontaneous rupture of ear drum, bilateral	ICD10
otitis	otitis	H66004	Acute suppurative otitis media without spontaneous rupture of ear drum, recurrent, right ear	ICD10
otitis	otitis	H66005	Acute suppurative otitis media without spontaneous rupture of ear drum, recurrent, left ear	ICD10
otitis	otitis	H66006	Acute suppurative otitis media without spontaneous rupture of ear drum, recurrent, bilateral	ICD10
otitis	otitis	H66007	Acute suppurative otitis media without spontaneous rupture of ear drum, recurrent, unspecified ear	ICD10
otitis	otitis	H66009	Acute suppurative otitis media without spontaneous rupture of ear drum, unspecified ear	ICD10
otitis	otitis	H66011	Acute suppurative otitis media with spontaneous rupture of ear drum, right ear	ICD10
otitis	otitis	H66012	Acute suppurative otitis media with spontaneous rupture of ear drum, left ear	ICD10
otitis	otitis	H66013	Acute suppurative otitis media with spontaneous rupture of ear drum, bilateral	ICD10
otitis	otitis	H66014	Acute suppurative otitis media with spontaneous rupture of ear drum, recurrent, right ear	ICD10
otitis	otitis	H66015	Acute suppurative otitis media with spontaneous rupture of ear drum, recurrent, left ear	ICD10
otitis	otitis	H66016	Acute suppurative otitis media with spontaneous rupture of ear drum, recurrent, bilateral	ICD10
otitis	otitis	H66017	Acute suppurative otitis media with spontaneous rupture of ear drum, recurrent, unspecified ear	ICD10
otitis	otitis	H66019	Acute suppurative otitis media with spontaneous rupture of ear drum, unspecified ear	ICD10
otitis	otitis	H6610	Chronic tubotympanic suppurative otitis media, unspecified	ICD10
otitis	otitis	H6611	Chronic tubotympanic suppurative otitis media, right ear	ICD10
otitis	otitis	H6612	Chronic tubotympanic suppurative otitis media, left ear	ICD10
otitis	otitis	H6613	Chronic tubotympanic suppurative otitis media, bilateral	ICD10
otitis	otitis	H6620	Chronic atticoantral suppurative otitis media, unspecified ear	ICD10
otitis	otitis	H6621	Chronic atticoantral suppurative otitis media, right ear	ICD10
otitis	otitis	H6622	Chronic atticoantral suppurative otitis media, left ear	ICD10
otitis	otitis	H6623	Chronic atticoantral suppurative otitis media, bilateral	ICD10
otitis	otitis	H663X1	Other chronic suppurative otitis media, right ear	ICD10
otitis	otitis	H663X2	Other chronic suppurative otitis media, left ear	ICD10
otitis	otitis	H663X3	Other chronic suppurative otitis media, bilateral	ICD10
otitis	otitis	H663X9	Other chronic suppurative otitis media, unspecified ear	ICD10
otitis	otitis	H6640	Suppurative otitis media, unspecified, unspecified ear	ICD10
otitis	otitis	H6641	Suppurative otitis media, unspecified, right ear	ICD10
otitis	otitis	H6642	Suppurative otitis media, unspecified, left ear	ICD10
otitis	otitis	H6643	Suppurative otitis media, unspecified, bilateral	ICD10
otitis	otitis	H6690	Otitis media, unspecified, unspecified ear	ICD10
otitis	otitis	H6691	Otitis media, unspecified, right ear	ICD10
otitis	otitis	H6692	Otitis media, unspecified, left ear	ICD10
otitis	otitis	H6693	Otitis media, unspecified, bilateral	ICD10
otitis	otitis	H671	Otitis media in diseases classified elsewhere, right ear	ICD10
otitis	otitis	H672	Otitis media in diseases classified elsewhere, left ear	ICD10
otitis	otitis	H673	Otitis media in diseases classified elsewhere, bilateral	ICD10
otitis	otitis	H679	Otitis media in diseases classified elsewhere, unspecified ear	ICD10

## Sheet: Red_book_classes
	All classes mapped from RED BOOK™ Supplement
	01=Antihistamines & Comb. (Class 1)
	02=Anti-infective Agents (Classes 2-20)
	03=Antineoplastic Agents (Classes 21-22, 260-265)
	04=Autonomic Drugs (Classes 23-33)
	05=Blood Derivatives (Class 34)
	06=Blood Form/Coagul Agents (Classes 35-45, 259)
	07=Cardiovascular Agents (Classes 46-56, 245, 250, 271)
	08=Central Nervous System (Classes 57-77, 272)
	09=Contraceptive Cream/Foam/Devices (Classes 78)
	10=Dental Agents (Classes 79-83)
	11=Diagnostic Agents (Classes 84-98, 239, 243-244, 247)
	12=Disinfectants (Class 99)
	13=Electrolytic, Caloric, Water (Classes 100-126, 241, 292)
	14=Enzymes (Class 127)
	15=Antituss/Expector/Mucolytic (Classes 128-131, 248, 255)
	16=Eye, Ear, Nose Throat (Classes 132-146, 240, 290)
	17=Gastrointestinal Drugs (Classes 147-162, 273)
	18=Gold Compounds (Class 163)
	19=Heavy Metal Antagonists (Class 164)
	20=Hormones & Synthetic Substitutes (Classes 165-180 246 252-253 256 266-268)
	21=Immunosuppressants (Class 181)
	22=Anesthetics, Local (Class 122)
	23=Oxytoxics (Class 183)
	24=Radioactive Agents (Class 184)
	25=Serums, Toxoids, Vaccines (Classes 185-189)
	26=Skin & Mucous Membrane (Classes 190-213, 242)
	27=Smooth Muscles Relaxants (Classes 214-216)
	28=Vitamins & Comb (Classes 217-233)
	29=Unclassified Agents (Classes 234-236, 251, 254, 257-258, 270)
	30=Devices and Non-drug Items (Class 237)
	31=Pharmaceutical Aids/Adjuvants (Class 238)
	99=Other/unavailable
	Excluded from analysis
	34='Blood Derivatives, NEC'
	79='Dental Agents. NEC'
	80='Antiplaque Rinses/Agents, NEC'
	81='Fluoride Preparations, NEC'
	82='Toothpastes & Floss, NEC'
	83='Mouth & Gum Products, NEC'
	84='Cardiac Function, NEC'
	85='Diabetes Mell/Diab Supply, NEC'
	86='Gastric Function, NEC'
	87='HIV Tests'
	88='Kidney Function, NEC'
	89='Liver Function, NEC'
	90='Mumps, NEC'
	91='Pancreatic Function, NEC'
	92='Pregnancy Tests, NEC'
	93='Thyroid Function, NEC'
	94='Pituitary Function, NEC'
	95='Tuberculosis, NEC'
	96='Feces Contents, NEC'
	97='Roentgenography, NEC'
	98='Diagnostic Agents, Misc, NEC'
	239='Scintigraphy'
	243='Cholesterol Test'
	244='Hepatitis Tests'
	247='Bacterial Test'
	99='Disinfectants, NEC'
	237='Devices and Non-Drug Items, NEC'

## Sheet: CAMCCO-definition_mcm
	Major congenital malformation - CAMCCO definition
		ICD-9		ICD-10
		Inclusions	Exclusions	Inclusions	Exclusions
	Nervous system	740.0-742.9		Q10.0-Q18.9
	Eye, ear, face and neck	743.0-744.9	743.6, 743.8, 744.1- 744.9	Q10.0-Q18.9	Q10.0-Q10.6, Q13.0, Q13.2, Q13.5, Q15.8, Q17.0-Q17.5, Q17.8, Q17.9, Q18.0-Q18.9
	Circulatory system	745.0-747.9	747.0, 747.5	Q20.0-Q28.9	Q25.0, Q27.0
	Respiratory system	748.0-748.9	748.2, 748.3	Q30.0-Q34.9	Q30.2, Q30.8, Q31-Q32, Q33.1
	Orofacial clefts	749.0-749.2		Q35.0-Q37.9	Q35.7
	Digestive system	750.0-750.9	750.0, 750.1, 750.2, 750.5, 750.6, 751.0, 751.5	Q38.0-Q45.9	Q38.1-Q38.6, Q40.0, Q40.1, Q43.0, Q43.4-Q43.9
	Genital organs	752.0-752.9	752.4, 752.5, 752.8	Q50.0Q56.9	Q52.2-Q52.8, Q53, Q54.4, Q55.1, Q55.2, Q55.6, Q55.8, Q55.9
	Urinary system	753.0-753.9	753.6	Q60.0-Q64.9	Q61.0, Q62.7, Q63.3, Q64.2, Q64.3
	Musculoskeletal system	754.0-756.9	754.0, 754.1, 754.7, 754.8, 756.0, 756.2	Q65.0-Q79.9	Q65.3-Q65.6, Q66.2, Q66.3, Q66.5-Q66.9, Q67.0-Q67.4, Q67.6-Q67.8, Q68.0. Q68.1, Q68.3-Q68.8, Q70.3, Q74.1, Q75.0, Q75.2, Q75.3, Q75.8, Q76.0, Q76.5, Q79.5, Q79.8
	Integument	757.0-757.9	757.2-757.6, 757.8	Q80.0-Q84.9	Q81, Q82.1- Q82.8, Q83.2, Q83.3, Q83.8, Q84.1- Q84.6, Q84.8
	Chromosomal	758.0-758.8	758.4	Q90.0-Q99.2	Q95.0, Q95.1
	Other	758.9, 759.0-759.9	759.9	Q85.0-Q89.9, Q99.8, Q99.9	Q89.9

## Sheet: codes_mcm
group	variable	Type	code	description_full	description
Chromosomal	chromosomal	ICD9	7580	Down's syndrome	Down's syndrome
Chromosomal	chromosomal	ICD9	7581	Patau's syndrome	Patau's syndrome
Chromosomal	chromosomal	ICD9	7582	Edwards' syndrome	Edwards' syndrome
Chromosomal	chromosomal	ICD9	75831	Cri-du-chat syndrome	Cri-du-chat syndrome
Chromosomal	chromosomal	ICD9	75832	Velo-cardio-facial syndrome	Velo-cardio-facial synd
Chromosomal	chromosomal	ICD9	75833	Other microdeletions	Microdeletions NEC
Chromosomal	chromosomal	ICD9	75839	Other autosomal deletions	Autosomal deletions NEC
Chromosomal	chromosomal	ICD9	7585	Other conditions due to autosomal anomalies	Autosomal anomalies NEC
Chromosomal	chromosomal	ICD9	7586	Gonadal dysgenesis	Gonadal dysgenesis
Chromosomal	chromosomal	ICD9	7587	Klinefelter's syndrome	Klinefelter's syndrome
Chromosomal	chromosomal	ICD9	75881	Other conditions due to sex chromosome anomalies	Oth cond due to sex chrm
Chromosomal	chromosomal	ICD9	75889	Other conditions due to chromosome anomalies	Oth con d/t chrm anm NEC
Chromosomal	chromosomal	ICD10	Q90	Down syndrome
Chromosomal	chromosomal	ICD10	Q900	Trisomy 21, meiotic nondisjunction
Chromosomal	chromosomal	ICD10	Q901	Trisomy 21, mosaicism (mitotic nondisjunction)
Chromosomal	chromosomal	ICD10	Q902	Trisomy 21, translocation
Chromosomal	chromosomal	ICD10	Q909	Down syndrome, unspecified
Chromosomal	chromosomal	ICD10	Q91	Edwards syndrome and Patau syndrome
Chromosomal	chromosomal	ICD10	Q910	Trisomy 18, meiotic nondisjunction
Chromosomal	chromosomal	ICD10	Q911	Trisomy 18, mosaicism (mitotic nondisjunction)
Chromosomal	chromosomal	ICD10	Q912	Trisomy 18, translocation
Chromosomal	chromosomal	ICD10	Q913	Edwards syndrome, unspecified
Chromosomal	chromosomal	ICD10	Q914	Trisomy 13, meiotic nondisjunction
Chromosomal	chromosomal	ICD10	Q915	Trisomy 13, mosaicism (mitotic nondisjunction)
Chromosomal	chromosomal	ICD10	Q916	Trisomy 13, translocation
Chromosomal	chromosomal	ICD10	Q917	Patau syndrome, unspecified
Chromosomal	chromosomal	ICD10	Q92	Other trisomies and partial trisomies of the autosomes, not elsewhere classified
Chromosomal	chromosomal	ICD10	Q920	Whole chromosome trisomy, meiotic nondisjunction
Chromosomal	chromosomal	ICD10	Q921	Whole chromosome trisomy, mosaicism (mitotic nondisjunction)
Chromosomal	chromosomal	ICD10	Q922	Major partial trisomy
Chromosomal	chromosomal	ICD10	Q923	Minor partial trisomy
Chromosomal	chromosomal	ICD10	Q924	Duplications seen only at prometaphase
Chromosomal	chromosomal	ICD10	Q925	Duplications with other complex rearrangements
Chromosomal	chromosomal	ICD10	Q926	Extra marker chromosomes
Chromosomal	chromosomal	ICD10	Q927	Triploidy and polyploidy
Chromosomal	chromosomal	ICD10	Q928	Other specified trisomies and partial trisomies of autosomes
Chromosomal	chromosomal	ICD10	Q929	Trisomy and partial trisomy of autosomes, unspecified
Chromosomal	chromosomal	ICD10	Q93	Monosomies and deletions from the autosomes, not elsewhere classified
Chromosomal	chromosomal	ICD10	Q930	Whole chromosome monosomy, meiotic nondisjunction
Chromosomal	chromosomal	ICD10	Q931	Whole chromosome monosomy, mosaicism (mitotic nondisjunction)
Chromosomal	chromosomal	ICD10	Q932	Chromosome replaced with ring or dicentric
Chromosomal	chromosomal	ICD10	Q933	Deletion of short arm of chromosome 4
Chromosomal	chromosomal	ICD10	Q934	Deletion of short arm of chromosome 5
Chromosomal	chromosomal	ICD10	Q935	Other deletions of part of a chromosome
Chromosomal	chromosomal	ICD10	Q936	Deletions seen only at prometaphase
Chromosomal	chromosomal	ICD10	Q937	Deletions with other complex rearrangements
Chromosomal	chromosomal	ICD10	Q938	Other deletions from the autosomes
Chromosomal	chromosomal	ICD10	Q939	Deletion from autosomes, unspecified
Chromosomal	chromosomal	ICD10	Q95	Balanced rearrangements and structural markers, not elsewhere classified
Chromosomal	chromosomal	ICD10	Q952	Balanced autosomal rearrangement in abnormal individual
Chromosomal	chromosomal	ICD10	Q953	Balanced sex/autosomal rearrangement in abnormal individual
Chromosomal	chromosomal	ICD10	Q954	Individuals with marker heterochromatin
Chromosomal	chromosomal	ICD10	Q955	Individuals with autosomal fragile site
Chromosomal	chromosomal	ICD10	Q958	Other balanced rearrangements and structural markers
Chromosomal	chromosomal	ICD10	Q959	Balanced rearrangement and structural marker, unspecified
Chromosomal	chromosomal	ICD10	Q96	Turner syndrome
Chromosomal	chromosomal	ICD10	Q960	Karyotype 45,X
Chromosomal	chromosomal	ICD10	Q961	Karyotype 46,X iso (Xq)
Chromosomal	chromosomal	ICD10	Q962	Karyotype 46,X with abnormal sex chromosome, except iso (Xq)
Chromosomal	chromosomal	ICD10	Q963	Mosaicism, 45,X/46,XX or XY
Chromosomal	chromosomal	ICD10	Q964	Mosaicism, 45,X/other cell line(s) with abnormal sex chromosome
Chromosomal	chromosomal	ICD10	Q968	Other variants of Turner syndrome
Chromosomal	chromosomal	ICD10	Q969	Turner syndrome, unspecified
Chromosomal	chromosomal	ICD10	Q97	Other sex chromosome abnormalities, female phenotype, not elsewhere classified
Chromosomal	chromosomal	ICD10	Q970	Karyotype 47,XXX
Chromosomal	chromosomal	ICD10	Q971	Female with more than three X chromosomes
Chromosomal	chromosomal	ICD10	Q972	Mosaicism, lines with various numbers of X chromosomes
Chromosomal	chromosomal	ICD10	Q973	Female with 46,XY karyotype
Chromosomal	chromosomal	ICD10	Q978	Other specified sex chromosome abnormalities, female phenotype
Chromosomal	chromosomal	ICD10	Q979	Sex chromosome abnormality, female phenotype, unspecified
Chromosomal	chromosomal	ICD10	Q98	Other sex chromosome abnormalities, male phenotype, not elsewhere classified
Chromosomal	chromosomal	ICD10	Q980	Klinefelter syndrome karyotype 47,XXY
Chromosomal	chromosomal	ICD10	Q981	Klinefelter syndrome, male with more than two X chromosomes
Chromosomal	chromosomal	ICD10	Q982	Klinefelter syndrome, male with 46,XX karyotype
Chromosomal	chromosomal	ICD10	Q983	Other male with 46,XX karyotype
Chromosomal	chromosomal	ICD10	Q984	Klinefelter syndrome, unspecified
Chromosomal	chromosomal	ICD10	Q985	Karyotype 47,XYY
Chromosomal	chromosomal	ICD10	Q986	Male with structurally abnormal sex chromosome
Chromosomal	chromosomal	ICD10	Q987	Male with sex chromosome mosaicism
Chromosomal	chromosomal	ICD10	Q988	Other specified sex chromosome abnormalities, male phenotype
Chromosomal	chromosomal	ICD10	Q989	Sex chromosome abnormality, male phenotype, unspecified
Chromosomal	chromosomal	ICD10	Q99	Other chromosome abnormalities, not elsewhere classified
Chromosomal	chromosomal	ICD10	Q990	Chimera 46,XX/46,XY
Chromosomal	chromosomal	ICD10	Q991	46,XX true hermaphrodite
Chromosomal	chromosomal	ICD10	Q992	Fragile X chromosome
Circulatory system	circulatory	ICD9	7450	Common truncus	Common truncus
Circulatory system	circulatory	ICD9	74510	Complete transposition of great vessels	Compl transpos great ves
Circulatory system	circulatory	ICD9	74511	Double outlet right ventricle	Double outlet rt ventric
Circulatory system	circulatory	ICD9	74512	Corrected transposition of great vessels	Correct transpos grt ves
Circulatory system	circulatory	ICD9	74519	Other transposition of great vessels	Transpos great vess NEC
Circulatory system	circulatory	ICD9	7452	Tetralogy of fallot	Tetralogy of fallot
Circulatory system	circulatory	ICD9	7453	Common ventricle	Common ventricle
Circulatory system	circulatory	ICD9	7454	Ventricular septal defect	Ventricular sept defect
Circulatory system	circulatory	ICD9	7455	Ostium secundum type atrial septal defect	Secundum atrial sept def
Circulatory system	circulatory	ICD9	74560	Endocardial cushion defect, unspecified type	Endocard cushion def NOS
Circulatory system	circulatory	ICD9	74561	Ostium primum defect	Ostium primum defect
Circulatory system	circulatory	ICD9	74569	Other endocardial cushion defects	Endocard cushion def NEC
Circulatory system	circulatory	ICD9	7457	Cor biloculare	Cor biloculare
Circulatory system	circulatory	ICD9	7458	Other bulbus cordis anomalies and anomalies of cardiac septal closure	Septal closure anom NEC
Circulatory system	circulatory	ICD9	7459	Unspecified defect of septal closure	Septal closure anom NOS
Circulatory system	circulatory	ICD9	74600	Congenital pulmonary valve anomaly, unspecified	Pulmonary valve anom NOS
Circulatory system	circulatory	ICD9	74601	Atresia of pulmonary valve, congenital	Cong pulmon valv atresia
Circulatory system	circulatory	ICD9	74602	Stenosis of pulmonary valve, congenital	Cong pulmon valve stenos
Circulatory system	circulatory	ICD9	74609	Other congenital anomalies of pulmonary valve	Pulmonary valve anom NEC
Circulatory system	circulatory	ICD9	7461	Tricuspid atresia and stenosis, congenital	Cong tricusp atres/sten
Circulatory system	circulatory	ICD9	7462	Ebstein's anomaly	Ebstein's anomaly
Circulatory system	circulatory	ICD9	7463	Congenital stenosis of aortic valve	Cong aorta valv stenosis
Circulatory system	circulatory	ICD9	7464	Congenital insufficiency of aortic valve	Cong aorta valv insuffic
Circulatory system	circulatory	ICD9	7465	Congenital mitral stenosis	Congen mitral stenosis
Circulatory system	circulatory	ICD9	7466	Congenital mitral insufficiency	Cong mitral insufficienc
Circulatory system	circulatory	ICD9	7467	Hypoplastic left heart syndrome	Hypoplas left heart synd
Circulatory system	circulatory	ICD9	74681	Subaortic stenosis	Cong subaortic stenosis
Circulatory system	circulatory	ICD9	74682	Cor triatriatum	Cor triatriatum
Circulatory system	circulatory	ICD9	74683	Infundibular pulmonic stenosis	Infundib pulmon stenosis
Circulatory system	circulatory	ICD9	74684	Obstructive anomalies of heart, not elsewhere classified	Obstruct heart anom NEC
Circulatory system	circulatory	ICD9	74685	Coronary artery anomaly	Coronary artery anomaly
Circulatory system	circulatory	ICD9	74686	Congenital heart block	Congenital heart block
Circulatory system	circulatory	ICD9	74687	Malposition of heart and cardiac apex	Malposition of heart
Circulatory system	circulatory	ICD9	74689	Other specified congenital anomalies of heart	Cong heart anomaly NEC
Circulatory system	circulatory	ICD9	7469	Unspecified congenital anomaly of heart	Cong heart anomaly NOS
Circulatory system	circulatory	ICD9	74760	Anomaly of the peripheral vascular system, unspecified site	Unsp prpherl vasc anomal
Circulatory system	circulatory	ICD9	74761	Gastrointestinal vessel anomaly	Gstrontest vesl anomaly
Circulatory system	circulatory	ICD9	74762	Renal vessel anomaly	Renal vessel anomaly
Circulatory system	circulatory	ICD9	74763	Upper limb vessel anomaly	Upr limb vessel anomaly
Circulatory system	circulatory	ICD9	74764	Lower limb vessel anomaly	Lwr limb vessel anomaly
Circulatory system	circulatory	ICD9	74769	Anomalies of other specified sites of peripheral vascular system	Oth spcf prph vscl anoml
Circulatory system	circulatory	ICD9	74781	Anomalies of cerebrovascular system	Cerebrovascular anomaly
Circulatory system	circulatory	ICD9	74782	Spinal vessel anomaly	Spinal vessel anomaly
Circulatory system	circulatory	ICD9	74783	Persistent fetal circulation	Persistent fetal circ
Circulatory system	circulatory	ICD9	74789	Other specified anomalies of circulatory system	Circulatory anomaly NEC
Circulatory system	circulatory	ICD9	7479	Unspecified anomaly of circulatory system	Circulatory anomaly NOS
Circulatory system	circulatory	ICD10	Q20	Congenital malformations of cardiac chambers and connections
Circulatory system	circulatory	ICD10	Q200	Common arterial trunk
Circulatory system	circulatory	ICD10	Q201	Double outlet right ventricle
Circulatory system	circulatory	ICD10	Q202	Double outlet left ventricle
Circulatory system	circulatory	ICD10	Q203	Discordant ventriculoarterial connection
Circulatory system	circulatory	ICD10	Q204	Double inlet ventricle
Circulatory system	circulatory	ICD10	Q205	Discordant atrioventricular connection
Circulatory system	circulatory	ICD10	Q206	Isomerism of atrial appendages
Circulatory system	circulatory	ICD10	Q208	Other congenital malformations of cardiac chambers and connections
Circulatory system	circulatory	ICD10	Q209	Congenital malformation of cardiac chambers and connections, unspecified
Circulatory system	circulatory	ICD10	Q21	Congenital malformations of cardiac septa
Circulatory system	circulatory	ICD10	Q210	Ventricular septal defect
Circulatory system	circulatory	ICD10	Q211	Atrial septal defect
Circulatory system	circulatory	ICD10	Q212	Atrioventricular septal defect
Circulatory system	circulatory	ICD10	Q213	Tetralogy of Fallot
Circulatory system	circulatory	ICD10	Q214	Aortopulmonary septal defect
Circulatory system	circulatory	ICD10	Q218	Other congenital malformations of cardiac septa
Circulatory system	circulatory	ICD10	Q219	Congenital malformation of cardiac septum, unspecified
Circulatory system	circulatory	ICD10	Q22	Congenital malformations of pulmonary and tricuspid valves
Circulatory system	circulatory	ICD10	Q220	Pulmonary valve atresia
Circulatory system	circulatory	ICD10	Q221	Congenital pulmonary valve stenosis
Circulatory system	circulatory	ICD10	Q222	Congenital pulmonary valve insufficiency
Circulatory system	circulatory	ICD10	Q223	Other congenital malformations of pulmonary valve
Circulatory system	circulatory	ICD10	Q224	Congenital tricuspid stenosis
Circulatory system	circulatory	ICD10	Q225	Ebstein anomaly
Circulatory system	circulatory	ICD10	Q226	Hypoplastic right heart syndrome
Circulatory system	circulatory	ICD10	Q228	Other congenital malformations of tricuspid valve
Circulatory system	circulatory	ICD10	Q229	Congenital malformation of tricuspid valve, unspecified
Circulatory system	circulatory	ICD10	Q23	Congenital malformations of aortic and mitral valves
Circulatory system	circulatory	ICD10	Q230	Congenital stenosis of aortic valve
Circulatory system	circulatory	ICD10	Q231	Congenital insufficiency of aortic valve
Circulatory system	circulatory	ICD10	Q232	Congenital mitral stenosis
Circulatory system	circulatory	ICD10	Q233	Congenital mitral insufficiency
Circulatory system	circulatory	ICD10	Q234	Hypoplastic left heart syndrome
Circulatory system	circulatory	ICD10	Q238	Other congenital malformations of aortic and mitral valves
Circulatory system	circulatory	ICD10	Q239	Congenital malformation of aortic and mitral valves, unspecified
Circulatory system	circulatory	ICD10	Q24	Other congenital malformations of heart
Circulatory system	circulatory	ICD10	Q240	Dextrocardia
Circulatory system	circulatory	ICD10	Q241	Laevocardia
Circulatory system	circulatory	ICD10	Q242	Cor triatriatum
Circulatory system	circulatory	ICD10	Q243	Pulmonary infundibular stenosis
Circulatory system	circulatory	ICD10	Q244	Congenital subaortic stenosis
Circulatory system	circulatory	ICD10	Q245	Malformation of coronary vessels
Circulatory system	circulatory	ICD10	Q246	Congenital heart block
Circulatory system	circulatory	ICD10	Q248	Other specified congenital malformations of heart
Circulatory system	circulatory	ICD10	Q249	Congenital malformation of heart, unspecified
Circulatory system	circulatory	ICD10	Q25	Congenital malformations of great arteries
Circulatory system	circulatory	ICD10	Q251	Coarctation of aorta
Circulatory system	circulatory	ICD10	Q252	Atresia of aorta
Circulatory system	circulatory	ICD10	Q253	Stenosis of aorta
Circulatory system	circulatory	ICD10	Q254	Other congenital malformations of aorta
Circulatory system	circulatory	ICD10	Q255	Atresia of pulmonary artery
Circulatory system	circulatory	ICD10	Q256	Stenosis of pulmonary artery
Circulatory system	circulatory	ICD10	Q257	Other congenital malformations of pulmonary artery
Circulatory system	circulatory	ICD10	Q258	Other congenital malformations of great arteries
Circulatory system	circulatory	ICD10	Q259	Congenital malformation of great arteries, unspecified
Circulatory system	circulatory	ICD10	Q26	Congenital malformations of great veins
Circulatory system	circulatory	ICD10	Q260	Congenital stenosis of vena cava
Circulatory system	circulatory	ICD10	Q261	Persistent left superior vena cava
Circulatory system	circulatory	ICD10	Q262	Total anomalous pulmonary venous connection
Circulatory system	circulatory	ICD10	Q263	Partial anomalous pulmonary venous connection
Circulatory system	circulatory	ICD10	Q264	Anomalous pulmonary venous connection, unspecified
Circulatory system	circulatory	ICD10	Q265	Anomalous portal venous connection
Circulatory system	circulatory	ICD10	Q266	Portal vein-hepatic artery fistula
Circulatory system	circulatory	ICD10	Q268	Other congenital malformations of great veins
Circulatory system	circulatory	ICD10	Q269	Congenital malformation of great vein, unspecified
Circulatory system	circulatory	ICD10	Q271	Congenital renal artery stenosis
Circulatory system	circulatory	ICD10	Q272	Other congenital malformations of renal artery
Circulatory system	circulatory	ICD10	Q273	Peripheral arteriovenous malformation
Circulatory system	circulatory	ICD10	Q274	Congenital phlebectasia
Circulatory system	circulatory	ICD10	Q278	Other specified congenital malformations of peripheral vascular system
Circulatory system	circulatory	ICD10	Q279	Congenital malformation of peripheral vascular system, unspecified
Circulatory system	circulatory	ICD10	Q28	Other congenital malformations of circulatory system
Circulatory system	circulatory	ICD10	Q280	Arteriovenous malformation of precerebral vessels
Circulatory system	circulatory	ICD10	Q281	Other malformations of precerebral vessels
Circulatory system	circulatory	ICD10	Q282	Arteriovenous malformation of cerebral vessels
Circulatory system	circulatory	ICD10	Q283	Other malformations of cerebral vessels
Circulatory system	circulatory	ICD10	Q288	Other specified congenital malformations of circulatory system
Circulatory system	circulatory	ICD10	Q289	Congenital malformation of circulatory system, unspecified
Digestive system	digestive	ICD9	7503	Tracheoesophageal fistula, esophageal atresia and stenosis	Cong esoph fistula/atres
Digestive system	digestive	ICD9	7504	Other specified anomalies of esophagus	Esophageal anomaly NEC
Digestive system	digestive	ICD9	7506	Congenital hiatus hernia	Congenital hiatus hernia
Digestive system	digestive	ICD9	7507	Other specified anomalies of stomach	Gastric anomaly NEC
Digestive system	digestive	ICD9	7508	Other specified anomalies of upper alimentary tract	Upper GI anomaly NEC
Digestive system	digestive	ICD9	7509	Unspecified anomaly of upper alimentary tract	Upper GI anomaly NOS
Digestive system	digestive	ICD10	Q380	Congenital malformations of lips, not elsewhere classified
Digestive system	digestive	ICD10	Q387	Pharyngeal pouch
Digestive system	digestive	ICD10	Q388	Other congenital malformations of pharynx
Digestive system	digestive	ICD10	Q39	Congenital malformations of oesophagus
Digestive system	digestive	ICD10	Q390	Atresia of oesophagus without fistula
Digestive system	digestive	ICD10	Q391	Atresia of oesophagus with tracheo-oesophageal fistula
Digestive system	digestive	ICD10	Q392	Congenital tracheo-oesophageal fistula without atresia
Digestive system	digestive	ICD10	Q393	Congenital stenosis and stricture of oesophagus
Digestive system	digestive	ICD10	Q394	Congenital oesophageal web
Digestive system	digestive	ICD10	Q395	Congenital dilatation of oesophagus
Digestive system	digestive	ICD10	Q396	Diverticulum of oesophagus
Digestive system	digestive	ICD10	Q398	Other congenital malformations of oesophagus
Digestive system	digestive	ICD10	Q399	Congenital malformation of oesophagus, unspecified
Digestive system	digestive	ICD10	Q402	Other specified congenital malformations of stomach
Digestive system	digestive	ICD10	Q403	Congenital malformation of stomach, unspecified
Digestive system	digestive	ICD10	Q408	Other specified congenital malformations of upper alimentary tract
Digestive system	digestive	ICD10	Q409	Congenital malformation of upper alimentary tract, unspecified
Digestive system	digestive	ICD10	Q41	Congenital absence, atresia and stenosis of small intestine
Digestive system	digestive	ICD10	Q410	Congenital absence, atresia and stenosis of duodenum
Digestive system	digestive	ICD10	Q411	Congenital absence, atresia and stenosis of jejunum
Digestive system	digestive	ICD10	Q412	Congenital absence, atresia and stenosis of ileum
Digestive system	digestive	ICD10	Q418	Congenital absence, atresia and stenosis of other specified parts of small intestine
Digestive system	digestive	ICD10	Q419	Congenital absence, atresia and stenosis of small intestine, part unspecified
Digestive system	digestive	ICD10	Q42	Congenital absence, atresia and stenosis of large intestine
Digestive system	digestive	ICD10	Q420	Congenital absence, atresia and stenosis of rectum with fistula
Digestive system	digestive	ICD10	Q421	Congenital absence, atresia and stenosis of rectum without fistula
Digestive system	digestive	ICD10	Q422	Congenital absence, atresia and stenosis of anus with fistula
Digestive system	digestive	ICD10	Q423	Congenital absence, atresia and stenosis of anus without fistula
Digestive system	digestive	ICD10	Q428	Congenital absence, atresia and stenosis of other parts of large intestine
Digestive system	digestive	ICD10	Q429	Congenital absence, atresia and stenosis of large intestine, part unspecified
Digestive system	digestive	ICD10	Q431	Hirschsprung disease
Digestive system	digestive	ICD10	Q432	Other congenital functional disorders of colon
Digestive system	digestive	ICD10	Q433	Congenital malformations of intestinal fixation
Digestive system	digestive	ICD10	Q44	Congenital malformations of gallbladder, bile ducts and liver
Digestive system	digestive	ICD10	Q440	Agenesis, aplasia and hypoplasia of gallbladder
Digestive system	digestive	ICD10	Q441	Other congenital malformations of gallbladder
Digestive system	digestive	ICD10	Q442	Atresia of bile ducts
Digestive system	digestive	ICD10	Q443	Congenital stenosis and stricture of bile ducts
Digestive system	digestive	ICD10	Q444	Choledochal cyst
Digestive system	digestive	ICD10	Q445	Other congenital malformations of bile ducts
Digestive system	digestive	ICD10	Q446	Cystic disease of liver
Digestive system	digestive	ICD10	Q447	Other congenital malformations of liver
Digestive system	digestive	ICD10	Q45	Other congenital malformations of digestive system
Digestive system	digestive	ICD10	Q450	Agenesis, aplasia and hypoplasia of pancreas
Digestive system	digestive	ICD10	Q451	Annular pancreas
Digestive system	digestive	ICD10	Q452	Congenital pancreatic cyst
Digestive system	digestive	ICD10	Q453	Other congenital malformations of pancreas and pancreatic duct
Digestive system	digestive	ICD10	Q458	Other specified congenital malformations of digestive system
Digestive system	digestive	ICD10	Q459	Congenital malformation of digestive system, unspecified
Eye, ear, face and neck	head	ICD9	74300	Clinical anophthalmos, unspecified	Clinic anophthalmos NOS
Eye, ear, face and neck	head	ICD9	74303	Cystic eyeball, congenital	Congen cystic eyeball
Eye, ear, face and neck	head	ICD9	74306	Cryptophthalmos	Cryptophthalmos
Eye, ear, face and neck	head	ICD9	74310	Microphthalmos, unspecified	Microphthalmos NOS
Eye, ear, face and neck	head	ICD9	74311	Simple microphthalmos	Simple microphthalmos
Eye, ear, face and neck	head	ICD9	74312	Microphthalmos associated with other anomalies of eye and adnexa	Microphth w oth eye anom
Eye, ear, face and neck	head	ICD9	74320	Buphthalmos, unspecified	Buphthalmos NOS
Eye, ear, face and neck	head	ICD9	74321	Simple buphthalmos	Simple buphthalmos
Eye, ear, face and neck	head	ICD9	74322	Buphthalmos associated with other ocular anomalies	Buphthal w oth eye anom
Eye, ear, face and neck	head	ICD9	74330	Congenital cataract, unspecified	Congenital cataract NOS
Eye, ear, face and neck	head	ICD9	74331	Congenital capsular and subcapsular cataract	Capsular cataract
Eye, ear, face and neck	head	ICD9	74332	Congenital cortical and zonular cataract	Cortical/zonular catarac
Eye, ear, face and neck	head	ICD9	74333	Congenital nuclear cataract	Nuclear cataract
Eye, ear, face and neck	head	ICD9	74334	Total and subtotal cataract, congenital	Cong tot/subtot cataract
Eye, ear, face and neck	head	ICD9	74335	Congenital aphakia	Congenital aphakia
Eye, ear, face and neck	head	ICD9	74336	Congenital anomalies of lens shape	Anomalies of lens shape
Eye, ear, face and neck	head	ICD9	74337	Congenital ectopic lens	Congenital ectopic lens
Eye, ear, face and neck	head	ICD9	74339	Other congenital cataract and lens anomalies	Cong catar/lens anom NEC
Eye, ear, face and neck	head	ICD9	74341	Congenital anomalies of corneal size and shape	Anom corneal size/shape
Eye, ear, face and neck	head	ICD9	74342	Corneal opacities, interfering with vision, congenital	Cong cornea opac aff vis
Eye, ear, face and neck	head	ICD9	74343	Other corneal opacities, congenital	Cong corneal opacit NEC
Eye, ear, face and neck	head	ICD9	74344	Specified congenital anomalies of anterior chamber, chamber angle, and related structures	Anom anter chamber-eye
Eye, ear, face and neck	head	ICD9	74345	Aniridia	Aniridia
Eye, ear, face and neck	head	ICD9	74346	Other specified congenital anomalies of iris and ciliary body	Anom iris & cil body NEC
Eye, ear, face and neck	head	ICD9	74347	Specified congenital anomalies of sclera	Anomalies of sclera
Eye, ear, face and neck	head	ICD9	74348	Multiple and combined congenital anomalies of anterior segment	Mult anom anter seg-eye
Eye, ear, face and neck	head	ICD9	74349	Other congenital anomalies of anterior segment	Anom anter seg NEC-eye
Eye, ear, face and neck	head	ICD9	74351	Vitreous anomalies	Vitreous anomalies
Eye, ear, face and neck	head	ICD9	74352	Fundus coloboma	Fundus coloboma
Eye, ear, face and neck	head	ICD9	74353	Chorioretinal degeneration, congenital	Cong chorioretinal degen
Eye, ear, face and neck	head	ICD9	74354	Congenital folds and cysts of posterior segment	Cong fold/cyst post eye
Eye, ear, face and neck	head	ICD9	74355	Congenital macular changes	Cong macular change-eye
Eye, ear, face and neck	head	ICD9	74356	Other retinal changes, congenital	Cong retinal changes NEC
Eye, ear, face and neck	head	ICD9	74357	Specified congenital anomalies of optic disc	Optic disc anomalies
Eye, ear, face and neck	head	ICD9	74358	Vascular anomalies	Vascular anom post eye
Eye, ear, face and neck	head	ICD9	74359	Other congenital anomalies of posterior segment	Post segmnt anom NEC-eye
Eye, ear, face and neck	head	ICD9	7439	Unspecified anomaly of eye	Eye anomaly NOS
Eye, ear, face and neck	head	ICD9	74400	Unspecified anomaly of ear with impairment of hearing	Ear anom NOS/impair hear
Eye, ear, face and neck	head	ICD9	74401	Absence of external ear	Cong absence ext ear
Eye, ear, face and neck	head	ICD9	74402	Other anomalies of external ear with impairment of hearing	Ex ear anm NEC-impr hear
Eye, ear, face and neck	head	ICD9	74403	Anomaly of middle ear, except ossicles	Middle ear anomaly NEC
Eye, ear, face and neck	head	ICD9	74404	Anomalies of ear ossicles	Anomalies ear ossicles
Eye, ear, face and neck	head	ICD9	74405	Anomalies of inner ear	Anomalies of inner ear
Eye, ear, face and neck	head	ICD9	74409	Other anomalies of ear causing impairment of hearing	Ear anom NEC/impair hear
Eye, ear, face and neck	head	ICD9	74421	Absence of ear lobe, congenital	Cong absence of ear lobe
Eye, ear, face and neck	head	ICD9	74422	Macrotia	Macrotia
Eye, ear, face and neck	head	ICD9	74423	Microtia	Microtia
Eye, ear, face and neck	head	ICD9	74424	Specified anomalies of Eustachian tube	Eustachian tube anom NEC
Eye, ear, face and neck	head	ICD9	74429	Other specified anomalies of ear	Ear anomalies NEC
Eye, ear, face and neck	head	ICD9	7443	Unspecified anomaly of ear	Ear anomaly NOS
Eye, ear, face and neck	head	ICD9	74441	Branchial cleft sinus or fistula	Branch cleft sinus/fistu
Eye, ear, face and neck	head	ICD9	74442	Branchial cleft cyst	Branchial cleft cyst
Eye, ear, face and neck	head	ICD9	74443	Cervical auricle	Cervical auricle
Eye, ear, face and neck	head	ICD9	74446	Preauricular sinus or fistula	Preauricular sinus/fistu
Eye, ear, face and neck	head	ICD9	74447	Preauricular cyst	Preauricular cyst
Eye, ear, face and neck	head	ICD9	74449	Other branchial cleft cyst or fistula; preauricular sinus	Branchial cleft anom NEC
Eye, ear, face and neck	head	ICD9	7445	Webbing of neck	Webbing of neck
Eye, ear, face and neck	head	ICD9	74481	Macrocheilia	Macrocheilia
Eye, ear, face and neck	head	ICD9	74482	Microcheilia	Microcheilia
Eye, ear, face and neck	head	ICD9	74483	Macrostomia	Macrostomia
Eye, ear, face and neck	head	ICD9	74484	Microstomia	Microstomia
Eye, ear, face and neck	head	ICD9	74489	Other specified congenital anomalies of face and neck	Cong face/neck anom NEC
Eye, ear, face and neck	head	ICD10	Q107	Congenital malformation of orbit
Eye, ear, face and neck	head	ICD10	Q11	Anophthalmos, microphthalmos and macrophthalmos
Eye, ear, face and neck	head	ICD10	Q110	Cystic eyeball
Eye, ear, face and neck	head	ICD10	Q111	Other anophthalmos
Eye, ear, face and neck	head	ICD10	Q112	Microphthalmos
Eye, ear, face and neck	head	ICD10	Q113	Macrophthalmos
Eye, ear, face and neck	head	ICD10	Q12	Congenital lens malformations
Eye, ear, face and neck	head	ICD10	Q120	Congenital cataract
Eye, ear, face and neck	head	ICD10	Q121	Congenital displaced lens
Eye, ear, face and neck	head	ICD10	Q122	Coloboma of lens
Eye, ear, face and neck	head	ICD10	Q123	Congenital aphakia
Eye, ear, face and neck	head	ICD10	Q124	Spherophakia
Eye, ear, face and neck	head	ICD10	Q128	Other congenital lens malformations
Eye, ear, face and neck	head	ICD10	Q129	Congenital lens malformation, unspecified
Eye, ear, face and neck	head	ICD10	Q13	Congenital malformations of anterior segment of eye
Eye, ear, face and neck	head	ICD10	Q131	Absence of iris
Eye, ear, face and neck	head	ICD10	Q133	Congenital corneal opacity
Eye, ear, face and neck	head	ICD10	Q134	Other congenital corneal malformations
Eye, ear, face and neck	head	ICD10	Q138	Other congenital malformations of anterior segment of eye
Eye, ear, face and neck	head	ICD10	Q139	Congenital malformation of anterior segment of eye, unspecified
Eye, ear, face and neck	head	ICD10	Q14	Congenital malformations of posterior segment of eye
Eye, ear, face and neck	head	ICD10	Q140	Congenital malformation of vitreous humour
Eye, ear, face and neck	head	ICD10	Q141	Congenital malformation of retina
Eye, ear, face and neck	head	ICD10	Q142	Congenital malformation of optic disc
Eye, ear, face and neck	head	ICD10	Q143	Congenital malformation of choroid
Eye, ear, face and neck	head	ICD10	Q148	Other congenital malformations of posterior segment of eye
Eye, ear, face and neck	head	ICD10	Q149	Congenital malformation of posterior segment of eye, unspecified
Eye, ear, face and neck	head	ICD10	Q15	Other congenital malformations of eye
Eye, ear, face and neck	head	ICD10	Q150	Congenital glaucoma
Eye, ear, face and neck	head	ICD10	Q159	Congenital malformation of eye, unspecified
Eye, ear, face and neck	head	ICD10	Q16	Congenital malformations of ear causing impairment of hearing
Eye, ear, face and neck	head	ICD10	Q160	Congenital absence of (ear) auricle
Eye, ear, face and neck	head	ICD10	Q161	Congenital absence, atresia and stricture of auditory canal (external)
Eye, ear, face and neck	head	ICD10	Q162	Absence of eustachian tube
Eye, ear, face and neck	head	ICD10	Q163	Congenital malformation of ear ossicles
Eye, ear, face and neck	head	ICD10	Q164	Other congenital malformations of middle ear
Eye, ear, face and neck	head	ICD10	Q165	Congenital malformation of inner ear
Eye, ear, face and neck	head	ICD10	Q169	Congenital malformation of ear causing impairment of hearing, unspecified
Eye, ear, face and neck	head	ICD10	Q17	Other congenital malformations of ear
Genital organs	genital	ICD9	7520	Anomalies of ovaries	Anomalies of ovaries
Genital organs	genital	ICD9	75210	Unspecified anomaly of fallopian tubes and broad ligaments	Tubal/broad lig anom NOS
Genital organs	genital	ICD9	75211	Embryonic cyst of fallopian tubes and broad ligaments	Embryonic cyst of adnexa
Genital organs	genital	ICD9	75219	Other anomalies of fallopian tubes and broad ligaments	Tubal/broad lig anom NEC
Genital organs	genital	ICD9	7522	Doubling of uterus	Doubling of uterus
Genital organs	genital	ICD9	75231	Agenesis of uterus	Agenesis of uterus
Genital organs	genital	ICD9	75232	Hypoplasia of uterus	Hypoplasia of uterus
Genital organs	genital	ICD9	75233	Unicornuate uterus	Unicornuate uterus
Genital organs	genital	ICD9	75234	Bicornuate uterus	Bicornuate uterus
Genital organs	genital	ICD9	75235	Septate uterus	Septate uterus
Genital organs	genital	ICD9	75236	Arcuate uterus	Arcuate uterus
Genital organs	genital	ICD9	75239	Other anomalies of uterus	Anomalies of uterus NEC
Genital organs	genital	ICD9	75261	Hypospadias	Hypospadias
Genital organs	genital	ICD9	75262	Epispadias	Epispadias
Genital organs	genital	ICD9	75263	Congenital chordee	Congenital chordee
Genital organs	genital	ICD9	75264	Micropenis	Micropenis
Genital organs	genital	ICD9	75265	Hidden penis	Hidden penis
Genital organs	genital	ICD9	75269	Other penile anomalies	Penile anomalies NEC
Genital organs	genital	ICD9	7527	Indeterminate sex and pseudohermaphroditism	Indeterminate sex
Genital organs	genital	ICD9	7529	Unspecified anomaly of genital organs	Genital organ anom NOS
Genital organs	genital	ICD10	Q50	Congenital malformations of ovaries, fallopian tubes and broad ligaments
Genital organs	genital	ICD10	Q500	Congenital absence of ovary
Genital organs	genital	ICD10	Q501	Developmental ovarian cyst
Genital organs	genital	ICD10	Q502	Congenital torsion of ovary
Genital organs	genital	ICD10	Q503	Other congenital malformations of ovary
Genital organs	genital	ICD10	Q504	Embryonic cyst of fallopian tube
Genital organs	genital	ICD10	Q505	Embryonic cyst of broad ligament
Genital organs	genital	ICD10	Q506	Other congenital malformations of fallopian tube and broad ligament
Genital organs	genital	ICD10	Q51	Congenital malformations of uterus and cervix
Genital organs	genital	ICD10	Q510	Agenesis and aplasia of uterus
Genital organs	genital	ICD10	Q511	Doubling of uterus with doubling of cervix and vagina
Genital organs	genital	ICD10	Q512	Other doubling of uterus
Genital organs	genital	ICD10	Q513	Bicornate uterus
Genital organs	genital	ICD10	Q514	Unicornate uterus
Genital organs	genital	ICD10	Q515	Agenesis and aplasia of cervix
Genital organs	genital	ICD10	Q516	Embryonic cyst of cervix
Genital organs	genital	ICD10	Q517	Congenital fistulae between uterus and digestive and urinary tracts
Genital organs	genital	ICD10	Q518	Other congenital malformations of uterus and cervix
Genital organs	genital	ICD10	Q519	Congenital malformation of uterus and cervix, unspecified
Genital organs	genital	ICD10	Q52	Other congenital malformations of female genitalia
Genital organs	genital	ICD10	Q520	Congenital absence of vagina
Genital organs	genital	ICD10	Q521	Doubling of vagina
Genital organs	genital	ICD10	Q529	Congenital malformation of female genitalia, unspecified
Genital organs	genital	ICD10	Q54	Hypospadias
Genital organs	genital	ICD10	Q540	Hypospadias, balanic
Genital organs	genital	ICD10	Q541	Hypospadias, penile
Genital organs	genital	ICD10	Q542	Hypospadias, penoscrotal
Genital organs	genital	ICD10	Q543	Hypospadias, perineal
Genital organs	genital	ICD10	Q548	Other hypospadias
Genital organs	genital	ICD10	Q549	Hypospadias, unspecified
Genital organs	genital	ICD10	Q550	Absence and aplasia of testis
Genital organs	genital	ICD10	Q553	Atresia of vas deferens
Genital organs	genital	ICD10	Q554	Other congenital malformations of vas deferens, epididymis, seminal vesicles and prostate
Genital organs	genital	ICD10	Q555	Congenital absence and aplasia of penis
Genital organs	genital	ICD10	Q56	Indeterminate sex and pseudohermaphroditism
Genital organs	genital	ICD10	Q560	Hermaphroditism, not elsewhere classified
Genital organs	genital	ICD10	Q561	Male pseudohermaphroditism, not elsewhere classified
Genital organs	genital	ICD10	Q562	Female pseudohermaphroditism, not elsewhere classified
Genital organs	genital	ICD10	Q563	Pseudohermaphroditism, unspecified
Genital organs	genital	ICD10	Q564	Indeterminate sex, unspecified
Integument	integument	ICD9	7570	Hereditary edema of legs	Hereditary edema of legs
Integument	integument	ICD9	7571	Ichthyosis congenita	Ichthyosis congenita
Integument	integument	ICD9	75731	Congenital ectodermal dysplasia	Cong ectodermal dysplas
Integument	integument	ICD9	75732	Vascular hamartomas	Vascular hamartomas
Integument	integument	ICD9	75733	Congenital pigmentary anomalies of skin	Cong skin pigment anomal
Integument	integument	ICD9	75739	Other specified anomalies of skin	Skin anomaly NEC
Integument	integument	ICD9	7574	Specified anomalies of hair	Hair anomalies NEC
Integument	integument	ICD9	7575	Specified anomalies of nails	Nail anomalies NEC
Integument	integument	ICD9	7579	Unspecified congenital anomaly of the integument	Integument anomaly NOS
Integument	integument	ICD10	Q80	Congenital ichthyosis
Integument	integument	ICD10	Q800	Ichthyosis vulgaris
Integument	integument	ICD10	Q801	X-linked ichthyosis
Integument	integument	ICD10	Q802	Lamellar ichthyosis
Integument	integument	ICD10	Q803	Congenital bullous ichthyosiform erythroderma
Integument	integument	ICD10	Q804	Harlequin fetus
Integument	integument	ICD10	Q808	Other congenital ichthyosis
Integument	integument	ICD10	Q809	Congenital ichthyosis, unspecified
Integument	integument	ICD10	Q820	Hereditary lymphoedema
Integument	integument	ICD10	Q822	Mastocytosis
Integument	integument	ICD10	Q823	Incontinentia pigmenti
Integument	integument	ICD10	Q824	Ectodermal dysplasia (anhidrotic)
Integument	integument	ICD10	Q825	Congenital non-neoplastic naevus
Integument	integument	ICD10	Q829	Congenital malformation of skin, unspecified
Integument	integument	ICD10	Q830	Congenital absence of breast with absent nipple
Integument	integument	ICD10	Q831	Accessory breast
Integument	integument	ICD10	Q839	Congenital malformation of breast, unspecified
Integument	integument	ICD10	Q840	Congenital alopecia
Integument	integument	ICD10	Q842	Other congenital malformations of hair
Integument	integument	ICD10	Q843	Anonychia
Integument	integument	ICD10	Q844	Congenital leukonychia
Integument	integument	ICD10	Q845	Enlarged and hypertrophic nails
Integument	integument	ICD10	Q849	Congenital malformation of integument, unspecified
Musculoskeletal system	musculoskeletal	ICD9	7542	Congenital musculoskeletal deformities of spine	Cong postural deformity
Musculoskeletal system	musculoskeletal	ICD9	75430	Congenital dislocation of hip, unilateral	Cong hip disloc, unilat
Musculoskeletal system	musculoskeletal	ICD9	75431	Congenital dislocation of hip, bilateral	Congen hip disloc, bilat
Musculoskeletal system	musculoskeletal	ICD9	75432	Congenital subluxation of hip, unilateral	Cong hip sublux, unilat
Musculoskeletal system	musculoskeletal	ICD9	75433	Congenital subluxation of hip, bilateral	Cong hip sublux, bilat
Musculoskeletal system	musculoskeletal	ICD9	75435	Congenital dislocation of one hip with subluxation of other hip	Cong hip disloc w sublux
Musculoskeletal system	musculoskeletal	ICD9	75440	Genu recurvatum	Cong genu recurvatum
Musculoskeletal system	musculoskeletal	ICD9	75441	Congenital dislocation of knee (with genu recurvatum)	Cong knee dislocation
Musculoskeletal system	musculoskeletal	ICD9	75442	Congenital bowing of femur	Congen bowing of femur
Musculoskeletal system	musculoskeletal	ICD9	75443	Congenital bowing of tibia and fibula	Cong bowing tibia/fibula
Musculoskeletal system	musculoskeletal	ICD9	75444	Congenital bowing of unspecified long bones of leg	Cong bowing leg NOS
Musculoskeletal system	musculoskeletal	ICD9	75450	Talipes varus	Talipes varus
Musculoskeletal system	musculoskeletal	ICD9	75451	Talipes equinovarus	Talipes equinovarus
Musculoskeletal system	musculoskeletal	ICD9	75452	Metatarsus primus varus	Metatarsus primus varus
Musculoskeletal system	musculoskeletal	ICD9	75453	Metatarsus varus	Metatarsus varus
Musculoskeletal system	musculoskeletal	ICD9	75459	Other varus deformities of feet	Cong varus foot def NEC
Musculoskeletal system	musculoskeletal	ICD9	75460	Talipes valgus	Talipes valgus
Musculoskeletal system	musculoskeletal	ICD9	75461	Congenital pes planus	Congenital pes planus
Musculoskeletal system	musculoskeletal	ICD9	75462	Talipes calcaneovalgus	Talipes calcaneovalgus
Musculoskeletal system	musculoskeletal	ICD9	75469	Other valgus deformities of feet	Cong valgus foot def NEC
Musculoskeletal system	musculoskeletal	ICD9	75500	Polydactyly, unspecified digits	Polydactyly NOS
Musculoskeletal system	musculoskeletal	ICD9	75501	Polydactyly of fingers	Polydactyly, fingers
Musculoskeletal system	musculoskeletal	ICD9	75502	Polydactyly of toes	Polydactyly, toes
Musculoskeletal system	musculoskeletal	ICD9	75510	Syndactyly of multiple and unspecified sites	Syndactyly, multiple/NOS
Musculoskeletal system	musculoskeletal	ICD9	75511	Syndactyly of fingers without fusion of bone	Syndactyl fing-no fusion
Musculoskeletal system	musculoskeletal	ICD9	75512	Syndactyly of fingers with fusion of bone	Syndactyl fing w fusion
Musculoskeletal system	musculoskeletal	ICD9	75513	Syndactyly of toes without fusion of bone	Syndactyl toe-no fusion
Musculoskeletal system	musculoskeletal	ICD9	75514	Syndactyly of toes with fusion of bone	Syndactyl toe w fusion
Musculoskeletal system	musculoskeletal	ICD9	75520	Unspecified reduction deformity of upper limb	Reduc deform up limb NOS
Musculoskeletal system	musculoskeletal	ICD9	75521	Transverse deficiency of upper limb	Transverse defic arm
Musculoskeletal system	musculoskeletal	ICD9	75522	Longitudinal deficiency of upper limb, not elsewhere classified	Longitud defic arm NEC
Musculoskeletal system	musculoskeletal	ICD9	75523	Longitudinal deficiency, combined, involving humerus, radius, and ulna (complete or incomplete)	Combin longit defic arm
Musculoskeletal system	musculoskeletal	ICD9	75524	Longitudinal deficiency, humeral, complete or partial (with or without distal deficiencies, incomplete)	Longitudin defic humerus
Musculoskeletal system	musculoskeletal	ICD9	75525	Longitudinal deficiency, radioulnar, complete or partial (with or without distal deficiencies, incomplete)	Longitud defic radioulna
Musculoskeletal system	musculoskeletal	ICD9	75526	Longitudinal deficiency, radial, complete or partial (with or without distal deficiencies, incomplete)	Longitud defic radius
Musculoskeletal system	musculoskeletal	ICD9	75527	Longitudinal deficiency, ulnar, complete or partial (with or without distal deficiencies, incomplete)	Longitudinal defic ulna
Musculoskeletal system	musculoskeletal	ICD9	75528	Longitudinal deficiency, carpals or metacarpals, complete or partial (with or without incomplete phalangeal deficiency)	Longitudinal defic hand
Musculoskeletal system	musculoskeletal	ICD9	75529	Longitudinal deficiency, phalanges, complete or partial	Longitud defic phalanges
Musculoskeletal system	musculoskeletal	ICD9	75530	Unspecified reduction deformity of lower limb	Reduction deform leg NOS
Musculoskeletal system	musculoskeletal	ICD9	75531	Transverse deficiency of lower limb	Transverse defic leg
Musculoskeletal system	musculoskeletal	ICD9	75532	Longitudinal deficiency of lower limb, not elsewhere classified	Longitudin defic leg NEC
Musculoskeletal system	musculoskeletal	ICD9	75533	Longitudinal deficiency, combined, involving femur, tibia, and fibula (complete or incomplete)	Comb longitudin def leg
Musculoskeletal system	musculoskeletal	ICD9	75534	Longitudinal deficiency, femoral, complete or partial (with or without distal deficiencies, incomplete)	Longitudinal defic femur
Musculoskeletal system	musculoskeletal	ICD9	75535	Longitudinal deficiency, tibiofibular, complete or partial (with or without distal deficiencies, incomplete)	Tibiofibula longit defic
Musculoskeletal system	musculoskeletal	ICD9	75536	Longitudinal deficiency, tibia, complete or partial (with or without distal deficiencies, incomplete)	Longitudinal defic tibia
Musculoskeletal system	musculoskeletal	ICD9	75537	Longitudinal deficiency, fibular, complete or partial (with or without distal deficiencies, incomplete)	Longitudin defic fibula
Musculoskeletal system	musculoskeletal	ICD9	75538	Longitudinal deficiency, tarsals or metatarsals, complete or partial (with or without incomplete phalangeal deficiency)	Longitudinal defic foot
Musculoskeletal system	musculoskeletal	ICD9	75539	Longitudinal deficiency, phalanges, complete or partial	Longitud defic phalanges
Musculoskeletal system	musculoskeletal	ICD9	7554	Reduction deformities, unspecified limb	Reduct deform limb NOS
Musculoskeletal system	musculoskeletal	ICD9	75550	Unspecified anomaly of upper limb	Upper limb anomaly NOS
Musculoskeletal system	musculoskeletal	ICD9	75551	Congenital deformity of clavicle	Cong deformity-clavicle
Musculoskeletal system	musculoskeletal	ICD9	75552	Congenital elevation of scapula	Cong elevation-scapula
Musculoskeletal system	musculoskeletal	ICD9	75553	Radioulnar synostosis	Radioulnar synostosis
Musculoskeletal system	musculoskeletal	ICD9	75554	Madelung's deformity	Madelung's deformity
Musculoskeletal system	musculoskeletal	ICD9	75555	Acrocephalosyndactyly	Acrocephalosyndactyly
Musculoskeletal system	musculoskeletal	ICD9	75556	Accessory carpal bones	Accessory carpal bones
Musculoskeletal system	musculoskeletal	ICD9	75557	Macrodactylia (fingers)	Macrodactylia (fingers)
Musculoskeletal system	musculoskeletal	ICD9	75558	Cleft hand, congenital	Congenital cleft hand
Musculoskeletal system	musculoskeletal	ICD9	75559	Other anomalies of upper limb, including shoulder girdle	Upper limb anomaly NEC
Musculoskeletal system	musculoskeletal	ICD9	75560	Unspecified anomaly of lower limb	Lower limb anomaly NOS
Musculoskeletal system	musculoskeletal	ICD9	75561	Coxa valga, congenital	Congenital coxa valga
Musculoskeletal system	musculoskeletal	ICD9	75562	Coxa vara, congenital	Congenital coxa vara
Musculoskeletal system	musculoskeletal	ICD9	75563	Other congenital deformity of hip (joint)	Cong hip deformity NEC
Musculoskeletal system	musculoskeletal	ICD9	75564	Congenital deformity of knee (joint)	Cong knee deformity
Musculoskeletal system	musculoskeletal	ICD9	75565	Macrodactylia of toes	Macrodactylia of toes
Musculoskeletal system	musculoskeletal	ICD9	75566	Other anomalies of toes	Anomalies of toes NEC
Musculoskeletal system	musculoskeletal	ICD9	75567	Anomalies of foot, not elsewhere classified	Anomalies of foot NEC
Musculoskeletal system	musculoskeletal	ICD9	75569	Other anomalies of lower limb, including pelvic girdle	Lower limb anomaly NEC
Musculoskeletal system	musculoskeletal	ICD9	7558	Other specified anomalies of unspecified limb	Congen limb anomaly NEC
Musculoskeletal system	musculoskeletal	ICD9	7559	Unspecified anomaly of unspecified limb	Congen limb anomaly NOS
Musculoskeletal system	musculoskeletal	ICD9	75610	Anomaly of spine, unspecified	Anomaly of spine NOS
Musculoskeletal system	musculoskeletal	ICD9	75611	Spondylolysis, lumbosacral region	Lumbosacr spondylolysis
Musculoskeletal system	musculoskeletal	ICD9	75612	Spondylolisthesis	Spondylolisthesis
Musculoskeletal system	musculoskeletal	ICD9	75613	Absence of vertebra, congenital	Cong absence of vertebra
Musculoskeletal system	musculoskeletal	ICD9	75614	Hemivertebra	Hemivertebra
Musculoskeletal system	musculoskeletal	ICD9	75615	Fusion of spine (vertebra), congenital	Congen fusion of spine
Musculoskeletal system	musculoskeletal	ICD9	75616	Klippel-Feil syndrome	Klippel-feil syndrome
Musculoskeletal system	musculoskeletal	ICD9	75617	Spina bifida occulta	Spina bifida occulta
Musculoskeletal system	musculoskeletal	ICD9	75619	Other anomalies of spine	Anomaly of spine NEC
Musculoskeletal system	musculoskeletal	ICD9	7563	Other anomalies of ribs and sternum	Rib & sternum anomal NEC
Musculoskeletal system	musculoskeletal	ICD9	7564	Chondrodystrophy	Chondrodystrophy
Musculoskeletal system	musculoskeletal	ICD9	75650	Congenital osteodystrophy, unspecified	Osteodystrophy NOS
Musculoskeletal system	musculoskeletal	ICD9	75651	Osteogenesis imperfecta	Osteogenesis imperfecta
Musculoskeletal system	musculoskeletal	ICD9	75652	Osteopetrosis	Osteopetrosis
Musculoskeletal system	musculoskeletal	ICD9	75653	Osteopoikilosis	Osteopoikilosis
Musculoskeletal system	musculoskeletal	ICD9	75654	Polyostotic fibrous dysplasia of bone	Polyostotic fibros dyspl
Musculoskeletal system	musculoskeletal	ICD9	75655	Chondroectodermal dysplasia	Chondroectoderm dysplas
Musculoskeletal system	musculoskeletal	ICD9	75656	Multiple epiphyseal dysplasia	Mult epiphyseal dysplas
Musculoskeletal system	musculoskeletal	ICD9	75659	Other osteodystrophies	Osteodystrophy NEC
Musculoskeletal system	musculoskeletal	ICD9	7566	Anomalies of diaphragm	Anomalies of diaphragm
Musculoskeletal system	musculoskeletal	ICD9	75670	Anomaly of abdominal wall, unspecified	Congn anoml abd wall NOS
Musculoskeletal system	musculoskeletal	ICD9	75671	Prune belly syndrome	Prune belly syndrome
Musculoskeletal system	musculoskeletal	ICD9	75672	Omphalocele	Omphalocele
Musculoskeletal system	musculoskeletal	ICD9	75673	Gastroschisis	Gastroschisis
Musculoskeletal system	musculoskeletal	ICD9	75679	Other congenital anomalies of abdominal wall	Congn anoml abd wall NEC
Musculoskeletal system	musculoskeletal	ICD9	75681	Absence of muscle and tendon	Absence of muscle/tendon
Musculoskeletal system	musculoskeletal	ICD9	75682	Accessory muscle	Accessory muscle
Musculoskeletal system	musculoskeletal	ICD9	75683	Ehlers-Danlos syndrome	Ehlers-danlos syndrome
Musculoskeletal system	musculoskeletal	ICD9	75689	Other specified anomalies of muscle, tendon, fascia, and connective tissue	Soft tissue anomaly NEC
Musculoskeletal system	musculoskeletal	ICD9	7569	Other and unspecified anomalies of musculoskeletal system	Musculoskel anom NEC/NOS
Musculoskeletal system	musculoskeletal	ICD10	Q650	Congenital dislocation of hip, unilateral
Musculoskeletal system	musculoskeletal	ICD10	Q651	Congenital dislocation of hip, bilateral
Musculoskeletal system	musculoskeletal	ICD10	Q652	Congenital dislocation of hip, unspecified
Musculoskeletal system	musculoskeletal	ICD10	Q658	Other congenital deformities of hip
Musculoskeletal system	musculoskeletal	ICD10	Q659	Congenital deformity of hip, unspecified
Musculoskeletal system	musculoskeletal	ICD10	Q660	Talipes equinovarus
Musculoskeletal system	musculoskeletal	ICD10	Q661	Talipes calcaneovarus
Musculoskeletal system	musculoskeletal	ICD10	Q664	Talipes calcaneovalgus
Musculoskeletal system	musculoskeletal	ICD10	Q675	Congenital deformity of spine
Musculoskeletal system	musculoskeletal	ICD10	Q682	Congenital deformity of knee
Musculoskeletal system	musculoskeletal	ICD10	Q69	Polydactyly
Musculoskeletal system	musculoskeletal	ICD10	Q690	Accessory finger(s)
Musculoskeletal system	musculoskeletal	ICD10	Q691	Accessory thumb(s)
Musculoskeletal system	musculoskeletal	ICD10	Q692	Accessory toe(s)
Musculoskeletal system	musculoskeletal	ICD10	Q699	Polydactyly, unspecified
Musculoskeletal system	musculoskeletal	ICD10	Q700	Fused fingers
Musculoskeletal system	musculoskeletal	ICD10	Q701	Webbed fingers
Musculoskeletal system	musculoskeletal	ICD10	Q702	Fused toes
Musculoskeletal system	musculoskeletal	ICD10	Q704	Polysyndactyly
Musculoskeletal system	musculoskeletal	ICD10	Q709	Syndactyly, unspecified
Musculoskeletal system	musculoskeletal	ICD10	Q71	Reduction defects of upper limb
Musculoskeletal system	musculoskeletal	ICD10	Q710	Congenital complete absence of upper limb(s)
Musculoskeletal system	musculoskeletal	ICD10	Q711	Congenital absence of upper arm and forearm with hand present
Musculoskeletal system	musculoskeletal	ICD10	Q712	Congenital absence of both forearm and hand
Musculoskeletal system	musculoskeletal	ICD10	Q713	Congenital absence of hand and finger(s)
Musculoskeletal system	musculoskeletal	ICD10	Q714	Longitudinal reduction defect of radius
Musculoskeletal system	musculoskeletal	ICD10	Q715	Longitudinal reduction defect of ulna
Musculoskeletal system	musculoskeletal	ICD10	Q716	Lobster-claw hand
Musculoskeletal system	musculoskeletal	ICD10	Q718	Other reduction defects of upper limb(s)
Musculoskeletal system	musculoskeletal	ICD10	Q719	Reduction defect of upper limb, unspecified
Musculoskeletal system	musculoskeletal	ICD10	Q72	Reduction defects of lower limb
Musculoskeletal system	musculoskeletal	ICD10	Q720	Congenital complete absence of lower limb(s)
Musculoskeletal system	musculoskeletal	ICD10	Q721	Congenital absence of thigh and lower leg with foot present
Musculoskeletal system	musculoskeletal	ICD10	Q722	Congenital absence of both lower leg and foot
Musculoskeletal system	musculoskeletal	ICD10	Q723	Congenital absence of foot and toe(s)
Musculoskeletal system	musculoskeletal	ICD10	Q724	Longitudinal reduction defect of femur
Musculoskeletal system	musculoskeletal	ICD10	Q725	Longitudinal reduction defect of tibia
Musculoskeletal system	musculoskeletal	ICD10	Q726	Longitudinal reduction defect of fibula
Musculoskeletal system	musculoskeletal	ICD10	Q727	Split foot
Musculoskeletal system	musculoskeletal	ICD10	Q728	Other reduction defects of lower limb(s)
Musculoskeletal system	musculoskeletal	ICD10	Q729	Reduction defect of lower limb, unspecified
Musculoskeletal system	musculoskeletal	ICD10	Q73	Reduction defects of unspecified limb
Musculoskeletal system	musculoskeletal	ICD10	Q730	Congenital absence of unspecified limb(s)
Musculoskeletal system	musculoskeletal	ICD10	Q731	Phocomelia, unspecified limb(s)
Musculoskeletal system	musculoskeletal	ICD10	Q738	Other reduction defects of unspecified limb(s)
Musculoskeletal system	musculoskeletal	ICD10	Q740	Other congenital malformations of upper limb(s), including shoulder girdle
Musculoskeletal system	musculoskeletal	ICD10	Q742	Other congenital malformations of lower limb(s), including pelvic girdle
Musculoskeletal system	musculoskeletal	ICD10	Q743	Arthrogryposis multiplex congenita
Musculoskeletal system	musculoskeletal	ICD10	Q748	Other specified congenital malformations of limb(s)
Musculoskeletal system	musculoskeletal	ICD10	Q749	Unspecified congenital malformation of limb(s)
Musculoskeletal system	musculoskeletal	ICD10	Q751	Craniofacial dysostosis
Musculoskeletal system	musculoskeletal	ICD10	Q754	Mandibulofacial dysostosis
Musculoskeletal system	musculoskeletal	ICD10	Q755	Oculomandibular dysostosis
Musculoskeletal system	musculoskeletal	ICD10	Q759	Congenital malformation of skull and face bones, unspecified
Musculoskeletal system	musculoskeletal	ICD10	Q761	Klippel-Feil syndrome
Musculoskeletal system	musculoskeletal	ICD10	Q762	Congenital spondylolisthesis
Musculoskeletal system	musculoskeletal	ICD10	Q763	Congenital scoliosis due to congenital bony malformation
Musculoskeletal system	musculoskeletal	ICD10	Q764	Other congenital malformations of spine, not associated with scoliosis
Musculoskeletal system	musculoskeletal	ICD10	Q766	Other congenital malformations of ribs
Musculoskeletal system	musculoskeletal	ICD10	Q767	Congenital malformation of sternum
Musculoskeletal system	musculoskeletal	ICD10	Q768	Other congenital malformations of bony thorax
Musculoskeletal system	musculoskeletal	ICD10	Q769	Congenital malformation of bony thorax, unspecified
Musculoskeletal system	musculoskeletal	ICD10	Q77	Osteochondrodysplasia with defects of growth of tubular bones and spine
Musculoskeletal system	musculoskeletal	ICD10	Q770	Achondrogenesis
Musculoskeletal system	musculoskeletal	ICD10	Q771	Thanatophoric short stature
Musculoskeletal system	musculoskeletal	ICD10	Q772	Short rib syndrome
Musculoskeletal system	musculoskeletal	ICD10	Q773	Chondrodysplasia punctata
Musculoskeletal system	musculoskeletal	ICD10	Q774	Achondroplasia
Musculoskeletal system	musculoskeletal	ICD10	Q775	Dystrophic dysplasia
Musculoskeletal system	musculoskeletal	ICD10	Q776	Chondroectodermal dysplasia
Musculoskeletal system	musculoskeletal	ICD10	Q777	Spondyloepiphyseal dysplasia
Musculoskeletal system	musculoskeletal	ICD10	Q778	Other osteochondrodysplasia with defects of growth of tubular bones and spine
Musculoskeletal system	musculoskeletal	ICD10	Q779	Osteochondrodysplasia with defects of growth of tubular bones and spine, unspecified
Musculoskeletal system	musculoskeletal	ICD10	Q78	Other osteochondrodysplasias
Musculoskeletal system	musculoskeletal	ICD10	Q780	Osteogenesis imperfecta
Musculoskeletal system	musculoskeletal	ICD10	Q781	Polyostotic fibrous dysplasia
Musculoskeletal system	musculoskeletal	ICD10	Q782	Osteopetrosis
Musculoskeletal system	musculoskeletal	ICD10	Q783	Progressive diaphyseal dysplasia
Musculoskeletal system	musculoskeletal	ICD10	Q784	Enchondromatosis
Musculoskeletal system	musculoskeletal	ICD10	Q785	Metaphyseal dysplasia
Musculoskeletal system	musculoskeletal	ICD10	Q786	Multiple congenital exostoses
Musculoskeletal system	musculoskeletal	ICD10	Q788	Other specified osteochondrodysplasias
Musculoskeletal system	musculoskeletal	ICD10	Q789	Osteochondrodysplasia, unspecified
Musculoskeletal system	musculoskeletal	ICD10	Q790	Congenital diaphragmatic hernia
Musculoskeletal system	musculoskeletal	ICD10	Q791	Other congenital malformations of diaphragm
Musculoskeletal system	musculoskeletal	ICD10	Q792	Exomphalos
Musculoskeletal system	musculoskeletal	ICD10	Q793	Gastroschisis
Musculoskeletal system	musculoskeletal	ICD10	Q794	Prune belly syndrome
Musculoskeletal system	musculoskeletal	ICD10	Q796	Ehlers-Danlos syndrome
Musculoskeletal system	musculoskeletal	ICD10	Q799	Congenital malformation of musculoskeletal system, unspecified
Nervous system	nervous	ICD9	7400	Anencephalus	Anencephalus
Nervous system	nervous	ICD9	7401	Craniorachischisis	Craniorachischisis
Nervous system	nervous	ICD9	7402	Iniencephaly	Iniencephaly
Nervous system	nervous	ICD9	74100	Spina bifida with hydrocephalus, unspecified region	Spin bif w hydroceph NOS
Nervous system	nervous	ICD9	74101	Spina bifida with hydrocephalus, cervical region	Spin bif w hydrceph-cerv
Nervous system	nervous	ICD9	74102	Spina bifida with hydrocephalus, dorsal (thoracic) region	Spin bif w hydrceph-dors
Nervous system	nervous	ICD9	74103	Spina bifida with hydrocephalus, lumbar region	Spin bif w hydrceph-lumb
Nervous system	nervous	ICD9	74190	Spina bifida without mention of hydrocephalus, unspecified region	Spina bifida
Nervous system	nervous	ICD9	74191	Spina bifida without mention of hydrocephalus, cervical region	Spina bifida-cerv
Nervous system	nervous	ICD9	74192	Spina bifida without mention of hydrocephalus, dorsal (thoracic) region	Spina bifida-dorsal
Nervous system	nervous	ICD9	74193	Spina bifida without mention of hydrocephalus, lumbar region	Spina bifida-lumbar
Nervous system	nervous	ICD9	7420	Encephalocele	Encephalocele
Nervous system	nervous	ICD9	7421	Microcephalus	Microcephalus
Nervous system	nervous	ICD9	7422	Congenital reduction deformities of brain	Reduction deform, brain
Nervous system	nervous	ICD9	7423	Congenital hydrocephalus	Congenital hydrocephalus
Nervous system	nervous	ICD9	7424	Other specified congenital anomalies of brain	Brain anomaly NEC
Nervous system	nervous	ICD9	74251	Diastematomyelia	Diastematomyelia
Nervous system	nervous	ICD9	74253	Hydromyelia	Hydromyelia
Nervous system	nervous	ICD9	74259	Other specified congenital anomalies of spinal cord	Spinal cord anomaly NEC
Nervous system	nervous	ICD9	7428	Other specified congenital anomalies of nervous system	Nervous system anom NEC
Nervous system	nervous	ICD9	7429	Unspecified congenital anomaly of brain, spinal cord, and nervous system	Nervous system anom NOS
Nervous system	nervous	ICD10	Q00	Anencephaly and similar malformations
Nervous system	nervous	ICD10	Q000	Anencephaly
Nervous system	nervous	ICD10	Q001	Craniorachischisis
Nervous system	nervous	ICD10	Q002	Iniencephaly
Nervous system	nervous	ICD10	Q01	Encephalocele
Nervous system	nervous	ICD10	Q010	Frontal encephalocele
Nervous system	nervous	ICD10	Q011	Nasofrontal encephalocele
Nervous system	nervous	ICD10	Q012	Occipital encephalocele
Nervous system	nervous	ICD10	Q018	Encephalocele of other sites
Nervous system	nervous	ICD10	Q019	Encephalocele, unspecified
Nervous system	nervous	ICD10	Q02	Microcephaly
Nervous system	nervous	ICD10	Q03	Congenital hydrocephalus
Nervous system	nervous	ICD10	Q030	Malformations of aqueduct of Sylvius
Nervous system	nervous	ICD10	Q031	Atresia of foramina of Magendie and Luschka
Nervous system	nervous	ICD10	Q038	Other congenital hydrocephalus
Nervous system	nervous	ICD10	Q039	Congenital hydrocephalus, unspecified
Nervous system	nervous	ICD10	Q04	Other congenital malformations of brain
Nervous system	nervous	ICD10	Q040	Congenital malformations of corpus callosum
Nervous system	nervous	ICD10	Q041	Arhinencephaly
Nervous system	nervous	ICD10	Q042	Holoprosencephaly
Nervous system	nervous	ICD10	Q043	Other reduction deformities of brain
Nervous system	nervous	ICD10	Q044	Septo-optic dysplasia
Nervous system	nervous	ICD10	Q045	Megalencephaly
Nervous system	nervous	ICD10	Q046	Congenital cerebral cysts
Nervous system	nervous	ICD10	Q048	Other specified congenital malformations of brain
Nervous system	nervous	ICD10	Q049	Congenital malformation of brain, unspecified
Nervous system	nervous	ICD10	Q05	Spina bifida
Nervous system	nervous	ICD10	Q050	Cervical spina bifida with hydrocephalus
Nervous system	nervous	ICD10	Q051	Thoracic spina bifida with hydrocephalus
Nervous system	nervous	ICD10	Q052	Lumbar spina bifida with hydrocephalus
Nervous system	nervous	ICD10	Q053	Sacral spina bifida with hydrocephalus
Nervous system	nervous	ICD10	Q054	Unspecified spina bifida with hydrocephalus
Nervous system	nervous	ICD10	Q055	Cervical spina bifida without hydrocephalus
Nervous system	nervous	ICD10	Q056	Thoracic spina bifida without hydrocephalus
Nervous system	nervous	ICD10	Q057	Lumbar spina bifida without hydrocephalus
Nervous system	nervous	ICD10	Q058	Sacral spina bifida without hydrocephalus
Nervous system	nervous	ICD10	Q059	Spina bifida, unspecified
Nervous system	nervous	ICD10	Q06	Other congenital malformations of spinal cord
Nervous system	nervous	ICD10	Q060	Amyelia
Nervous system	nervous	ICD10	Q061	Hypoplasia and dysplasia of spinal cord
Nervous system	nervous	ICD10	Q062	Diastematomyelia
Nervous system	nervous	ICD10	Q063	Other congenital cauda equina malformations
Nervous system	nervous	ICD10	Q064	Hydromyelia
Nervous system	nervous	ICD10	Q068	Other specified congenital malformations of spinal cord
Nervous system	nervous	ICD10	Q069	Congenital malformation of spinal cord, unspecified
Nervous system	nervous	ICD10	Q07	Other congenital malformations of nervous system
Nervous system	nervous	ICD10	Q070	Arnold-Chiari syndrome
Nervous system	nervous	ICD10	Q078	Other specified congenital malformations of nervous system
Nervous system	nervous	ICD10	Q079	Congenital malformation of nervous system, unspecified
Orofacial clefts	orofacial	ICD9	74900	Cleft palate, unspecified	Cleft palate NOS
Orofacial clefts	orofacial	ICD9	74901	Cleft palate, unilateral, complete	Unilat cleft palate-comp
Orofacial clefts	orofacial	ICD9	74902	Cleft palate, unilateral, incomplete	Unilat cleft palate-inc
Orofacial clefts	orofacial	ICD9	74903	Cleft palate, bilateral, complete	Bilat cleft palate-compl
Orofacial clefts	orofacial	ICD9	74904	Cleft palate, bilateral, incomplete	Bilat cleft palate-inc
Orofacial clefts	orofacial	ICD9	74910	Cleft lip, unspecified	Cleft lip NOS
Orofacial clefts	orofacial	ICD9	74911	Cleft lip, unilateral, complete	Unilat cleft lip-compl
Orofacial clefts	orofacial	ICD9	74912	Cleft lip, unilateral, incomplete	Unilat cleft lip-imcompl
Orofacial clefts	orofacial	ICD9	74913	Cleft lip, bilateral, complete	Bilat cleft lip-complete
Orofacial clefts	orofacial	ICD9	74914	Cleft lip, bilateral, incomplete	Bilat cleft lip-incompl
Orofacial clefts	orofacial	ICD9	74920	Cleft palate with cleft lip, unspecified	Cleft palate & lip NOS
Orofacial clefts	orofacial	ICD9	74921	Cleft palate with cleft lip, unilateral, complete	Unil cleft palat/lip-com
Orofacial clefts	orofacial	ICD9	74922	Cleft palate with cleft lip, unilateral, incomplete	Unil cleft palat/lip-inc
Orofacial clefts	orofacial	ICD9	74923	Cleft palate with cleft lip, bilateral, complete	Bilat clft palat/lip-com
Orofacial clefts	orofacial	ICD9	74924	Cleft palate with cleft lip, bilateral, incomplete	Bilat clft palat/lip-inc
Orofacial clefts	orofacial	ICD9	74925	Other combinations of cleft palate with cleft lip	Cleft palate & lip NEC
Orofacial clefts	orofacial	ICD10	Q351	Cleft hard palate
Orofacial clefts	orofacial	ICD10	Q353	Cleft soft palate
Orofacial clefts	orofacial	ICD10	Q355	Cleft hard palate with cleft soft palate
Orofacial clefts	orofacial	ICD10	Q359	Cleft palate, unspecified
Orofacial clefts	orofacial	ICD10	Q36	Cleft lip
Orofacial clefts	orofacial	ICD10	Q360	Cleft lip, bilateral
Orofacial clefts	orofacial	ICD10	Q361	Cleft lip, median
Orofacial clefts	orofacial	ICD10	Q369	Cleft lip, unilateral
Orofacial clefts	orofacial	ICD10	Q37	Cleft palate with cleft lip
Orofacial clefts	orofacial	ICD10	Q370	Cleft hard palate with bilateral cleft lip
Orofacial clefts	orofacial	ICD10	Q371	Cleft hard palate with unilateral cleft lip
Orofacial clefts	orofacial	ICD10	Q372	Cleft soft palate with bilateral cleft lip
Orofacial clefts	orofacial	ICD10	Q373	Cleft soft palate with unilateral cleft lip
Orofacial clefts	orofacial	ICD10	Q374	Cleft hard and soft palate with bilateral cleft lip
Orofacial clefts	orofacial	ICD10	Q375	Cleft hard and soft palate with unilateral cleft lip
Orofacial clefts	orofacial	ICD10	Q378	Unspecified cleft palate with bilateral cleft lip
Orofacial clefts	orofacial	ICD10	Q379	Unspecified cleft palate with unilateral cleft lip
Other	other	ICD9	7589	Conditions due to anomaly of unspecified chromosome	Chromosome anomaly NOS
Other	other	ICD9	7590	Anomalies of spleen	Anomalies of spleen
Other	other	ICD9	7591	Anomalies of adrenal gland	Adrenal gland anomaly
Other	other	ICD9	7592	Anomalies of other endocrine glands	Endocrine anomaly NEC
Other	other	ICD9	7593	Situs inversus	Situs inversus
Other	other	ICD9	7594	Conjoined twins	Conjoined twins
Other	other	ICD9	7595	Tuberous sclerosis	Tuberous sclerosis
Other	other	ICD9	7596	Other hamartoses, not elsewhere classified	Hamartoses NEC
Other	other	ICD9	7597	Multiple congenital anomalies, so described	Mult congen anomal NEC
Other	other	ICD9	75981	Prader-Willi syndrome	Prader-willi syndrome
Other	other	ICD9	75982	Marfan syndrome	Marfan syndrome
Other	other	ICD9	75983	Fragile X syndrome	Fragile x syndrome
Other	other	ICD9	75989	Other specified congenital anomalies	Specfied cong anomal NEC
Other	other	ICD10	Q85	Phakomatoses, not elsewhere classified
Other	other	ICD10	Q850	Neurofibromatosis (nonmalignant)
Other	other	ICD10	Q851	Tuberous sclerosis
Other	other	ICD10	Q858	Other phakomatoses, not elsewhere classified
Other	other	ICD10	Q859	Phakomatosis, unspecified
Other	other	ICD10	Q86	Congenital malformation syndromes due to known exogenous causes, not elsewhere classified
Other	other	ICD10	Q860	Fetal alcohol syndrome (dysmorphic)
Other	other	ICD10	Q861	Fetal hydantoin syndrome
Other	other	ICD10	Q862	Dysmorphism due to warfarin
Other	other	ICD10	Q868	Other congenital malformation syndromes due to known exogenous causes
Other	other	ICD10	Q87	Other specified congenital malformation syndromes affecting multiple systems
Other	other	ICD10	Q870	Congenital malformation syndromes predominantly affecting facial appearance
Other	other	ICD10	Q871	Congenital malformation syndromes predominantly associated with short stature
Other	other	ICD10	Q872	Congenital malformation syndromes predominantly involving limbs
Other	other	ICD10	Q873	Congenital malformation syndromes involving early overgrowth
Other	other	ICD10	Q874	Marfan syndrome
Other	other	ICD10	Q875	Other congenital malformation syndromes with other skeletal changes
Other	other	ICD10	Q878	Other specified congenital malformation syndromes, not elsewhere classified
Other	other	ICD10	Q890	Congenital malformations of spleen
Other	other	ICD10	Q891	Congenital malformations of adrenal gland
Other	other	ICD10	Q892	Congenital malformations of other endocrine glands
Other	other	ICD10	Q893	Situs inversus
Other	other	ICD10	Q894	Conjoined twins
Other	other	ICD10	Q897	Multiple congenital malformations, not elsewhere classified
Other	other	ICD10	Q898	Other specified congenital malformations
Other	other	ICD10	Q998	Other specified chromosome abnormalities
Other	other	ICD10	Q999	Chromosomal abnormality, unspecified
Respiratory system	respiratory	ICD9	7480	Choanal atresia	Choanal atresia
Respiratory system	respiratory	ICD9	7481	Other anomalies of nose	Nose anomaly NEC
Respiratory system	respiratory	ICD9	7484	Congenital cystic lung	Congenital cystic lung
Respiratory system	respiratory	ICD9	7485	Agenesis, hypoplasia, and dysplasia of lung	Agenesis of lung
Respiratory system	respiratory	ICD9	74860	Anomaly of lung, unspecified	Lung anomaly NOS
Respiratory system	respiratory	ICD9	74861	Congenital bronchiectasis	Congen bronchiectasis
Respiratory system	respiratory	ICD9	74869	Other congenital anomalies of lung	Lung anomaly NEC
Respiratory system	respiratory	ICD9	7488	Other specified anomalies of respiratory system	Respiratory anomaly NEC
Respiratory system	respiratory	ICD9	7489	Unspecified anomaly of respiratory system	Respiratory anomaly NOS
Respiratory system	respiratory	ICD10	Q300	Choanal atresia
Respiratory system	respiratory	ICD10	Q301	Agenesis and underdevelopment of nose
Respiratory system	respiratory	ICD10	Q303	Congenital perforated nasal septum
Respiratory system	respiratory	ICD10	Q309	Congenital malformation of nose, unspecified
Respiratory system	respiratory	ICD10	Q330	Congenital cystic lung
Respiratory system	respiratory	ICD10	Q332	Sequestration of lung
Respiratory system	respiratory	ICD10	Q333	Agenesis of lung
Respiratory system	respiratory	ICD10	Q334	Congenital bronchiectasis
Respiratory system	respiratory	ICD10	Q335	Ectopic tissue in lung
Respiratory system	respiratory	ICD10	Q336	Hypoplasia and dysplasia of lung
Respiratory system	respiratory	ICD10	Q338	Other congenital malformations of lung
Respiratory system	respiratory	ICD10	Q339	Congenital malformation of lung, unspecified
Respiratory system	respiratory	ICD10	Q34	Other congenital malformations of respiratory system
Respiratory system	respiratory	ICD10	Q340	Anomaly of pleura
Respiratory system	respiratory	ICD10	Q341	Congenital cyst of mediastinum
Respiratory system	respiratory	ICD10	Q348	Other specified congenital malformations of respiratory system
Respiratory system	respiratory	ICD10	Q349	Congenital malformation of respiratory system, unspecified
Urinary system	urinary	ICD9	7530	Renal agenesis and dysgenesis	Renal agenesis
Urinary system	urinary	ICD9	75310	Cystic kidney disease, unspecified	Cystic kidney diseas NOS
Urinary system	urinary	ICD9	75311	Congenital single renal cyst	Congenital renal cyst
Urinary system	urinary	ICD9	75312	Polycystic kidney, unspecified type	Polycystic kidney NOS
Urinary system	urinary	ICD9	75313	Polycystic kidney, autosomal dominant	Polycyst kid-autosom dom
Urinary system	urinary	ICD9	75314	Polycystic kidney, autosomal recessive	Polycyst kid-autosom rec
Urinary system	urinary	ICD9	75315	Renal dysplasia	Renal dysplasia
Urinary system	urinary	ICD9	75316	Medullary cystic kidney	Medullary cystic kidney
Urinary system	urinary	ICD9	75317	Medullary sponge kidney	Medullary sponge kidney
Urinary system	urinary	ICD9	75319	Other specified cystic kidney disease	Cystic kidney diseas NEC
Urinary system	urinary	ICD9	75320	Unspecified obstructive defect of renal pelvis and ureter	Obs dfct ren plv&urt NOS
Urinary system	urinary	ICD9	75321	Congenital obstruction of ureteropelvic junction	Congen obst urtroplv jnc
Urinary system	urinary	ICD9	75322	Congenital obstruction of ureterovesical junction	Cong obst ureteroves jnc
Urinary system	urinary	ICD9	75323	Congenital ureterocele	Congenital ureterocele
Urinary system	urinary	ICD9	75329	Other obstructive defects of renal pelvis and ureter	Obst def ren plv&urt NEC
Urinary system	urinary	ICD9	7533	Other specified anomalies of kidney	Kidney anomaly NEC
Urinary system	urinary	ICD9	7534	Other specified anomalies of ureter	Ureteral anomaly NEC
Urinary system	urinary	ICD9	7535	Exstrophy of urinary bladder	Bladder exstrophy
Urinary system	urinary	ICD9	7537	Anomalies of urachus	Anomalies of urachus
Urinary system	urinary	ICD9	7538	Other specified anomalies of bladder and urethra	Cystourethral anom NEC
Urinary system	urinary	ICD9	7539	Unspecified anomaly of urinary system	Urinary anomaly NOS
Urinary system	urinary	ICD10	Q60	Renal agenesis and other reduction defects of kidney
Urinary system	urinary	ICD10	Q600	Renal agenesis, unilateral
Urinary system	urinary	ICD10	Q601	Renal agenesis, bilateral
Urinary system	urinary	ICD10	Q602	Renal agenesis, unspecified
Urinary system	urinary	ICD10	Q603	Renal hypoplasia, unilateral
Urinary system	urinary	ICD10	Q604	Renal hypoplasia, bilateral
Urinary system	urinary	ICD10	Q605	Renal hypoplasia, unspecified
Urinary system	urinary	ICD10	Q606	Potter syndrome
Urinary system	urinary	ICD10	Q611	Polycystic kidney, autosomal recessive
Urinary system	urinary	ICD10	Q612	Polycystic kidney, autosomal dominant
Urinary system	urinary	ICD10	Q613	Polycystic kidney, unspecified
Urinary system	urinary	ICD10	Q614	Renal dysplasia
Urinary system	urinary	ICD10	Q615	Medullary cystic kidney
Urinary system	urinary	ICD10	Q618	Other cystic kidney diseases
Urinary system	urinary	ICD10	Q619	Cystic kidney disease, unspecified
Urinary system	urinary	ICD10	Q620	Congenital hydronephrosis
Urinary system	urinary	ICD10	Q621	Atresia and stenosis of ureter
Urinary system	urinary	ICD10	Q622	Congenital megaloureter
Urinary system	urinary	ICD10	Q623	Other obstructive defects of renal pelvis and ureter
Urinary system	urinary	ICD10	Q624	Agenesis of ureter
Urinary system	urinary	ICD10	Q625	Duplication of ureter
Urinary system	urinary	ICD10	Q626	Malposition of ureter
Urinary system	urinary	ICD10	Q628	Other congenital malformations of ureter
Urinary system	urinary	ICD10	Q630	Accessory kidney
Urinary system	urinary	ICD10	Q631	Lobulated, fused and horseshoe kidney
Urinary system	urinary	ICD10	Q632	Ectopic kidney
Urinary system	urinary	ICD10	Q638	Other specified congenital malformations of kidney
Urinary system	urinary	ICD10	Q639	Congenital malformation of kidney, unspecified
Urinary system	urinary	ICD10	Q640	Epispadias
Urinary system	urinary	ICD10	Q641	Exstrophy of urinary bladder
Urinary system	urinary	ICD10	Q644	Malformation of urachus
Urinary system	urinary	ICD10	Q645	Congenital absence of bladder and urethra
Urinary system	urinary	ICD10	Q646	Congenital diverticulum of bladder
Urinary system	urinary	ICD10	Q647	Other congenital malformations of bladder and urethra
Urinary system	urinary	ICD10	Q648	Other specified congenital malformations of urinary system
Urinary system	urinary	ICD10	Q649	Congenital malformation of urinary system, unspecified

## Sheet: inclusions_mcm
group	variable	Type	code	description_full	description
Nervous system	nervous	ICD9	7400	Anencephalus	Anencephalus
Nervous system	nervous	ICD9	7401	Craniorachischisis	Craniorachischisis
Nervous system	nervous	ICD9	7402	Iniencephaly	Iniencephaly
Nervous system	nervous	ICD9	74100	Spina bifida with hydrocephalus, unspecified region	Spin bif w hydroceph NOS
Nervous system	nervous	ICD9	74101	Spina bifida with hydrocephalus, cervical region	Spin bif w hydrceph-cerv
Nervous system	nervous	ICD9	74102	Spina bifida with hydrocephalus, dorsal (thoracic) region	Spin bif w hydrceph-dors
Nervous system	nervous	ICD9	74103	Spina bifida with hydrocephalus, lumbar region	Spin bif w hydrceph-lumb
Nervous system	nervous	ICD9	74190	Spina bifida without mention of hydrocephalus, unspecified region	Spina bifida
Nervous system	nervous	ICD9	74191	Spina bifida without mention of hydrocephalus, cervical region	Spina bifida-cerv
Nervous system	nervous	ICD9	74192	Spina bifida without mention of hydrocephalus, dorsal (thoracic) region	Spina bifida-dorsal
Nervous system	nervous	ICD9	74193	Spina bifida without mention of hydrocephalus, lumbar region	Spina bifida-lumbar
Nervous system	nervous	ICD9	7420	Encephalocele	Encephalocele
Nervous system	nervous	ICD9	7421	Microcephalus	Microcephalus
Nervous system	nervous	ICD9	7422	Congenital reduction deformities of brain	Reduction deform, brain
Nervous system	nervous	ICD9	7423	Congenital hydrocephalus	Congenital hydrocephalus
Nervous system	nervous	ICD9	7424	Other specified congenital anomalies of brain	Brain anomaly NEC
Nervous system	nervous	ICD9	74251	Diastematomyelia	Diastematomyelia
Nervous system	nervous	ICD9	74253	Hydromyelia	Hydromyelia
Nervous system	nervous	ICD9	74259	Other specified congenital anomalies of spinal cord	Spinal cord anomaly NEC
Nervous system	nervous	ICD9	7428	Other specified congenital anomalies of nervous system	Nervous system anom NEC
Nervous system	nervous	ICD9	7429	Unspecified congenital anomaly of brain, spinal cord, and nervous system	Nervous system anom NOS
Eye, ear, face and neck	head	ICD9	74300	Clinical anophthalmos, unspecified	Clinic anophthalmos NOS
Eye, ear, face and neck	head	ICD9	74303	Cystic eyeball, congenital	Congen cystic eyeball
Eye, ear, face and neck	head	ICD9	74306	Cryptophthalmos	Cryptophthalmos
Eye, ear, face and neck	head	ICD9	74310	Microphthalmos, unspecified	Microphthalmos NOS
Eye, ear, face and neck	head	ICD9	74311	Simple microphthalmos	Simple microphthalmos
Eye, ear, face and neck	head	ICD9	74312	Microphthalmos associated with other anomalies of eye and adnexa	Microphth w oth eye anom
Eye, ear, face and neck	head	ICD9	74320	Buphthalmos, unspecified	Buphthalmos NOS
Eye, ear, face and neck	head	ICD9	74321	Simple buphthalmos	Simple buphthalmos
Eye, ear, face and neck	head	ICD9	74322	Buphthalmos associated with other ocular anomalies	Buphthal w oth eye anom
Eye, ear, face and neck	head	ICD9	74330	Congenital cataract, unspecified	Congenital cataract NOS
Eye, ear, face and neck	head	ICD9	74331	Congenital capsular and subcapsular cataract	Capsular cataract
Eye, ear, face and neck	head	ICD9	74332	Congenital cortical and zonular cataract	Cortical/zonular catarac
Eye, ear, face and neck	head	ICD9	74333	Congenital nuclear cataract	Nuclear cataract
Eye, ear, face and neck	head	ICD9	74334	Total and subtotal cataract, congenital	Cong tot/subtot cataract
Eye, ear, face and neck	head	ICD9	74335	Congenital aphakia	Congenital aphakia
Eye, ear, face and neck	head	ICD9	74336	Congenital anomalies of lens shape	Anomalies of lens shape
Eye, ear, face and neck	head	ICD9	74337	Congenital ectopic lens	Congenital ectopic lens
Eye, ear, face and neck	head	ICD9	74339	Other congenital cataract and lens anomalies	Cong catar/lens anom NEC
Eye, ear, face and neck	head	ICD9	74341	Congenital anomalies of corneal size and shape	Anom corneal size/shape
Eye, ear, face and neck	head	ICD9	74342	Corneal opacities, interfering with vision, congenital	Cong cornea opac aff vis
Eye, ear, face and neck	head	ICD9	74343	Other corneal opacities, congenital	Cong corneal opacit NEC
Eye, ear, face and neck	head	ICD9	74344	Specified congenital anomalies of anterior chamber, chamber angle, and related structures	Anom anter chamber-eye
Eye, ear, face and neck	head	ICD9	74345	Aniridia	Aniridia
Eye, ear, face and neck	head	ICD9	74346	Other specified congenital anomalies of iris and ciliary body	Anom iris & cil body NEC
Eye, ear, face and neck	head	ICD9	74347	Specified congenital anomalies of sclera	Anomalies of sclera
Eye, ear, face and neck	head	ICD9	74348	Multiple and combined congenital anomalies of anterior segment	Mult anom anter seg-eye
Eye, ear, face and neck	head	ICD9	74349	Other congenital anomalies of anterior segment	Anom anter seg NEC-eye
Eye, ear, face and neck	head	ICD9	74351	Vitreous anomalies	Vitreous anomalies
Eye, ear, face and neck	head	ICD9	74352	Fundus coloboma	Fundus coloboma
Eye, ear, face and neck	head	ICD9	74353	Chorioretinal degeneration, congenital	Cong chorioretinal degen
Eye, ear, face and neck	head	ICD9	74354	Congenital folds and cysts of posterior segment	Cong fold/cyst post eye
Eye, ear, face and neck	head	ICD9	74355	Congenital macular changes	Cong macular change-eye
Eye, ear, face and neck	head	ICD9	74356	Other retinal changes, congenital	Cong retinal changes NEC
Eye, ear, face and neck	head	ICD9	74357	Specified congenital anomalies of optic disc	Optic disc anomalies
Eye, ear, face and neck	head	ICD9	74358	Vascular anomalies	Vascular anom post eye
Eye, ear, face and neck	head	ICD9	74359	Other congenital anomalies of posterior segment	Post segmnt anom NEC-eye
Eye, ear, face and neck	head	ICD9	74361	Congenital ptosis	Congenital ptosis
Eye, ear, face and neck	head	ICD9	74362	Congenital deformities of eyelids	Congenital eyelid deform
Eye, ear, face and neck	head	ICD9	74363	Other specified congenital anomalies of eyelid	Spec anom of eyelid NEC
Eye, ear, face and neck	head	ICD9	74364	Specified congenital anomalies of lacrimal gland	Spec lacrimal gland anom
Eye, ear, face and neck	head	ICD9	74365	Specified congenital anomalies of lacrimal passages	Spec lacrimal pass anom
Eye, ear, face and neck	head	ICD9	74366	Specified congenital anomalies of orbit	Spec anomaly of orbit
Eye, ear, face and neck	head	ICD9	74369	Other congenital anomalies of eyelids, lacrimal system, and orbit	Anom eyelid/lacr/orb NEC
Eye, ear, face and neck	head	ICD9	7438	Other specified anomalies of eye	Eye anomalies NEC
Eye, ear, face and neck	head	ICD9	7439	Unspecified anomaly of eye	Eye anomaly NOS
Eye, ear, face and neck	head	ICD9	74400	Unspecified anomaly of ear with impairment of hearing	Ear anom NOS/impair hear
Eye, ear, face and neck	head	ICD9	74401	Absence of external ear	Cong absence ext ear
Eye, ear, face and neck	head	ICD9	74402	Other anomalies of external ear with impairment of hearing	Ex ear anm NEC-impr hear
Eye, ear, face and neck	head	ICD9	74403	Anomaly of middle ear, except ossicles	Middle ear anomaly NEC
Eye, ear, face and neck	head	ICD9	74404	Anomalies of ear ossicles	Anomalies ear ossicles
Eye, ear, face and neck	head	ICD9	74405	Anomalies of inner ear	Anomalies of inner ear
Eye, ear, face and neck	head	ICD9	74409	Other anomalies of ear causing impairment of hearing	Ear anom NEC/impair hear
Eye, ear, face and neck	head	ICD9	7441	Accessory auricle	Accessory auricle
Eye, ear, face and neck	head	ICD9	74421	Absence of ear lobe, congenital	Cong absence of ear lobe
Eye, ear, face and neck	head	ICD9	74422	Macrotia	Macrotia
Eye, ear, face and neck	head	ICD9	74423	Microtia	Microtia
Eye, ear, face and neck	head	ICD9	74424	Specified anomalies of Eustachian tube	Eustachian tube anom NEC
Eye, ear, face and neck	head	ICD9	74429	Other specified anomalies of ear	Ear anomalies NEC
Eye, ear, face and neck	head	ICD9	7443	Unspecified anomaly of ear	Ear anomaly NOS
Eye, ear, face and neck	head	ICD9	74441	Branchial cleft sinus or fistula	Branch cleft sinus/fistu
Eye, ear, face and neck	head	ICD9	74442	Branchial cleft cyst	Branchial cleft cyst
Eye, ear, face and neck	head	ICD9	74443	Cervical auricle	Cervical auricle
Eye, ear, face and neck	head	ICD9	74446	Preauricular sinus or fistula	Preauricular sinus/fistu
Eye, ear, face and neck	head	ICD9	74447	Preauricular cyst	Preauricular cyst
Eye, ear, face and neck	head	ICD9	74449	Other branchial cleft cyst or fistula; preauricular sinus	Branchial cleft anom NEC
Eye, ear, face and neck	head	ICD9	7445	Webbing of neck	Webbing of neck
Eye, ear, face and neck	head	ICD9	74481	Macrocheilia	Macrocheilia
Eye, ear, face and neck	head	ICD9	74482	Microcheilia	Microcheilia
Eye, ear, face and neck	head	ICD9	74483	Macrostomia	Macrostomia
Eye, ear, face and neck	head	ICD9	74484	Microstomia	Microstomia
Eye, ear, face and neck	head	ICD9	74489	Other specified congenital anomalies of face and neck	Cong face/neck anom NEC
Eye, ear, face and neck	head	ICD9	7449	Unspecified congenital anomalies of face and neck	Cong face/neck anom NOS
Circulatory system	circulatory	ICD9	7450	Common truncus	Common truncus
Circulatory system	circulatory	ICD9	74510	Complete transposition of great vessels	Compl transpos great ves
Circulatory system	circulatory	ICD9	74511	Double outlet right ventricle	Double outlet rt ventric
Circulatory system	circulatory	ICD9	74512	Corrected transposition of great vessels	Correct transpos grt ves
Circulatory system	circulatory	ICD9	74519	Other transposition of great vessels	Transpos great vess NEC
Circulatory system	circulatory	ICD9	7452	Tetralogy of fallot	Tetralogy of fallot
Circulatory system	circulatory	ICD9	7453	Common ventricle	Common ventricle
Circulatory system	circulatory	ICD9	7454	Ventricular septal defect	Ventricular sept defect
Circulatory system	circulatory	ICD9	7455	Ostium secundum type atrial septal defect	Secundum atrial sept def
Circulatory system	circulatory	ICD9	74560	Endocardial cushion defect, unspecified type	Endocard cushion def NOS
Circulatory system	circulatory	ICD9	74561	Ostium primum defect	Ostium primum defect
Circulatory system	circulatory	ICD9	74569	Other endocardial cushion defects	Endocard cushion def NEC
Circulatory system	circulatory	ICD9	7457	Cor biloculare	Cor biloculare
Circulatory system	circulatory	ICD9	7458	Other bulbus cordis anomalies and anomalies of cardiac septal closure	Septal closure anom NEC
Circulatory system	circulatory	ICD9	7459	Unspecified defect of septal closure	Septal closure anom NOS
Circulatory system	circulatory	ICD9	74600	Congenital pulmonary valve anomaly, unspecified	Pulmonary valve anom NOS
Circulatory system	circulatory	ICD9	74601	Atresia of pulmonary valve, congenital	Cong pulmon valv atresia
Circulatory system	circulatory	ICD9	74602	Stenosis of pulmonary valve, congenital	Cong pulmon valve stenos
Circulatory system	circulatory	ICD9	74609	Other congenital anomalies of pulmonary valve	Pulmonary valve anom NEC
Circulatory system	circulatory	ICD9	7461	Tricuspid atresia and stenosis, congenital	Cong tricusp atres/sten
Circulatory system	circulatory	ICD9	7462	Ebstein's anomaly	Ebstein's anomaly
Circulatory system	circulatory	ICD9	7463	Congenital stenosis of aortic valve	Cong aorta valv stenosis
Circulatory system	circulatory	ICD9	7464	Congenital insufficiency of aortic valve	Cong aorta valv insuffic
Circulatory system	circulatory	ICD9	7465	Congenital mitral stenosis	Congen mitral stenosis
Circulatory system	circulatory	ICD9	7466	Congenital mitral insufficiency	Cong mitral insufficienc
Circulatory system	circulatory	ICD9	7467	Hypoplastic left heart syndrome	Hypoplas left heart synd
Circulatory system	circulatory	ICD9	74681	Subaortic stenosis	Cong subaortic stenosis
Circulatory system	circulatory	ICD9	74682	Cor triatriatum	Cor triatriatum
Circulatory system	circulatory	ICD9	74683	Infundibular pulmonic stenosis	Infundib pulmon stenosis
Circulatory system	circulatory	ICD9	74684	Obstructive anomalies of heart, not elsewhere classified	Obstruct heart anom NEC
Circulatory system	circulatory	ICD9	74685	Coronary artery anomaly	Coronary artery anomaly
Circulatory system	circulatory	ICD9	74686	Congenital heart block	Congenital heart block
Circulatory system	circulatory	ICD9	74687	Malposition of heart and cardiac apex	Malposition of heart
Circulatory system	circulatory	ICD9	74689	Other specified congenital anomalies of heart	Cong heart anomaly NEC
Circulatory system	circulatory	ICD9	7469	Unspecified congenital anomaly of heart	Cong heart anomaly NOS
Circulatory system	circulatory	ICD9	7470	Patent ductus arteriosus	Patent ductus arteriosus
Circulatory system	circulatory	ICD9	74710	Coarctation of aorta (preductal) (postductal)	Coarctation of aorta
Circulatory system	circulatory	ICD9	74711	Interruption of aortic arch	Interrupt of aortic arch
Circulatory system	circulatory	ICD9	74720	Anomaly of aorta, unspecified	Cong anom of aorta NOS
Circulatory system	circulatory	ICD9	74721	Anomalies of aortic arch	Anomalies of aortic arch
Circulatory system	circulatory	ICD9	74722	Atresia and stenosis of aorta	Aortic atresia/stenosis
Circulatory system	circulatory	ICD9	74729	Other anomalies of aorta	Cong anom of aorta NEC
Circulatory system	circulatory	ICD9	74731	Pulmonary artery coarctation and atresia	Pulmon art coarct/atres
Circulatory system	circulatory	ICD9	74732	Pulmonary arteriovenous malformation	Pulmonary AV malformatn
Circulatory system	circulatory	ICD9	74739	Other anomalies of pulmonary artery and pulmonary circulation	Oth anom pul artery/circ
Circulatory system	circulatory	ICD9	74740	Anomaly of great veins, unspecified	Great vein anomaly NOS
Circulatory system	circulatory	ICD9	74741	Total anomalous pulmonary venous connection	Tot anom pulm ven connec
Circulatory system	circulatory	ICD9	74742	Partial anomalous pulmonary venous connection	Part anom pulm ven conn
Circulatory system	circulatory	ICD9	74749	Other anomalies of great veins	Great vein anomaly NEC
Circulatory system	circulatory	ICD9	7475	Absence or hypoplasia of umbilical artery	Umbilical artery absence
Circulatory system	circulatory	ICD9	74760	Anomaly of the peripheral vascular system, unspecified site	Unsp prpherl vasc anomal
Circulatory system	circulatory	ICD9	74761	Gastrointestinal vessel anomaly	Gstrontest vesl anomaly
Circulatory system	circulatory	ICD9	74762	Renal vessel anomaly	Renal vessel anomaly
Circulatory system	circulatory	ICD9	74763	Upper limb vessel anomaly	Upr limb vessel anomaly
Circulatory system	circulatory	ICD9	74764	Lower limb vessel anomaly	Lwr limb vessel anomaly
Circulatory system	circulatory	ICD9	74769	Anomalies of other specified sites of peripheral vascular system	Oth spcf prph vscl anoml
Circulatory system	circulatory	ICD9	74781	Anomalies of cerebrovascular system	Cerebrovascular anomaly
Circulatory system	circulatory	ICD9	74782	Spinal vessel anomaly	Spinal vessel anomaly
Circulatory system	circulatory	ICD9	74783	Persistent fetal circulation	Persistent fetal circ
Circulatory system	circulatory	ICD9	74789	Other specified anomalies of circulatory system	Circulatory anomaly NEC
Circulatory system	circulatory	ICD9	7479	Unspecified anomaly of circulatory system	Circulatory anomaly NOS
Respiratory system	respiratory	ICD9	7480	Choanal atresia	Choanal atresia
Respiratory system	respiratory	ICD9	7481	Other anomalies of nose	Nose anomaly NEC
Respiratory system	respiratory	ICD9	7482	Web of larynx	Laryngeal web
Respiratory system	respiratory	ICD9	7483	Other anomalies of larynx, trachea, and bronchus	Laryngotrach anomaly NEC
Respiratory system	respiratory	ICD9	7484	Congenital cystic lung	Congenital cystic lung
Respiratory system	respiratory	ICD9	7485	Agenesis, hypoplasia, and dysplasia of lung	Agenesis of lung
Respiratory system	respiratory	ICD9	74860	Anomaly of lung, unspecified	Lung anomaly NOS
Respiratory system	respiratory	ICD9	74861	Congenital bronchiectasis	Congen bronchiectasis
Respiratory system	respiratory	ICD9	74869	Other congenital anomalies of lung	Lung anomaly NEC
Respiratory system	respiratory	ICD9	7488	Other specified anomalies of respiratory system	Respiratory anomaly NEC
Respiratory system	respiratory	ICD9	7489	Unspecified anomaly of respiratory system	Respiratory anomaly NOS
Orofacial clefts	orofacial	ICD9	74900	Cleft palate, unspecified	Cleft palate NOS
Orofacial clefts	orofacial	ICD9	74901	Cleft palate, unilateral, complete	Unilat cleft palate-comp
Orofacial clefts	orofacial	ICD9	74902	Cleft palate, unilateral, incomplete	Unilat cleft palate-inc
Orofacial clefts	orofacial	ICD9	74903	Cleft palate, bilateral, complete	Bilat cleft palate-compl
Orofacial clefts	orofacial	ICD9	74904	Cleft palate, bilateral, incomplete	Bilat cleft palate-inc
Orofacial clefts	orofacial	ICD9	74910	Cleft lip, unspecified	Cleft lip NOS
Orofacial clefts	orofacial	ICD9	74911	Cleft lip, unilateral, complete	Unilat cleft lip-compl
Orofacial clefts	orofacial	ICD9	74912	Cleft lip, unilateral, incomplete	Unilat cleft lip-imcompl
Orofacial clefts	orofacial	ICD9	74913	Cleft lip, bilateral, complete	Bilat cleft lip-complete
Orofacial clefts	orofacial	ICD9	74914	Cleft lip, bilateral, incomplete	Bilat cleft lip-incompl
Orofacial clefts	orofacial	ICD9	74920	Cleft palate with cleft lip, unspecified	Cleft palate & lip NOS
Orofacial clefts	orofacial	ICD9	74921	Cleft palate with cleft lip, unilateral, complete	Unil cleft palat/lip-com
Orofacial clefts	orofacial	ICD9	74922	Cleft palate with cleft lip, unilateral, incomplete	Unil cleft palat/lip-inc
Orofacial clefts	orofacial	ICD9	74923	Cleft palate with cleft lip, bilateral, complete	Bilat clft palat/lip-com
Orofacial clefts	orofacial	ICD9	74924	Cleft palate with cleft lip, bilateral, incomplete	Bilat clft palat/lip-inc
Orofacial clefts	orofacial	ICD9	74925	Other combinations of cleft palate with cleft lip	Cleft palate & lip NEC
Digestive system	digestive	ICD9	7500	Tongue tie	Tongue tie
Digestive system	digestive	ICD9	75010	Congenital anomaly of tongue, unspecified	Tongue anomaly NOS
Digestive system	digestive	ICD9	75011	Aglossia	Aglossia
Digestive system	digestive	ICD9	75012	Congenital adhesions of tongue	Cong adhesions of tongue
Digestive system	digestive	ICD9	75013	Fissure of tongue	Cong fissure of tongue
Digestive system	digestive	ICD9	75015	Macroglossia	Cong macroglossia
Digestive system	digestive	ICD9	75016	Microglossia	Microglossia
Digestive system	digestive	ICD9	75019	Other congenital anomalies of tongue	Tongue anomaly NEC
Digestive system	digestive	ICD9	75021	Absence of salivary gland	Salivary gland absence
Digestive system	digestive	ICD9	75022	Accessory salivary gland	Accessory salivary gland
Digestive system	digestive	ICD9	75023	Atresia, salivary duct	Cong atresia, saliv duct
Digestive system	digestive	ICD9	75024	Congenital fistula of salivary gland	Cong salivary fistula
Digestive system	digestive	ICD9	75025	Congenital fistula of lip	Congenital lip fistula
Digestive system	digestive	ICD9	75026	Other specified anomalies of mouth	Mouth anomaly NEC
Digestive system	digestive	ICD9	75027	Diverticulum of pharynx	Diverticulum of pharynx
Digestive system	digestive	ICD9	75029	Other specified anomalies of pharynx	Pharyngeal anomaly NEC
Digestive system	digestive	ICD9	7503	Tracheoesophageal fistula, esophageal atresia and stenosis	Cong esoph fistula/atres
Digestive system	digestive	ICD9	7504	Other specified anomalies of esophagus	Esophageal anomaly NEC
Digestive system	digestive	ICD9	7505	Congenital hypertrophic pyloric stenosis	Cong pyloric stenosis
Digestive system	digestive	ICD9	7506	Congenital hiatus hernia	Congenital hiatus hernia
Digestive system	digestive	ICD9	7507	Other specified anomalies of stomach	Gastric anomaly NEC
Digestive system	digestive	ICD9	7508	Other specified anomalies of upper alimentary tract	Upper GI anomaly NEC
Digestive system	digestive	ICD9	7509	Unspecified anomaly of upper alimentary tract	Upper GI anomaly NOS
Genital organs	genital	ICD9	7520	Anomalies of ovaries	Anomalies of ovaries
Genital organs	genital	ICD9	75210	Unspecified anomaly of fallopian tubes and broad ligaments	Tubal/broad lig anom NOS
Genital organs	genital	ICD9	75211	Embryonic cyst of fallopian tubes and broad ligaments	Embryonic cyst of adnexa
Genital organs	genital	ICD9	75219	Other anomalies of fallopian tubes and broad ligaments	Tubal/broad lig anom NEC
Genital organs	genital	ICD9	7522	Doubling of uterus	Doubling of uterus
Genital organs	genital	ICD9	75231	Agenesis of uterus	Agenesis of uterus
Genital organs	genital	ICD9	75232	Hypoplasia of uterus	Hypoplasia of uterus
Genital organs	genital	ICD9	75233	Unicornuate uterus	Unicornuate uterus
Genital organs	genital	ICD9	75234	Bicornuate uterus	Bicornuate uterus
Genital organs	genital	ICD9	75235	Septate uterus	Septate uterus
Genital organs	genital	ICD9	75236	Arcuate uterus	Arcuate uterus
Genital organs	genital	ICD9	75239	Other anomalies of uterus	Anomalies of uterus NEC
Genital organs	genital	ICD9	75240	Unspecified anomaly of cervix, vagina, and external female genitalia	Cervix/fem gen anom NOS
Genital organs	genital	ICD9	75241	Embryonic cyst of cervix, vagina, and external female genitalia	Embryon cyst fem gen NEC
Genital organs	genital	ICD9	75242	Imperforate hymen	Imperforate hymen
Genital organs	genital	ICD9	75243	Cervical agenesis	Cervical agenesis
Genital organs	genital	ICD9	75244	Cervical duplication	Cervical duplication
Genital organs	genital	ICD9	75245	Vaginal agenesis	Vaginal agenesis
Genital organs	genital	ICD9	75246	Transverse vaginal septum	Transv vaginal septum
Genital organs	genital	ICD9	75247	Longitudinal vaginal septum	Longitud vaginal septum
Genital organs	genital	ICD9	75249	Other anomalies of cervix, vagina, and external female genitalia	Cervix/fem gen anom NEC
Genital organs	genital	ICD9	75251	Undescended testis	Undescended testis
Genital organs	genital	ICD9	75252	Retractile testis	Retractile testis
Genital organs	genital	ICD9	75261	Hypospadias	Hypospadias
Genital organs	genital	ICD9	75262	Epispadias	Epispadias
Genital organs	genital	ICD9	75263	Congenital chordee	Congenital chordee
Genital organs	genital	ICD9	75264	Micropenis	Micropenis
Genital organs	genital	ICD9	75265	Hidden penis	Hidden penis
Genital organs	genital	ICD9	75269	Other penile anomalies	Penile anomalies NEC
Genital organs	genital	ICD9	7527	Indeterminate sex and pseudohermaphroditism	Indeterminate sex
Genital organs	genital	ICD9	75281	Scrotal transposition	Scrotal transposition
Genital organs	genital	ICD9	75289	Other specified anomalies of genital organs	Genital organ anom NEC
Genital organs	genital	ICD9	7529	Unspecified anomaly of genital organs	Genital organ anom NOS
Urinary system	urinary	ICD9	7530	Renal agenesis and dysgenesis	Renal agenesis
Urinary system	urinary	ICD9	75310	Cystic kidney disease, unspecified	Cystic kidney diseas NOS
Urinary system	urinary	ICD9	75311	Congenital single renal cyst	Congenital renal cyst
Urinary system	urinary	ICD9	75312	Polycystic kidney, unspecified type	Polycystic kidney NOS
Urinary system	urinary	ICD9	75313	Polycystic kidney, autosomal dominant	Polycyst kid-autosom dom
Urinary system	urinary	ICD9	75314	Polycystic kidney, autosomal recessive	Polycyst kid-autosom rec
Urinary system	urinary	ICD9	75315	Renal dysplasia	Renal dysplasia
Urinary system	urinary	ICD9	75316	Medullary cystic kidney	Medullary cystic kidney
Urinary system	urinary	ICD9	75317	Medullary sponge kidney	Medullary sponge kidney
Urinary system	urinary	ICD9	75319	Other specified cystic kidney disease	Cystic kidney diseas NEC
Urinary system	urinary	ICD9	75320	Unspecified obstructive defect of renal pelvis and ureter	Obs dfct ren plv&urt NOS
Urinary system	urinary	ICD9	75321	Congenital obstruction of ureteropelvic junction	Congen obst urtroplv jnc
Urinary system	urinary	ICD9	75322	Congenital obstruction of ureterovesical junction	Cong obst ureteroves jnc
Urinary system	urinary	ICD9	75323	Congenital ureterocele	Congenital ureterocele
Urinary system	urinary	ICD9	75329	Other obstructive defects of renal pelvis and ureter	Obst def ren plv&urt NEC
Urinary system	urinary	ICD9	7533	Other specified anomalies of kidney	Kidney anomaly NEC
Urinary system	urinary	ICD9	7534	Other specified anomalies of ureter	Ureteral anomaly NEC
Urinary system	urinary	ICD9	7535	Exstrophy of urinary bladder	Bladder exstrophy
Urinary system	urinary	ICD9	7536	Atresia and stenosis of urethra and bladder neck	Congen urethral stenosis
Urinary system	urinary	ICD9	7537	Anomalies of urachus	Anomalies of urachus
Urinary system	urinary	ICD9	7538	Other specified anomalies of bladder and urethra	Cystourethral anom NEC
Urinary system	urinary	ICD9	7539	Unspecified anomaly of urinary system	Urinary anomaly NOS
Musculoskeletal system	musculoskeletal	ICD9	7540	Congenital musculoskeletal deformities of skull, face, and jaw	Cong skull/face/jaw def
Musculoskeletal system	musculoskeletal	ICD9	7541	Congenital musculoskeletal deformities of sternocleidomastoid muscle	Congenital torticollis
Musculoskeletal system	musculoskeletal	ICD9	7542	Congenital musculoskeletal deformities of spine	Cong postural deformity
Musculoskeletal system	musculoskeletal	ICD9	75430	Congenital dislocation of hip, unilateral	Cong hip disloc, unilat
Musculoskeletal system	musculoskeletal	ICD9	75431	Congenital dislocation of hip, bilateral	Congen hip disloc, bilat
Musculoskeletal system	musculoskeletal	ICD9	75432	Congenital subluxation of hip, unilateral	Cong hip sublux, unilat
Musculoskeletal system	musculoskeletal	ICD9	75433	Congenital subluxation of hip, bilateral	Cong hip sublux, bilat
Musculoskeletal system	musculoskeletal	ICD9	75435	Congenital dislocation of one hip with subluxation of other hip	Cong hip disloc w sublux
Musculoskeletal system	musculoskeletal	ICD9	75440	Genu recurvatum	Cong genu recurvatum
Musculoskeletal system	musculoskeletal	ICD9	75441	Congenital dislocation of knee (with genu recurvatum)	Cong knee dislocation
Musculoskeletal system	musculoskeletal	ICD9	75442	Congenital bowing of femur	Congen bowing of femur
Musculoskeletal system	musculoskeletal	ICD9	75443	Congenital bowing of tibia and fibula	Cong bowing tibia/fibula
Musculoskeletal system	musculoskeletal	ICD9	75444	Congenital bowing of unspecified long bones of leg	Cong bowing leg NOS
Musculoskeletal system	musculoskeletal	ICD9	75450	Talipes varus	Talipes varus
Musculoskeletal system	musculoskeletal	ICD9	75451	Talipes equinovarus	Talipes equinovarus
Musculoskeletal system	musculoskeletal	ICD9	75452	Metatarsus primus varus	Metatarsus primus varus
Musculoskeletal system	musculoskeletal	ICD9	75453	Metatarsus varus	Metatarsus varus
Musculoskeletal system	musculoskeletal	ICD9	75459	Other varus deformities of feet	Cong varus foot def NEC
Musculoskeletal system	musculoskeletal	ICD9	75460	Talipes valgus	Talipes valgus
Musculoskeletal system	musculoskeletal	ICD9	75461	Congenital pes planus	Congenital pes planus
Musculoskeletal system	musculoskeletal	ICD9	75462	Talipes calcaneovalgus	Talipes calcaneovalgus
Musculoskeletal system	musculoskeletal	ICD9	75469	Other valgus deformities of feet	Cong valgus foot def NEC
Musculoskeletal system	musculoskeletal	ICD9	75470	Talipes, unspecified	Talipes NOS
Musculoskeletal system	musculoskeletal	ICD9	75471	Talipes cavus	Talipes cavus
Musculoskeletal system	musculoskeletal	ICD9	75479	Other deformities of feet	Cong foot deform NEC
Musculoskeletal system	musculoskeletal	ICD9	75481	Pectus excavatum	Pectus excavatum
Musculoskeletal system	musculoskeletal	ICD9	75482	Pectus carinatum	Pectus carinatum
Musculoskeletal system	musculoskeletal	ICD9	75489	Other specified nonteratogenic anomalies	Nonteratogenic anom NEC
Musculoskeletal system	musculoskeletal	ICD9	75500	Polydactyly, unspecified digits	Polydactyly NOS
Musculoskeletal system	musculoskeletal	ICD9	75501	Polydactyly of fingers	Polydactyly, fingers
Musculoskeletal system	musculoskeletal	ICD9	75502	Polydactyly of toes	Polydactyly, toes
Musculoskeletal system	musculoskeletal	ICD9	75510	Syndactyly of multiple and unspecified sites	Syndactyly, multiple/NOS
Musculoskeletal system	musculoskeletal	ICD9	75511	Syndactyly of fingers without fusion of bone	Syndactyl fing-no fusion
Musculoskeletal system	musculoskeletal	ICD9	75512	Syndactyly of fingers with fusion of bone	Syndactyl fing w fusion
Musculoskeletal system	musculoskeletal	ICD9	75513	Syndactyly of toes without fusion of bone	Syndactyl toe-no fusion
Musculoskeletal system	musculoskeletal	ICD9	75514	Syndactyly of toes with fusion of bone	Syndactyl toe w fusion
Musculoskeletal system	musculoskeletal	ICD9	75520	Unspecified reduction deformity of upper limb	Reduc deform up limb NOS
Musculoskeletal system	musculoskeletal	ICD9	75521	Transverse deficiency of upper limb	Transverse defic arm
Musculoskeletal system	musculoskeletal	ICD9	75522	Longitudinal deficiency of upper limb, not elsewhere classified	Longitud defic arm NEC
Musculoskeletal system	musculoskeletal	ICD9	75523	Longitudinal deficiency, combined, involving humerus, radius, and ulna (complete or incomplete)	Combin longit defic arm
Musculoskeletal system	musculoskeletal	ICD9	75524	Longitudinal deficiency, humeral, complete or partial (with or without distal deficiencies, incomplete)	Longitudin defic humerus
Musculoskeletal system	musculoskeletal	ICD9	75525	Longitudinal deficiency, radioulnar, complete or partial (with or without distal deficiencies, incomplete)	Longitud defic radioulna
Musculoskeletal system	musculoskeletal	ICD9	75526	Longitudinal deficiency, radial, complete or partial (with or without distal deficiencies, incomplete)	Longitud defic radius
Musculoskeletal system	musculoskeletal	ICD9	75527	Longitudinal deficiency, ulnar, complete or partial (with or without distal deficiencies, incomplete)	Longitudinal defic ulna
Musculoskeletal system	musculoskeletal	ICD9	75528	Longitudinal deficiency, carpals or metacarpals, complete or partial (with or without incomplete phalangeal deficiency)	Longitudinal defic hand
Musculoskeletal system	musculoskeletal	ICD9	75529	Longitudinal deficiency, phalanges, complete or partial	Longitud defic phalanges
Musculoskeletal system	musculoskeletal	ICD9	75530	Unspecified reduction deformity of lower limb	Reduction deform leg NOS
Musculoskeletal system	musculoskeletal	ICD9	75531	Transverse deficiency of lower limb	Transverse defic leg
Musculoskeletal system	musculoskeletal	ICD9	75532	Longitudinal deficiency of lower limb, not elsewhere classified	Longitudin defic leg NEC
Musculoskeletal system	musculoskeletal	ICD9	75533	Longitudinal deficiency, combined, involving femur, tibia, and fibula (complete or incomplete)	Comb longitudin def leg
Musculoskeletal system	musculoskeletal	ICD9	75534	Longitudinal deficiency, femoral, complete or partial (with or without distal deficiencies, incomplete)	Longitudinal defic femur
Musculoskeletal system	musculoskeletal	ICD9	75535	Longitudinal deficiency, tibiofibular, complete or partial (with or without distal deficiencies, incomplete)	Tibiofibula longit defic
Musculoskeletal system	musculoskeletal	ICD9	75536	Longitudinal deficiency, tibia, complete or partial (with or without distal deficiencies, incomplete)	Longitudinal defic tibia
Musculoskeletal system	musculoskeletal	ICD9	75537	Longitudinal deficiency, fibular, complete or partial (with or without distal deficiencies, incomplete)	Longitudin defic fibula
Musculoskeletal system	musculoskeletal	ICD9	75538	Longitudinal deficiency, tarsals or metatarsals, complete or partial (with or without incomplete phalangeal deficiency)	Longitudinal defic foot
Musculoskeletal system	musculoskeletal	ICD9	75539	Longitudinal deficiency, phalanges, complete or partial	Longitud defic phalanges
Musculoskeletal system	musculoskeletal	ICD9	7554	Reduction deformities, unspecified limb	Reduct deform limb NOS
Musculoskeletal system	musculoskeletal	ICD9	75550	Unspecified anomaly of upper limb	Upper limb anomaly NOS
Musculoskeletal system	musculoskeletal	ICD9	75551	Congenital deformity of clavicle	Cong deformity-clavicle
Musculoskeletal system	musculoskeletal	ICD9	75552	Congenital elevation of scapula	Cong elevation-scapula
Musculoskeletal system	musculoskeletal	ICD9	75553	Radioulnar synostosis	Radioulnar synostosis
Musculoskeletal system	musculoskeletal	ICD9	75554	Madelung's deformity	Madelung's deformity
Musculoskeletal system	musculoskeletal	ICD9	75555	Acrocephalosyndactyly	Acrocephalosyndactyly
Musculoskeletal system	musculoskeletal	ICD9	75556	Accessory carpal bones	Accessory carpal bones
Musculoskeletal system	musculoskeletal	ICD9	75557	Macrodactylia (fingers)	Macrodactylia (fingers)
Musculoskeletal system	musculoskeletal	ICD9	75558	Cleft hand, congenital	Congenital cleft hand
Musculoskeletal system	musculoskeletal	ICD9	75559	Other anomalies of upper limb, including shoulder girdle	Upper limb anomaly NEC
Musculoskeletal system	musculoskeletal	ICD9	75560	Unspecified anomaly of lower limb	Lower limb anomaly NOS
Musculoskeletal system	musculoskeletal	ICD9	75561	Coxa valga, congenital	Congenital coxa valga
Musculoskeletal system	musculoskeletal	ICD9	75562	Coxa vara, congenital	Congenital coxa vara
Musculoskeletal system	musculoskeletal	ICD9	75563	Other congenital deformity of hip (joint)	Cong hip deformity NEC
Musculoskeletal system	musculoskeletal	ICD9	75564	Congenital deformity of knee (joint)	Cong knee deformity
Musculoskeletal system	musculoskeletal	ICD9	75565	Macrodactylia of toes	Macrodactylia of toes
Musculoskeletal system	musculoskeletal	ICD9	75566	Other anomalies of toes	Anomalies of toes NEC
Musculoskeletal system	musculoskeletal	ICD9	75567	Anomalies of foot, not elsewhere classified	Anomalies of foot NEC
Musculoskeletal system	musculoskeletal	ICD9	75569	Other anomalies of lower limb, including pelvic girdle	Lower limb anomaly NEC
Musculoskeletal system	musculoskeletal	ICD9	7558	Other specified anomalies of unspecified limb	Congen limb anomaly NEC
Musculoskeletal system	musculoskeletal	ICD9	7559	Unspecified anomaly of unspecified limb	Congen limb anomaly NOS
Musculoskeletal system	musculoskeletal	ICD9	7560	Anomalies of skull and face bones	Anomal skull/face bones
Musculoskeletal system	musculoskeletal	ICD9	75610	Anomaly of spine, unspecified	Anomaly of spine NOS
Musculoskeletal system	musculoskeletal	ICD9	75611	Spondylolysis, lumbosacral region	Lumbosacr spondylolysis
Musculoskeletal system	musculoskeletal	ICD9	75612	Spondylolisthesis	Spondylolisthesis
Musculoskeletal system	musculoskeletal	ICD9	75613	Absence of vertebra, congenital	Cong absence of vertebra
Musculoskeletal system	musculoskeletal	ICD9	75614	Hemivertebra	Hemivertebra
Musculoskeletal system	musculoskeletal	ICD9	75615	Fusion of spine (vertebra), congenital	Congen fusion of spine
Musculoskeletal system	musculoskeletal	ICD9	75616	Klippel-Feil syndrome	Klippel-feil syndrome
Musculoskeletal system	musculoskeletal	ICD9	75617	Spina bifida occulta	Spina bifida occulta
Musculoskeletal system	musculoskeletal	ICD9	75619	Other anomalies of spine	Anomaly of spine NEC
Musculoskeletal system	musculoskeletal	ICD9	7562	Cervical rib	Cervical rib
Musculoskeletal system	musculoskeletal	ICD9	7563	Other anomalies of ribs and sternum	Rib & sternum anomal NEC
Musculoskeletal system	musculoskeletal	ICD9	7564	Chondrodystrophy	Chondrodystrophy
Musculoskeletal system	musculoskeletal	ICD9	75650	Congenital osteodystrophy, unspecified	Osteodystrophy NOS
Musculoskeletal system	musculoskeletal	ICD9	75651	Osteogenesis imperfecta	Osteogenesis imperfecta
Musculoskeletal system	musculoskeletal	ICD9	75652	Osteopetrosis	Osteopetrosis
Musculoskeletal system	musculoskeletal	ICD9	75653	Osteopoikilosis	Osteopoikilosis
Musculoskeletal system	musculoskeletal	ICD9	75654	Polyostotic fibrous dysplasia of bone	Polyostotic fibros dyspl
Musculoskeletal system	musculoskeletal	ICD9	75655	Chondroectodermal dysplasia	Chondroectoderm dysplas
Musculoskeletal system	musculoskeletal	ICD9	75656	Multiple epiphyseal dysplasia	Mult epiphyseal dysplas
Musculoskeletal system	musculoskeletal	ICD9	75659	Other osteodystrophies	Osteodystrophy NEC
Musculoskeletal system	musculoskeletal	ICD9	7566	Anomalies of diaphragm	Anomalies of diaphragm
Musculoskeletal system	musculoskeletal	ICD9	75670	Anomaly of abdominal wall, unspecified	Congn anoml abd wall NOS
Musculoskeletal system	musculoskeletal	ICD9	75671	Prune belly syndrome	Prune belly syndrome
Musculoskeletal system	musculoskeletal	ICD9	75672	Omphalocele	Omphalocele
Musculoskeletal system	musculoskeletal	ICD9	75673	Gastroschisis	Gastroschisis
Musculoskeletal system	musculoskeletal	ICD9	75679	Other congenital anomalies of abdominal wall	Congn anoml abd wall NEC
Musculoskeletal system	musculoskeletal	ICD9	75681	Absence of muscle and tendon	Absence of muscle/tendon
Musculoskeletal system	musculoskeletal	ICD9	75682	Accessory muscle	Accessory muscle
Musculoskeletal system	musculoskeletal	ICD9	75683	Ehlers-Danlos syndrome	Ehlers-danlos syndrome
Musculoskeletal system	musculoskeletal	ICD9	75689	Other specified anomalies of muscle, tendon, fascia, and connective tissue	Soft tissue anomaly NEC
Musculoskeletal system	musculoskeletal	ICD9	7569	Other and unspecified anomalies of musculoskeletal system	Musculoskel anom NEC/NOS
Integument	integument	ICD9	7570	Hereditary edema of legs	Hereditary edema of legs
Integument	integument	ICD9	7571	Ichthyosis congenita	Ichthyosis congenita
Integument	integument	ICD9	7572	Dermatoglyphic anomalies	Dermatoglyphic anomalies
Integument	integument	ICD9	75731	Congenital ectodermal dysplasia	Cong ectodermal dysplas
Integument	integument	ICD9	75732	Vascular hamartomas	Vascular hamartomas
Integument	integument	ICD9	75733	Congenital pigmentary anomalies of skin	Cong skin pigment anomal
Integument	integument	ICD9	75739	Other specified anomalies of skin	Skin anomaly NEC
Integument	integument	ICD9	7574	Specified anomalies of hair	Hair anomalies NEC
Integument	integument	ICD9	7575	Specified anomalies of nails	Nail anomalies NEC
Integument	integument	ICD9	7576	Specified congenital anomalies of breast	Cong breast anomaly NEC
Integument	integument	ICD9	7578	Other specified anomalies of the integument	Oth integument anomalies
Integument	integument	ICD9	7579	Unspecified congenital anomaly of the integument	Integument anomaly NOS
Chromosomal	chromosomal	ICD9	7580	Down's syndrome	Down's syndrome
Chromosomal	chromosomal	ICD9	7581	Patau's syndrome	Patau's syndrome
Chromosomal	chromosomal	ICD9	7582	Edwards' syndrome	Edwards' syndrome
Chromosomal	chromosomal	ICD9	75831	Cri-du-chat syndrome	Cri-du-chat syndrome
Chromosomal	chromosomal	ICD9	75832	Velo-cardio-facial syndrome	Velo-cardio-facial synd
Chromosomal	chromosomal	ICD9	75833	Other microdeletions	Microdeletions NEC
Chromosomal	chromosomal	ICD9	75839	Other autosomal deletions	Autosomal deletions NEC
Chromosomal	chromosomal	ICD9	7584	Balanced autosomal translocation in normal individual	Balance autosom transloc
Chromosomal	chromosomal	ICD9	7585	Other conditions due to autosomal anomalies	Autosomal anomalies NEC
Chromosomal	chromosomal	ICD9	7586	Gonadal dysgenesis	Gonadal dysgenesis
Chromosomal	chromosomal	ICD9	7587	Klinefelter's syndrome	Klinefelter's syndrome
Chromosomal	chromosomal	ICD9	75881	Other conditions due to sex chromosome anomalies	Oth cond due to sex chrm
Chromosomal	chromosomal	ICD9	75889	Other conditions due to chromosome anomalies	Oth con d/t chrm anm NEC
Other	other	ICD9	7589	Conditions due to anomaly of unspecified chromosome	Chromosome anomaly NOS
Other	other	ICD9	7590	Anomalies of spleen	Anomalies of spleen
Other	other	ICD9	7591	Anomalies of adrenal gland	Adrenal gland anomaly
Other	other	ICD9	7592	Anomalies of other endocrine glands	Endocrine anomaly NEC
Other	other	ICD9	7593	Situs inversus	Situs inversus
Other	other	ICD9	7594	Conjoined twins	Conjoined twins
Other	other	ICD9	7595	Tuberous sclerosis	Tuberous sclerosis
Other	other	ICD9	7596	Other hamartoses, not elsewhere classified	Hamartoses NEC
Other	other	ICD9	7597	Multiple congenital anomalies, so described	Mult congen anomal NEC
Other	other	ICD9	75981	Prader-Willi syndrome	Prader-willi syndrome
Other	other	ICD9	75982	Marfan syndrome	Marfan syndrome
Other	other	ICD9	75983	Fragile X syndrome	Fragile x syndrome
Other	other	ICD9	75989	Other specified congenital anomalies	Specfied cong anomal NEC
Other	other	ICD9	7599	Congenital anomaly, unspecified	Congenital anomaly NOS
Nervous system	nervous	ICD10	Q00	Anencephaly and similar malformations
Nervous system	nervous	ICD10	Q000	Anencephaly
Nervous system	nervous	ICD10	Q001	Craniorachischisis
Nervous system	nervous	ICD10	Q002	Iniencephaly
Nervous system	nervous	ICD10	Q01	Encephalocele
Nervous system	nervous	ICD10	Q010	Frontal encephalocele
Nervous system	nervous	ICD10	Q011	Nasofrontal encephalocele
Nervous system	nervous	ICD10	Q012	Occipital encephalocele
Nervous system	nervous	ICD10	Q018	Encephalocele of other sites
Nervous system	nervous	ICD10	Q019	Encephalocele, unspecified
Nervous system	nervous	ICD10	Q02	Microcephaly
Nervous system	nervous	ICD10	Q03	Congenital hydrocephalus
Nervous system	nervous	ICD10	Q030	Malformations of aqueduct of Sylvius
Nervous system	nervous	ICD10	Q031	Atresia of foramina of Magendie and Luschka
Nervous system	nervous	ICD10	Q038	Other congenital hydrocephalus
Nervous system	nervous	ICD10	Q039	Congenital hydrocephalus, unspecified
Nervous system	nervous	ICD10	Q04	Other congenital malformations of brain
Nervous system	nervous	ICD10	Q040	Congenital malformations of corpus callosum
Nervous system	nervous	ICD10	Q041	Arhinencephaly
Nervous system	nervous	ICD10	Q042	Holoprosencephaly
Nervous system	nervous	ICD10	Q043	Other reduction deformities of brain
Nervous system	nervous	ICD10	Q044	Septo-optic dysplasia
Nervous system	nervous	ICD10	Q045	Megalencephaly
Nervous system	nervous	ICD10	Q046	Congenital cerebral cysts
Nervous system	nervous	ICD10	Q048	Other specified congenital malformations of brain
Nervous system	nervous	ICD10	Q049	Congenital malformation of brain, unspecified
Nervous system	nervous	ICD10	Q05	Spina bifida
Nervous system	nervous	ICD10	Q050	Cervical spina bifida with hydrocephalus
Nervous system	nervous	ICD10	Q051	Thoracic spina bifida with hydrocephalus
Nervous system	nervous	ICD10	Q052	Lumbar spina bifida with hydrocephalus
Nervous system	nervous	ICD10	Q053	Sacral spina bifida with hydrocephalus
Nervous system	nervous	ICD10	Q054	Unspecified spina bifida with hydrocephalus
Nervous system	nervous	ICD10	Q055	Cervical spina bifida without hydrocephalus
Nervous system	nervous	ICD10	Q056	Thoracic spina bifida without hydrocephalus
Nervous system	nervous	ICD10	Q057	Lumbar spina bifida without hydrocephalus
Nervous system	nervous	ICD10	Q058	Sacral spina bifida without hydrocephalus
Nervous system	nervous	ICD10	Q059	Spina bifida, unspecified
Nervous system	nervous	ICD10	Q06	Other congenital malformations of spinal cord
Nervous system	nervous	ICD10	Q060	Amyelia
Nervous system	nervous	ICD10	Q061	Hypoplasia and dysplasia of spinal cord
Nervous system	nervous	ICD10	Q062	Diastematomyelia
Nervous system	nervous	ICD10	Q063	Other congenital cauda equina malformations
Nervous system	nervous	ICD10	Q064	Hydromyelia
Nervous system	nervous	ICD10	Q068	Other specified congenital malformations of spinal cord
Nervous system	nervous	ICD10	Q069	Congenital malformation of spinal cord, unspecified
Nervous system	nervous	ICD10	Q07	Other congenital malformations of nervous system
Nervous system	nervous	ICD10	Q070	Arnold-Chiari syndrome
Nervous system	nervous	ICD10	Q078	Other specified congenital malformations of nervous system
Nervous system	nervous	ICD10	Q079	Congenital malformation of nervous system, unspecified
Eye, ear, face and neck	head	ICD10	Q100	Congenital ptosis
Eye, ear, face and neck	head	ICD10	Q101	Congenital ectropion
Eye, ear, face and neck	head	ICD10	Q102	Congenital entropion
Eye, ear, face and neck	head	ICD10	Q103	Other congenital malformations of eyelid
Eye, ear, face and neck	head	ICD10	Q104	Absence and agenesis of lacrimal apparatus
Eye, ear, face and neck	head	ICD10	Q105	Congenital stenosis and stricture of lacrimal duct
Eye, ear, face and neck	head	ICD10	Q106	Other congenital malformations of lacrimal apparatus
Eye, ear, face and neck	head	ICD10	Q107	Congenital malformation of orbit
Eye, ear, face and neck	head	ICD10	Q11	Anophthalmos, microphthalmos and macrophthalmos
Eye, ear, face and neck	head	ICD10	Q110	Cystic eyeball
Eye, ear, face and neck	head	ICD10	Q111	Other anophthalmos
Eye, ear, face and neck	head	ICD10	Q112	Microphthalmos
Eye, ear, face and neck	head	ICD10	Q113	Macrophthalmos
Eye, ear, face and neck	head	ICD10	Q12	Congenital lens malformations
Eye, ear, face and neck	head	ICD10	Q120	Congenital cataract
Eye, ear, face and neck	head	ICD10	Q121	Congenital displaced lens
Eye, ear, face and neck	head	ICD10	Q122	Coloboma of lens
Eye, ear, face and neck	head	ICD10	Q123	Congenital aphakia
Eye, ear, face and neck	head	ICD10	Q124	Spherophakia
Eye, ear, face and neck	head	ICD10	Q128	Other congenital lens malformations
Eye, ear, face and neck	head	ICD10	Q129	Congenital lens malformation, unspecified
Eye, ear, face and neck	head	ICD10	Q13	Congenital malformations of anterior segment of eye
Eye, ear, face and neck	head	ICD10	Q130	Coloboma of iris
Eye, ear, face and neck	head	ICD10	Q131	Absence of iris
Eye, ear, face and neck	head	ICD10	Q132	Other congenital malformations of iris
Eye, ear, face and neck	head	ICD10	Q133	Congenital corneal opacity
Eye, ear, face and neck	head	ICD10	Q134	Other congenital corneal malformations
Eye, ear, face and neck	head	ICD10	Q135	Blue sclera
Eye, ear, face and neck	head	ICD10	Q138	Other congenital malformations of anterior segment of eye
Eye, ear, face and neck	head	ICD10	Q139	Congenital malformation of anterior segment of eye, unspecified
Eye, ear, face and neck	head	ICD10	Q14	Congenital malformations of posterior segment of eye
Eye, ear, face and neck	head	ICD10	Q140	Congenital malformation of vitreous humour
Eye, ear, face and neck	head	ICD10	Q141	Congenital malformation of retina
Eye, ear, face and neck	head	ICD10	Q142	Congenital malformation of optic disc
Eye, ear, face and neck	head	ICD10	Q143	Congenital malformation of choroid
Eye, ear, face and neck	head	ICD10	Q148	Other congenital malformations of posterior segment of eye
Eye, ear, face and neck	head	ICD10	Q149	Congenital malformation of posterior segment of eye, unspecified
Eye, ear, face and neck	head	ICD10	Q15	Other congenital malformations of eye
Eye, ear, face and neck	head	ICD10	Q150	Congenital glaucoma
Eye, ear, face and neck	head	ICD10	Q158	Other specified congenital malformations of eye
Eye, ear, face and neck	head	ICD10	Q159	Congenital malformation of eye, unspecified
Eye, ear, face and neck	head	ICD10	Q16	Congenital malformations of ear causing impairment of hearing
[truncated: 613 more rows]

## Sheet: exclusions_mcm
group	variable	Type	code	description_full	description
[truncated: 226 more rows]
